# Supplementary material for: A quantitative approach on environment-food nexus: integrated modeling and indices for cumulative impact assessment of farm management practices
Source: PeerJ. 2023 Jan 30;11:e14816. doi: 10.7717/peerj.14816 (PMC9893910; doi:10.7717/peerj.14816)
Supplement: Supplemental Information 1 [file peerj-11-14816-s001.xlsx]

## Sheet: output
RCH	GIS	MON	AREAkm2	FLOW_INcms	FLOW_OUTcms	EVAPcms	TLOSScms	SED_INtons	SED_OUTtons	SEDCONCmg/L	ORGN_INkg	ORGN_OUTkg	ORGP_INkg	ORGP_OUTkg	NO3_INkg	NO3_OUTkg	NH4_INkg	NH4_OUTkg	NO2_INkg	NO2_OUTkg	MINP_INkg	MINP_OUTkg	CHLA_INkg	CHLA_OUTkg	CBOD_INkg	CBOD_OUTkg	DISOX_INkg	DISOX_OUTkg	SOLPST_INmg	SOLPST_OUTmg	SORPST_INmg	SORPST_OUTmg	REACTPSTmg	VOLPSTmg	SETTLPSTmg	RESUSP_PSTmg	DIFFUSEPSTmg	REACBEDPSTmg	BURYPSTmg	BED_PSTmg	BACTP_OUTct	BACTLP_OUTct	CMETAL#1kg	CMETAL#2kg	CMETAL#3kg	TOT Nkg	TOT Pkg	NO3ConcMg/l	WTMPdegc
1	0	1	3.98	0.00464	0.00462	0	0.00464	29	29	494	13.9	15.2	48.5	53.8	27	25.5	0	0.305	0	0	0.638	0.665	0.0404	0.0024	1100	693	42.4	73.2	0	0	0	0	0	0	0	0	0	0	0	0	0	0	0	0	0	41	54.5	0	0
2	0	1	4.34	0.0056	0.00557	0	0.0056	70.4	70.4	910	34.4	35.2	120	125	30.8	29.8	0	0.688	0	0	0.741	0.85	0.0647	0.00599	2360	1360	48	85.5	0	0	0	0	0	0	0	0	0	0	0	0	0	0	0	0	0	65.8	126	0	0
3	0	1	4.45	0.00637	0.0063	3.39e-07	0.00219	71	71	833	31.7	31.8	111	112	27	26.8	0	0.021	0	0	0.714	0.71	0.0576	0.0522	2390	2260	65.4	78.7	0	0	0	0	0	0	0	0	0	0	0	0	0	0	0	0	0	58.6	112	0	0
4	0	1	10.3	0.0128	0.0126	4.3e-07	0.0126	130	1.49	14.7	394	480	357	402	68.7	68	0.992	3.23	0	0.00839	1.86	1.94	0.0339	0.0142	3110	2230	188	211	0	0	0	0	0	0	0	0	0	0	0	0	0	0	0	0	0	551	404	0	0
5	0	1	5.06	0.0081	0.00795	0	0.0081	91.2	0.93	14.8	40.9	41	143	144	35.4	34.9	0.021	0.0836	0	0.000657	0.943	0.967	0.0697	0.0152	2960	1770	99.8	147	0	0	0	0	0	0	0	0	0	0	0	0	0	0	0	0	0	76	145	0	0
6	0	1	2.9	0.0182	0.0182	0	0.0182	156	156	1470	74.9	69.7	263	246	80.3	79.4	0	0.58	0	0	2.03	2.11	0.153	0.0524	5420	3280	151	290	0	0	0	0	0	0	0	0	0	0	0	0	0	0	0	0	0	150	248	0	0
7	0	1	1.65	0.00181	0.00179	0	0.00181	19.9	19.9	1170	8.44	8.3	29.6	29.2	9.08	8.9	0	0.0449	0	0	0.238	0.237	0.0169	0.00537	701	419	21.6	32.2	0	0	0	0	0	0	0	0	0	0	0	0	0	0	0	0	0	17.3	29.4	0	0
8	0	1	14.5	0.0212	0.0208	0	0.0212	118	0.97	7.78	529	640	577	635	110	110	3.23	7.38	0.00839	0.0391	3.06	3.6	0.105	0.0164	6150	3960	308	379	0	0	0	0	0	0	0	0	0	0	0	0	0	0	0	0	0	757	639	0	0
9	0	1	9.11	0.0292	0.0287	0	0.0292	193	3.77	23.9	127	124	448	441	129	132	0.663	1.37	0.000657	0.02	3.48	3.55	0.0987	0.0482	6300	4730	473	482	0	0	0	0	0	0	0	0	0	0	0	0	0	0	0	0	0	258	444	0	0
10	0	1	17.4	0.0253	0.0246	0	0.0253	53.2	1.85	13.1	662	775	712	767	132	131	7.43	11.3	0.0391	0.122	4.19	4.49	0.0482	0.0293	5500	4050	441	486	0	0	0	0	0	0	0	0	0	0	0	0	0	0	0	0	0	918	771	0	0
11	0	1	2.93	0.00353	0.00348	0	0.00353	44	0.316	10.8	190	231	137	160	17.5	17.4	0	16.5	0	0	0.46	0.554	0.0363	0.00167	1500	874	42.1	62.5	0	0	0	0	0	0	0	0	0	0	0	0	0	0	0	0	0	265	160	0	0
12	0	1	3.94	0.00522	0.00515	0	0.00522	72.3	0.351	7.8	161	215	153	179	26.1	26.1	0	14.6	0	0	0.684	0.801	0.0535	0.0082	2460	1410	54.6	87.7	0	0	0	0	0	0	0	0	0	0	0	0	0	0	0	0	0	256	180	0	0
13	0	1	17.5	0.586	0.572	0	0.586	4450	173	113	427	421	852	839	3110	3040	17.9	20.3	0.02	0.0264	1460	1420	0.181	0.123	11100	9910	688	13700	0	0	0	0	0	0	0	0	0	0	0	0	0	0	0	0	0	3480	2260	0	0
14	0	1	1.71	0.00204	0.00202	1.41e-07	0.00147	22.8	0.205	10.4	1340	1820	569	793	10.2	10.1	0	94.8	0	0	0.267	0.298	0.0199	0.0149	798	657	24.1	29.3	0	0	0	0	0	0	0	0	0	0	0	0	0	0	0	0	0	1920	793	0	0
15	0	1	3.22	0.000893	0.000879	0	0.000893	8.36	8.36	1160	3.7	3.6	13	12.9	4.94	5.1	0	0.0926	0	0	0.115	0.126	0.00787	0	303	170	11.1	15.8	0	0	0	0	0	0	0	0	0	0	0	0	0	0	0	0	0	8.79	13	0	0
16	0	1	6.57	0.00844	0.00829	0	0.00844	76.3	0.698	10.8	1850	2720	911	1300	42	41.9	94.8	144	0	15.8	1.15	1.77	0.0711	0.00811	3150	1840	109	150	0	0	0	0	0	0	0	0	0	0	0	0	0	0	0	0	0	2920	1300	0	0
17	0	1	2.57	0.00366	0.00361	0	0.00366	40.3	40.3	1170	17.6	17.6	61.7	62.4	18	17.9	0	0.262	0	0	0.475	0.51	0.035	0.00326	1420	811	42.6	64.3	0	0	0	0	0	0	0	0	0	0	0	0	0	0	0	0	0	35.7	62.9	0	0
18	0	1	3.61	0.000193	0.000188	0	0.000193	1.14	1.14	488	0.539	0.448	1.88	1.68	1.55	1.62	0	0.0508	0	0	0.0219	0.0283	0.00109	0	41.8	14.8	4.01	4.24	0	0	0	0	0	0	0	0	0	0	0	0	0	0	0	0	0	2.12	1.71	0	0
19	0	1	2.65	0.000124	0.000121	0	0.000124	0.658	0.658	436	0.304	0.257	1.06	0.946	1.04	1.11	0	0.0211	0	0	0.0133	0.0154	0.000642	0	24.6	10.8	2.53	2.72	0	0	0	0	0	0	0	0	0	0	0	0	0	0	0	0	0	1.39	0.962	0	0
20	0	1	6.57	0.000687	0.000669	0	0.000687	4.86	0.0155	2.98	2.04	1.88	7.36	7	4.23	4.44	0.097	0.167	0	0.00944	0.0883	0.0984	1.62e-14	0	111	62.9	13.1	15	0	0	0	0	0	0	0	0	0	0	0	0	0	0	0	0	0	6.5	7.1	0	0
21	0	1	11.8	0.00215	0.0021	0	0.00215	15.8	0.0725	4.71	300	235	147	127	13	13.6	0.218	0.906	0.00944	0.041	0.301	0.538	0.0126	0	593	277	33.4	42.2	0	0	0	0	0	0	0	0	0	0	0	0	0	0	0	0	0	250	128	0	0
22	0	1	5.29	0.0117	0.0116	0	0.0117	156	0.423	4.71	169	183	275	288	58.6	57.8	0	18.2	0	0	1.56	2.37	0.123	0	5280	2170	134	205	0	0	0	0	0	0	0	0	0	0	0	0	0	0	0	0	0	259	290	0	0
23	0	1	18.9	0.0164	0.0161	1.38e-06	0.0105	34.4	1.47	12.8	432	544	464	517	84.9	84	19.1	33.2	0.041	0.1	3.27	3.45	0.027	0.0222	3680	3230	277	288	0	0	0	0	0	0	0	0	0	0	0	0	0	0	0	0	0	661	520	0	0
24	0	1	3.14	0.000566	0.000557	0	0.000566	4.21	4.21	749	1.87	1.78	6.54	6.42	2.83	2.95	0	0.0758	0	0	0.0624	0.0729	0.00414	0	181	101	6.81	10	0	0	0	0	0	0	0	0	0	0	0	0	0	0	0	0	0	4.81	6.49	0	0
25	0	1	2.25	0.00409	0.00405	0	0.00409	73.5	73.5	1490	25.7	24	89.8	87.4	19.6	19.4	0	1.35	0	0	0.529	0.747	0.0447	0	3840	1510	36.1	64.5	0	0	0	0	0	0	0	0	0	0	0	0	0	0	0	0	0	44.7	88.2	0	0
26	0	1	73.1	0.643	0.626	0	0.643	291	54.5	31.7	4720	4610	3750	3720	3360	3270	225	368	16.1	24.7	1430	1400	0.194	0	22800	14100	14800	14400	0	0	0	0	0	0	0	0	0	0	0	0	0	0	0	0	0	8270	5120	0	0
1	0	2	3.98	0.0136	0.0136	0	0.0136	134	134	2090	63.7	61.2	224	218	79.8	73.4	0	1.02	0	0	1.46	1.62	0.14	0.0294	4650	2680	121	186	0	0	0	0	0	0	0	0	0	0	0	0	0	0	0	0	0	136	219	0	0
2	0	2	4.34	0.0155	0.0154	0	0.0155	173	173	2160	80.6	81.1	283	290	91.7	84.3	0	1.56	0	0	1.69	1.95	0.169	0.0378	5810	3390	140	216	0	0	0	0	0	0	0	0	0	0	0	0	0	0	0	0	0	167	292	0	0
3	0	2	4.45	0.0244	0.0243	1.19e-06	0.005	116	116	913	50.8	50.5	180	179	136	135	0	0.0231	0	0	1.29	1.28	0.0991	0.0926	4060	3920	356	344	0	0	0	0	0	0	0	0	0	0	0	0	0	0	0	0	0	186	180	0	0
4	0	2	10.3	0.0399	0.0393	3.92e-06	0.0298	365	5.79	35	465	540	711	723	227	225	2.58	3.71	0	0.00883	4.27	4.24	0.115	0.0822	8110	6470	582	490	0	0	0	0	0	0	0	0	0	0	0	0	0	0	0	0	0	769	728	0	0
5	0	2	5.06	0.0291	0.0283	0	0.0291	150	3.76	38.7	65.1	60.5	230	215	159	159	0.0231	0.0812	0	0.000431	1.7	1.62	0.123	0.0484	5120	3180	408	483	0	0	0	0	0	0	0	0	0	0	0	0	0	0	0	0	0	220	216	0	0
6	0	2	2.9	0.0735	0.0729	3.11e-06	0.0735	414	414	1700	174	154	624	553	332	353	0	0.654	0	0	3.95	3.58	0.256	0.146	13600	8900	992	1190	0	0	0	0	0	0	0	0	0	0	0	0	0	0	0	0	0	507	556	0	0
7	0	2	1.65	0.00953	0.0092	2.31e-07	0.00945	43.6	43.6	1260	18.6	17.1	65.4	60.2	62.2	61.3	0	0.0549	0	0	0.566	0.526	0.0368	0.0203	1550	968	163	162	0	0	0	0	0	0	0	0	0	0	0	0	0	0	0	0	0	78.4	60.7	0	0
8	0	2	14.5	0.0662	0.065	0	0.0662	202	3.62	16.7	621	747	1010	1020	377	383	3.71	11.2	0.00883	0.0367	6.28	6.73	0.24	0.0918	13300	8390	879	925	0	0	0	0	0	0	0	0	0	0	0	0	0	0	0	0	0	1140	1020	0	0
9	0	2	9.11	0.11	0.108	0	0.11	478	17.1	60.5	241	215	860	769	555	576	0.735	1.24	0.000431	0.00287	5.92	5.42	0.248	0.159	14200	10600	1780	1510	0	0	0	0	0	0	0	0	0	0	0	0	0	0	0	0	0	792	775	0	0
10	0	2	17.4	0.0822	0.0804	1.06e-05	0.0689	102	7.34	29.4	786	969	1160	1200	488	491	11.3	17	0.0367	0.109	7.89	8.04	0.159	0.113	11300	8750	1200	1230	0	0	0	0	0	0	0	0	0	0	0	0	0	0	0	0	0	1480	1200	0	0
11	0	2	2.93	0.015	0.0144	0	0.015	72	1.68	31.7	185	276	173	206	101	99.4	0	12.8	0	0	0.829	0.867	0.0626	0.0104	2530	1530	265	251	0	0	0	0	0	0	0	0	0	0	0	0	0	0	0	0	0	388	207	0	0
12	0	2	3.94	0.0212	0.0205	0	0.0212	126	1.58	21.3	168	258	219	245	136	135	0	11.2	0	0	1.3	1.34	0.0959	0.0293	4410	2620	342	347	0	0	0	0	0	0	0	0	0	0	0	0	0	0	0	0	0	404	247	0	0
13	0	2	17.5	1.22	1.2	0	1.22	7600	422	155	606	591	1380	1350	5830	5760	14	16.2	0.00287	0.0136	2490	2450	0.396	0.317	21600	19500	2280	23400	0	0	0	0	0	0	0	0	0	0	0	0	0	0	0	0	0	6370	3800	0	0
14	0	2	1.71	0.00866	0.00849	1.16e-06	0.00404	37.5	1.02	31.1	1220	1870	540	802	58.3	57.6	0	9.83	0	0	0.479	0.501	0.0343	0.0286	1350	1220	154	130	0	0	0	0	0	0	0	0	0	0	0	0	0	0	0	0	0	1940	802	0	0
15	0	2	3.22	0.0121	0.0113	0	0.0121	13.8	13.8	956	6.05	5.26	21.4	18.8	105	98.8	0	0.0777	0	0	0.205	0.193	0.0135	0.000948	516	299	273	226	0	0	0	0	0	0	0	0	0	0	0	0	0	0	0	0	0	104	19	0	0
16	0	2	6.57	0.0337	0.0325	0	0.0337	126	3.29	29.5	1920	3390	990	1620	222	219	9.9	77.9	0	3.13	2	2.47	0.127	0.0348	5470	3320	530	567	0	0	0	0	0	0	0	0	0	0	0	0	0	0	0	0	0	3690	1620	0	0
17	0	2	2.57	0.014	0.0136	0	0.014	67.2	67.2	1310	28.8	26.4	101	93.9	89.6	88.9	0	0.272	0	0	0.865	0.845	0.0611	0.0135	2450	1460	232	231	0	0	0	0	0	0	0	0	0	0	0	0	0	0	0	0	0	116	94.7	0	0
18	0	2	3.61	0.0135	0.0125	0	0.0135	17.1	17.1	918	8.05	7.11	28.2	25.3	118	110	0	0.176	0	0	0.225	0.228	0.0127	4.81e-08	561	281	311	279	0	0	0	0	0	0	0	0	0	0	0	0	0	0	0	0	0	118	25.5	0	0
19	0	2	2.65	0.00965	0.00898	0	0.00965	9.62	9.62	807	4.43	3.92	15.5	13.9	85	79.3	0	0.0606	0	0	0.137	0.13	0.0074	6.83e-06	325	178	223	202	0	0	0	0	0	0	0	0	0	0	0	0	0	0	0	0	0	83.3	14	0	0
20	0	2	6.57	0.0204	0.0188	0	0.0204	16.5	2.3	23.6	6.5	5.75	23.1	20.7	160	147	0.124	0.229	0	0.0087	0.238	0.234	0.000188	9.54e-05	348	199	447	415	0	0	0	0	0	0	0	0	0	0	0	0	0	0	0	0	0	153	20.9	0	0
21	0	2	11.8	0.0386	0.0355	0	0.0386	44.6	4.28	25.6	287	321	187	201	312	287	0.404	1.58	0.0087	0.036	0.776	0.995	0.0216	4.13e-05	1400	733	832	753	0	0	0	0	0	0	0	0	0	0	0	0	0	0	0	0	0	610	202	0	0
22	0	2	5.29	0.0354	0.0348	0	0.0354	265	1.21	10.8	202	249	425	429	195	197	0	19.1	0	0	2.86	3.75	0.216	4.19e-05	9280	3660	500	566	0	0	0	0	0	0	0	0	0	0	0	0	0	0	0	0	0	465	433	0	0
23	0	2	18.9	0.0797	0.0791	6.18e-06	0.0225	63.8	9.87	36.3	593	732	712	768	539	539	20.7	28.7	0.036	0.105	5.4	5.55	0.048	0.0428	6570	6170	1460	1430	0	0	0	0	0	0	0	0	0	0	0	0	0	0	0	0	0	1300	773	0	0
24	0	2	3.14	0.00954	0.0089	0	0.00954	6.83	6.83	727	3.01	2.58	10.6	9.2	60.2	56.4	0	0.0632	0	0	0.111	0.108	0.00731	0.000181	303	170	204	182	0	0	0	0	0	0	0	0	0	0	0	0	0	0	0	0	0	59	9.3	0	0
25	0	2	2.25	0.0122	0.0119	0	0.0122	115	115	1830	38.3	33.4	135	122	58.8	58.1	0	1.37	0	0	0.906	1.07	0.0756	0.000756	6230	2740	157	188	0	0	0	0	0	0	0	0	0	0	0	0	0	0	0	0	0	92.9	123	0	0
26	0	2	73.1	1.48	1.45	0	1.48	626	150	44.9	6000	5820	5390	5220	7290	7190	153	294	3.35	7.51	2470	2440	0.552	0.155	44600	29700	27400	27100	0	0	0	0	0	0	0	0	0	0	0	0	0	0	0	0	0	13300	7670	0	0
1	0	3	3.98	0.0942	0.0942	0	0.0942	1970	1970	2580	807	728	2910	2650	476	517	0	5.81	0	0	8.47	8.66	0.987	0.64	54100	34100	1060	1440	0	0	0	0	0	0	0	0	0	0	0	0	0	0	0	0	0	1250	2660	0	0
2	0	3	4.34	0.101	0.101	0	0.101	1330	1330	2070	562	505	2020	1830	514	556	0	5.68	0	0	9.23	9.33	0.809	0.473	41200	25400	1170	1560	0	0	0	0	0	0	0	0	0	0	0	0	0	0	0	0	0	1070	1840	0	0
3	0	3	4.45	0.0194	0.0194	2.17e-06	0.00582	83.7	83.7	802	35.1	34.4	123	121	151	151	0	0.0205	0	0	0.597	0.589	0.0627	0.0585	2560	2480	357	331	0	0	0	0	0	0	0	0	0	0	0	0	0	0	0	0	0	185	122	0	0
4	0	3	10.3	0.204	0.204	1.65e-05	0.0524	3340	79.2	70.1	1580	1590	4660	4620	1160	1160	11.5	12.5	0	0.00985	18.3	18.2	1.14	1.1	60600	58500	3180	2940	0	0	0	0	0	0	0	0	0	0	0	0	0	0	0	0	0	2760	4640	0	0
5	0	3	5.06	0.0224	0.0222	0	0.0224	107	2.92	36.7	44.5	37.6	157	133	177	178	0.0205	0.0548	0	0.000174	0.784	0.702	0.078	0.0215	3230	2130	380	412	0	0	0	0	0	0	0	0	0	0	0	0	0	0	0	0	0	215	133	0	0
6	0	3	2.9	0.15	0.151	2.72e-05	0.143	2190	2190	1550	755	674	2810	2530	495	542	0	2.63	0	0	10.4	9.93	0.907	0.68	63000	38400	1440	2060	0	0	0	0	0	0	0	0	0	0	0	0	0	0	0	0	0	1220	2540	0	0
7	0	3	1.65	0.00723	0.00723	0	0.00723	25.8	25.8	981	10.6	8.75	37	30.5	69.3	69.9	0	0.033	0	0	0.224	0.193	0.0183	0.00796	781	526	159	140	0	0	0	0	0	0	0	0	0	0	0	0	0	0	0	0	0	78.7	30.7	0	0
8	0	3	14.5	0.223	0.223	2.19e-05	0.202	216	21.1	24.6	1640	1550	4810	4390	1340	1440	12.5	22.9	0.00985	0.0336	19.1	19.1	1.2	0.856	62700	43300	3300	3520	0	0	0	0	0	0	0	0	0	0	0	0	0	0	0	0	0	3020	4410	0	0
9	0	3	9.11	0.178	0.179	2e-05	0.107	2230	51.5	61.6	729	693	2720	2590	766	793	2.69	3.92	0.000174	0.00552	11	10.8	0.736	0.627	41900	36300	2560	2410	0	0	0	0	0	0	0	0	0	0	0	0	0	0	0	0	0	1490	2600	0	0
10	0	3	17.4	0.236	0.236	2.91e-05	0.101	87.5	43.5	44.9	1580	1580	4480	4420	1560	1580	22.9	25.2	0.0336	0.0874	19.6	19.5	0.895	0.843	45100	42600	3760	3780	0	0	0	0	0	0	0	0	0	0	0	0	0	0	0	0	0	3180	4440	0	0
11	0	3	2.93	0.0118	0.0118	0	0.0118	51.7	1.31	31.2	192	204	145	139	105	107	0	2.87	0	0	0.385	0.379	0.0397	0.00221	1600	1030	255	225	0	0	0	0	0	0	0	0	0	0	0	0	0	0	0	0	0	313	140	0	0
12	0	3	3.94	0.0171	0.017	0	0.0171	85.8	1.35	22	164	169	166	150	163	164	0	2.73	0	0	0.574	0.543	0.0584	0.0108	2630	1650	365	321	0	0	0	0	0	0	0	0	0	0	0	0	0	0	0	0	0	336	151	0	0
13	0	3	17.5	0.498	0.517	0	0.498	2470	152	104	976	916	3010	2760	2650	2810	6.79	12.8	0.00552	0.0249	769	825	0.772	0.492	43200	31700	3090	9440	0	0	0	0	0	0	0	0	0	0	0	0	0	0	0	0	0	3740	3590	0	0
14	0	3	1.71	0.0068	0.0068	1.79e-06	0.00436	26.8	0.79	31.5	1350	1450	573	614	61	60.7	0	1.3	0	0	0.223	0.222	0.0221	0.0176	852	747	148	122	0	0	0	0	0	0	0	0	0	0	0	0	0	0	0	0	0	1510	615	0	0
15	0	3	3.22	0.012	0.0121	0	0.012	9.82	9.82	407	4.21	3.46	14.8	12.2	109	110	0	0.0436	0	0	0.0967	0.0879	0.00847	0.000426	320	226	305	265	0	0	0	0	0	0	0	0	0	0	0	0	0	0	0	0	0	113	12.3	0	0
16	0	3	6.57	0.0269	0.027	0	0.0269	89.7	2.72	29.4	1490	1620	742	781	242	245	1.34	4.63	0	0.063	0.909	1.02	0.0801	0.0121	3440	2240	505	524	0	0	0	0	0	0	0	0	0	0	0	0	0	0	0	0	0	1870	782	0	0
17	0	3	2.57	0.0106	0.0107	0	0.0106	47.4	47.4	1140	19.7	16.4	69.3	58.1	98.8	100	0	0.205	0	0	0.397	0.368	0.0391	0.00346	1520	942	222	199	0	0	0	0	0	0	0	0	0	0	0	0	0	0	0	0	0	117	58.5	0	0
18	0	3	3.61	0.0128	0.013	0	0.0128	4.97	4.97	170	2.58	2.01	8.2	6.33	118	119	0	0.086	0	0	0.0588	0.0577	0.000827	0	95.6	53.7	340	326	0	0	0	0	0	0	0	0	0	0	0	0	0	0	0	0	0	121	6.38	0	0
19	0	3	2.65	0.00935	0.00946	0	0.00935	2.82	2.82	137	1.43	1.12	4.54	3.49	84.7	85.4	0	0.0272	0	0	0.0357	0.0322	0.000494	0	56.1	35.5	245	238	0	0	0	0	0	0	0	0	0	0	0	0	0	0	0	0	0	86.6	3.53	0	0
20	0	3	6.57	0.0235	0.0237	0	0.0235	7.66	2.5	30.4	2.87	2.43	9.61	8.14	184	184	0.0705	0.111	0	0.0012	0.0824	0.0789	3.25e-19	0	173	133	565	559	0	0	0	0	0	0	0	0	0	0	0	0	0	0	0	0	0	186	8.21	0	0
21	0	3	11.8	0.0436	0.0441	0	0.0436	24.5	4.87	33.4	303	306	155	153	369	371	0.197	0.584	0.0012	0.00376	0.278	0.348	0.013	0	721	481	1050	1010	0	0	0	0	0	0	0	0	0	0	0	0	0	0	0	0	0	677	154	0	0
22	0	3	5.29	0.0246	0.0243	0	0.0246	184	0.925	10.3	176	163	301	266	243	247	0	16.1	0	0	1.28	1.86	0.134	0	5630	2280	456	421	0	0	0	0	0	0	0	0	0	0	0	0	0	0	0	0	0	426	268	0	0
23	0	3	18.9	0.0759	0.0759	1.18e-05	0.0282	45.3	9.38	37.8	485	492	473	469	690	687	16.7	17.4	0.00376	0.0112	2.49	2.45	0.0303	0.027	4060	3860	1580	1540	0	0	0	0	0	0	0	0	0	0	0	0	0	0	0	0	0	1200	472	0	0
24	0	3	3.14	0.0111	0.011	0	0.0111	4.84	4.84	223	2.1	1.75	7.3	6.12	70.3	69.6	0	0.0433	0	0	0.0519	0.0502	0.00484	0	190	137	265	245	0	0	0	0	0	0	0	0	0	0	0	0	0	0	0	0	0	71.4	6.17	0	0
25	0	3	2.25	0.00874	0.00866	0	0.00874	80.6	80.6	1740	25.6	20	91.4	74.2	60	58	0	0.989	0	0	0.398	0.499	0.0502	0	3910	1750	163	154	0	0	0	0	0	0	0	0	0	0	0	0	0	0	0	0	0	79.1	74.7	0	0
26	0	3	73.1	1.02	1.04	0	1.02	339	114	36.6	4810	4690	8710	8360	5650	6010	64	191	0.187	0.602	849	927	1.39	0.486	84800	47600	16000	18300	0	0	0	0	0	0	0	0	0	0	0	0	0	0	0	0	0	10900	9290	0	0
1	0	4	3.98	0.0138	0.0137	0	0.0138	127	127	906	86.5	80.4	149	140	224	208	0	1.42	0	0	4.72	4.56	0.274	0.0587	4320	2210	189	237	0	0	0	0	0	0	0	0	0	0	0	0	0	0	0	0	0	290	145	0	0
2	0	4	4.34	0.0156	0.0155	0	0.0156	238	238	1300	174	162	314	297	257	238	0	3.31	0	0	5.41	5.39	0.393	0.0872	7190	3600	212	268	0	0	0	0	0	0	0	0	0	0	0	0	0	0	0	0	0	404	303	0	0
3	0	4	4.45	0.00985	0.00991	2.23e-06	0.00546	34	34	632	28.7	28.4	49.6	48.9	173	172	0	0.0272	0	0	1.13	1.12	0.135	0.124	1090	1050	171	173	0	0	0	0	0	0	0	0	0	0	0	0	0	0	0	0	0	200	50	0	0
4	0	4	10.3	0.0339	0.034	6.35e-06	0.0253	379	5.19	33.8	573	595	586	576	528	502	4.72	5.87	0	0.0215	10.3	9.86	0.189	0.126	6270	5100	600	600	0	0	0	0	0	0	0	0	0	0	0	0	0	0	0	0	0	1100	586	0	0
5	0	4	5.06	0.0114	0.0123	0	0.0114	43.6	1.09	28.6	36.6	34.6	63.2	59.2	223	219	0.0272	0.0812	0	0.000552	1.48	1.43	0.169	0.00446	1370	937	198	233	0	0	0	0	0	0	0	0	0	0	0	0	0	0	0	0	0	253	60.7	0	0
6	0	4	2.9	0.0136	0.0135	0	0.0136	65.8	65.8	767	32.1	28.5	50.2	44.9	318	282	0	0.371	0	0	2.04	1.84	0.278	0.0397	2120	1230	201	242	0	0	0	0	0	0	0	0	0	0	0	0	0	0	0	0	0	311	46.7	0	0
7	0	4	1.65	0.00374	0.004	0	0.00374	9.28	9.28	664	6.71	6.04	12.9	12	58.1	59.4	0	0.0389	0	0	0.252	0.233	0.0279	0.00508	307	227	77.8	77	0	0	0	0	0	0	0	0	0	0	0	0	0	0	0	0	0	65.5	12.2	0	0
8	0	4	14.5	0.0442	0.045	0	0.0442	60.9	2.21	15.4	632	646	653	634	748	731	5.87	13.7	0.0215	0.0776	11.1	10.9	0.279	0.0438	6870	3920	790	840	0	0	0	0	0	0	0	0	0	0	0	0	0	0	0	0	0	1390	645	0	0
9	0	4	9.11	0.0283	0.0292	0	0.0283	84.3	2.67	32.9	77.9	72.9	130	121	585	554	0.452	0.916	0.000552	0.00499	3.9	3.71	0.118	0.00715	2740	1950	516	531	0	0	0	0	0	0	0	0	0	0	0	0	0	0	0	0	0	628	125	0	0
10	0	4	17.4	0.0522	0.0535	7.32e-06	0.0517	26.1	4.03	25.9	662	686	667	651	869	867	13.7	17.1	0.0776	0.207	11.5	10.9	0.0934	0.0496	4630	3400	979	1030	0	0	0	0	0	0	0	0	0	0	0	0	0	0	0	0	0	1570	662	0	0
11	0	4	2.93	0.00511	0.00552	0	0.00511	20.9	0.371	22.4	183	198	96.6	103	103	103	0	3.88	0	0	0.718	0.764	0.0849	0	677	438	101	104	0	0	0	0	0	0	0	0	0	0	0	0	0	0	0	0	0	304	104	0	0
12	0	4	3.94	0.00923	0.0099	0	0.00923	30.7	0.539	17.8	148	157	91.3	93.8	147	151	0	3.21	0	0	0.658	0.67	0.0764	0	1010	673	187	188	0	0	0	0	0	0	0	0	0	0	0	0	0	0	0	0	0	311	94.4	0	0
13	0	4	17.5	0.828	0.817	0	0.828	6050	272	128	330	324	334	330	5070	5000	4.8	7.65	0.00499	0.0199	2030	2000	0.281	0.195	4870	4390	871	16400	0	0	0	0	0	0	0	0	0	0	0	0	0	0	0	0	0	5330	2330	0	0
14	0	4	1.71	0.00295	0.00308	6.05e-07	0.00285	10.9	0.213	21.9	1300	1420	532	582	62.4	61.1	0	1.81	0	0	0.41	0.419	0.0513	0.0356	361	274	58.2	57	0	0	0	0	0	0	0	0	0	0	0	0	0	0	0	0	0	1490	582	0	0
15	0	4	3.22	0.0049	0.00538	0	0.0049	3.66	3.66	249	3.18	3.28	5.46	5.55	37.2	41	0	0.0669	0	0	0.17	0.182	0.0191	0	128	105	112	107	0	0	0	0	0	0	0	0	0	0	0	0	0	0	0	0	0	44.3	5.73	0	0
16	0	4	6.57	0.0125	0.0134	0	0.0125	36	0.882	20.1	1450	1590	634	700	254	254	1.88	6.28	0	0.147	1.66	2.04	0.166	0	1430	965	225	254	0	0	0	0	0	0	0	0	0	0	0	0	0	0	0	0	0	1850	702	0	0
17	0	4	2.57	0.005	0.00535	0	0.005	19.2	19.2	851	14.5	13.4	27.8	25.9	108	108	0	0.269	0	0	0.619	0.607	0.0736	0	642	401	97	100	0	0	0	0	0	0	0	0	0	0	0	0	0	0	0	0	0	122	26.5	0	0
18	0	4	3.61	0.00617	0.00674	0	0.00617	0.00836	0.00836	0.513	0.0256	0.0264	0.0381	0.0408	29	32.7	0	0.076	0	0	0.00415	0.00744	3.15e-07	0	0.0191	0.0136	149	156	0	0	0	0	0	0	0	0	0	0	0	0	0	0	0	0	0	32.8	0.0483	0	0
19	0	4	2.65	0.00453	0.00494	0	0.00453	0.021	0.021	1.76	0.0395	0.0389	0.0494	0.05	21	23.6	0	0.0286	0	0	0.00244	0.00386	5.54e-07	0	0.0464	0.0386	108	115	0	0	0	0	0	0	0	0	0	0	0	0	0	0	0	0	0	23.7	0.0539	0	0
20	0	4	6.57	0.0134	0.0145	0	0.0134	2.01	1.13	23.7	1.83	1.96	3.08	3.25	66.3	72.8	0.0933	0.148	0	0.00286	0.11	0.125	3.34e-19	0	67.2	65	292	301	0	0	0	0	0	0	0	0	0	0	0	0	0	0	0	0	0	74.9	3.37	0	0
21	0	4	11.8	0.025	0.0269	0	0.025	7.97	2.23	25.7	289	296	126	132	152	164	0.224	0.71	0.00286	0.0089	0.288	0.435	0.0165	0	290	220	540	545	0	0	0	0	0	0	0	0	0	0	0	0	0	0	0	0	0	460	133	0	0
22	0	4	5.29	0.0141	0.0148	0	0.0141	74.2	0.411	9.07	148	138	143	138	344	347	0	19	0	0	1.68	2.12	0.204	0	2380	779	264	275	0	0	0	0	0	0	0	0	0	0	0	0	0	0	0	0	0	504	140	0	0
23	0	4	18.9	0.0463	0.0465	1.33e-05	0.0275	19	4.47	31.6	445	448	292	292	597	595	19.7	20.3	0.0089	0.0253	2.89	2.85	0.0381	0.0329	1560	1490	912	887	0	0	0	0	0	0	0	0	0	0	0	0	0	0	0	0	0	1060	294	0	0
24	0	4	3.14	0.00637	0.00691	0	0.00637	1.99	1.99	124	1.74	1.79	2.98	3.03	32	34.8	0	0.0648	0	0	0.0955	0.106	0.0117	0	81.2	67.2	138	139	0	0	0	0	0	0	0	0	0	0	0	0	0	0	0	0	0	36.6	3.14	0	0
25	0	4	2.25	0.00503	0.00532	0	0.00503	22.6	22.6	812	8.49	7.18	24.6	21.7	47.5	46.7	0	0.549	0	0	0.28	0.326	0.0361	0	1220	501	91.1	96.7	0	0	0	0	0	0	0	0	0	0	0	0	0	0	0	0	0	54.4	22	0	0
26	0	4	73.1	0.976	0.972	0	0.976	324	94.8	37.6	3230	3050	2110	2090	7020	6970	55.3	164	0.399	1.21	2020	2020	0.277	0	11800	6740	18900	18500	0	0	0	0	0	0	0	0	0	0	0	0	0	0	0	0	0	10200	4120	0	0
1	0	5	3.98	0.00644	0.00649	0	0.00644	36.4	36.4	751	13.1	11.8	42	38.6	72	63.8	0	0.377	0	0	1.11	1.07	0.0659	0	1240	704	97.9	100	0	0	0	0	0	0	0	0	0	0	0	0	0	0	0	0	0	76	39.7	0	0
2	0	5	4.34	0.00709	0.00715	0	0.00709	39.2	39.2	666	15.6	14.3	49.6	46.3	83.5	74.5	0	0.515	0	0	1.33	1.31	0.0777	0	1380	762	108	114	0	0	0	0	0	0	0	0	0	0	0	0	0	0	0	0	0	89.3	47.6	0	0
3	0	5	4.45	0.011	0.0111	1.96e-06	0.00472	39.2	39.2	261	18	17.8	58.2	57.6	99.9	99	0	0.0157	0	0	2.32	2.3	0.112	0.106	1490	1450	146	149	0	0	0	0	0	0	0	0	0	0	0	0	0	0	0	0	0	117	59.9	0	0
4	0	5	10.3	0.0198	0.02	0	0.0198	95.4	1.9	28.7	392	412	249	250	301	287	0.893	1.56	0	0.00598	5.51	5.27	0.11	0.0506	2220	1670	318	298	0	0	0	0	0	0	0	0	0	0	0	0	0	0	0	0	0	701	255	0	0
5	0	5	5.06	0.0135	0.0136	0	0.0135	50.3	1.67	28.7	22.9	20.9	74.4	68.4	131	121	0.0157	0.0497	0	0.000373	3.04	2.85	0.141	0.0374	1890	1100	181	218	0	0	0	0	0	0	0	0	0	0	0	0	0	0	0	0	0	142	71.2	0	0
6	0	5	2.9	0.0103	0.0104	0	0.0103	36.3	36.3	462	9.04	8.46	25.8	24.3	49.2	44.4	0	0.168	0	0	0.921	0.873	0.0391	0.000821	1150	759	169	197	0	0	0	0	0	0	0	0	0	0	0	0	0	0	0	0	0	53	25.2	0	0
7	0	5	1.65	0.00485	0.00485	0	0.00485	13.4	13.4	366	28.7	24.4	21.9	18.9	141	136	0	0.114	0	0	2.9	2.57	0.0957	0.0446	512	308	83.7	85.1	0	0	0	0	0	0	0	0	0	0	0	0	0	0	0	0	0	161	21.4	0	0
8	0	5	14.5	0.037	0.0372	0	0.037	79	1.74	14.4	527	536	369	363	786	773	1.56	4.92	0.00598	0.0197	14	13.3	0.432	0.0764	4510	2760	561	587	0	0	0	0	0	0	0	0	0	0	0	0	0	0	0	0	0	1310	376	0	0
9	0	5	9.11	0.0282	0.0285	0	0.0282	58.1	2.94	31.3	38.7	35.8	123	115	222	207	0.218	0.497	0.000373	0.00296	5.02	4.76	0.1	0.0285	2640	1830	471	483	0	0	0	0	0	0	0	0	0	0	0	0	0	0	0	0	0	243	119	0	0
10	0	5	17.4	0.0475	0.0479	9.44e-06	0.0471	56	3.73	24.2	627	639	446	435	1080	1080	5.03	8.03	0.0197	0.0606	18.8	17.4	0.271	0.174	4410	3270	749	767	0	0	0	0	0	0	0	0	0	0	0	0	0	0	0	0	0	1730	453	0	0
11	0	5	2.93	0.00629	0.00632	0	0.00629	24.1	0.556	22.5	182	203	104	112	64	58.9	0	4.69	0	0	1.48	1.43	0.0709	0.0035	927	522	98.9	104	0	0	0	0	0	0	0	0	0	0	0	0	0	0	0	0	0	267	113	0	0
12	0	5	3.94	0.0115	0.0115	0	0.0115	35.1	0.778	18.6	194	197	109	108	269	267	0	3.93	0	0	5.17	4.71	0.188	0.037	1320	741	196	197	0	0	0	0	0	0	0	0	0	0	0	0	0	0	0	0	0	469	113	0	0
13	0	5	17.5	0.467	0.477	0	0.467	3360	129	101	320	317	371	363	2890	2920	5.19	8.83	0.00296	0.0294	1120	1140	0.381	0.191	5970	4850	887	9400	0	0	0	0	0	0	0	0	0	0	0	0	0	0	0	0	0	3250	1510	0	0
14	0	5	1.71	0.00364	0.00365	1.23e-06	0.00249	12.5	0.371	21.9	1340	1470	552	603	36.5	35.1	0	2.27	0	0	0.846	0.83	0.04	0.0329	490	435	58.1	54.7	0	0	0	0	0	0	0	0	0	0	0	0	0	0	0	0	0	1500	604	0	0
15	0	5	3.22	0.00386	0.00386	0	0.00386	6.08	6.08	320	2.87	2.58	8.81	8	15.2	13.6	0	0.0667	0	0	0.347	0.32	0.0167	0	223	147	76.2	69	0	0	0	0	0	0	0	0	0	0	0	0	0	0	0	0	0	16.2	8.32	0	0
16	0	5	6.57	0.0153	0.0154	0	0.0153	44.8	1.29	19.8	1490	1690	669	757	191	181	2.34	8.11	0	0.239	4.15	4.19	0.165	0.024	2060	1180	227	237	0	0	0	0	0	0	0	0	0	0	0	0	0	0	0	0	0	1880	762	0	0
17	0	5	2.57	0.00717	0.00718	0	0.00717	24.6	24.6	407	25.2	22	38	33.9	149	147	0	0.358	0	0	2.77	2.53	0.114	0.0125	962	529	114	119	0	0	0	0	0	0	0	0	0	0	0	0	0	0	0	0	0	169	36.4	0	0
18	0	5	3.61	0.00416	0.00415	0	0.00416	0.84	0.84	55.7	2.37	2.11	1.87	1.7	33.6	30	0	0.149	0	0	0.709	0.637	0.0169	0	31.9	17.7	94.2	88.5	0	0	0	0	0	0	0	0	0	0	0	0	0	0	0	0	0	32.3	2.34	0	0
19	0	5	2.65	0.00294	0.00294	0	0.00294	0.471	0.471	45	1.3	1.17	1.02	0.936	20.3	18.2	0	0.0504	0	0	0.428	0.385	0.0104	0	18	11.8	66.4	63	0	0	0	0	0	0	0	0	0	0	0	0	0	0	0	0	0	19.4	1.32	0	0
20	0	5	6.57	0.00783	0.00785	0	0.00783	2.76	0.369	17	2.15	1.96	4.11	3.79	26.3	24.3	0.112	0.17	0	0.00448	0.575	0.537	6.2e-19	0	82.9	63	164	162	0	0	0	0	0	0	0	0	0	0	0	0	0	0	0	0	0	26.5	4.32	0	0
21	0	5	11.8	0.0159	0.0159	0	0.0159	11.4	0.962	21.5	321	309	139	138	159	147	0.319	0.94	0.00448	0.0137	3.21	3.01	0.0732	0	464	263	322	319	0	0	0	0	0	0	0	0	0	0	0	0	0	0	0	0	0	457	141	0	0
22	0	5	5.29	0.0233	0.0233	0	0.0233	104	0.788	9.73	247	218	201	186	677	682	0	27	0	0	12	11.5	0.485	0	3840	945	365	387	0	0	0	0	0	0	0	0	0	0	0	0	0	0	0	0	0	927	197	0	0
23	0	5	18.9	0.0461	0.0461	1.93e-05	0.0277	27.4	4.6	30.6	593	594	366	366	1080	1080	28	28.5	0.0137	0.041	19.4	19.2	0.182	0.171	2200	2140	823	799	0	0	0	0	0	0	0	0	0	0	0	0	0	0	0	0	0	1700	385	0	0
24	0	5	3.14	0.00408	0.00408	0	0.00408	2.29	2.29	136	1.1	0.979	3.52	3.17	8.96	8.09	0	0.062	0	0	0.201	0.19	0.00952	0	110	71.1	82.4	81.8	0	0	0	0	0	0	0	0	0	0	0	0	0	0	0	0	0	9.13	3.36	0	0
25	0	5	2.25	0.00606	0.00607	0	0.00606	7.18	7.18	117	10.7	9.51	10.9	10.4	60.1	61.1	0	0.851	0	0	1.32	1.32	0.0526	0	471	143	98.5	97.4	0	0	0	0	0	0	0	0	0	0	0	0	0	0	0	0	0	71.5	11.7	0	0
26	0	5	73.1	0.633	0.644	0	0.633	171	54.6	31.2	3470	3290	2070	2060	5740	5730	58.6	178	0.37	1.15	1190	1230	0.609	0	12900	6060	11600	12000	0	0	0	0	0	0	0	0	0	0	0	0	0	0	0	0	0	9190	3280	0	0
1	0	6	3.98	0.00241	0.0024	0	0.00241	5.17e-07	5.17e-07	8.31e-05	7.96e-06	7.07e-06	2.39e-05	2.36e-05	0.0284	0.0283	0	0.0968	0	0	7.97e-06	2.38e-05	1.6e-17	0	0	0	51.5	49.4	0	0	0	0	0	0	0	0	0	0	0	0	0	0	0	0	0	0.125	4.74e-05	0	0
2	0	6	4.34	0.00252	0.00252	0	0.00252	4.05e-07	4.05e-07	6.22e-05	7.37e-06	2.81e-06	2.21e-05	2.18e-05	0.0317	0.0316	0	0.107	0	0	7.39e-06	2.21e-05	4.51e-17	0	0	0	54.1	51.7	0	0	0	0	0	0	0	0	0	0	0	0	0	0	0	0	0	0.139	4.39e-05	0	0
3	0	6	4.45	0.00324	0.00325	0	0.00324	5.3e-07	5.3e-07	6.3e-05	1.78e-05	1.78e-05	5.66e-05	5.67e-05	0.0311	0.0311	0	0.00207	0	0	1.07e-05	3.21e-05	5.51e-15	0	0	0	60.3	66.8	0	0	0	0	0	0	0	0	0	0	0	0	0	0	0	0	0	0.0332	8.88e-05	0	0
4	0	6	10.3	0.00703	0.00707	0	0.00703	1.7e-06	0.417	22.7	320	320	128	129	13.9	14	0.204	0.614	0	0.00351	5.17e-05	0.000156	5.88e-16	0	0	0	147	145	0	0	0	0	0	0	0	0	0	0	0	0	0	0	0	0	0	335	129	0	0
5	0	6	5.06	0.00355	0.00355	0	0.00355	9.83e-07	0.17	18.5	2.15e-05	2.11e-05	6.9e-05	6.89e-05	0.0342	0.0342	0.00207	0.00621	0	0.000148	3.38e-05	0.000101	8.11e-15	0	0	0	73.3	73	0	0	0	0	0	0	0	0	0	0	0	0	0	0	0	0	0	0.0406	0.00017	0	0
6	0	6	2.9	0.00632	0.00633	0	0.00632	4.06e-07	4.06e-07	2.48e-05	4.35e-06	0	1.31e-05	0	0.165	0.165	0	0.0751	0	0	4.36e-06	0	1.83e-19	0	0	0	117	130	0	0	0	0	0	0	0	0	0	0	0	0	0	0	0	0	0	0.24	0	0	0
7	0	6	1.65	0.00179	0.00181	0	0.00179	7e-07	7e-07	0.000152	1.51e-05	1.22e-05	1.83e-05	1.84e-05	8.74	8.83	0	0.0096	0	0	4.93e-06	4.95e-06	3.5e-16	0	0	0	37.9	37.3	0	0	0	0	0	0	0	0	0	0	0	0	0	0	0	0	0	8.84	2.33e-05	0	0
8	0	6	14.5	0.0115	0.0116	0	0.0115	0.417	0.281	9.33	320	307	129	129	54.8	55.1	0.614	1.86	0.00351	0.0106	0.000169	0.00051	5.14e-15	0	0	0	240	238	0	0	0	0	0	0	0	0	0	0	0	0	0	0	0	0	0	364	129	0	0
9	0	6	9.11	0.0104	0.0104	0	0.0104	0.17	0.491	18.2	2.77e-05	1.58e-05	9.03e-05	9.03e-05	0.204	0.205	0.0813	0.159	0.000148	0.000446	0.000104	0.000312	3.1e-15	0	0	0	215	215	0	0	0	0	0	0	0	0	0	0	0	0	0	0	0	0	0	0.364	0.000402	0	0
10	0	6	17.4	0.0148	0.015	0	0.0148	0.281	0.616	15.9	307	308	129	131	80	80.5	1.87	4.43	0.0106	0.0322	0.00052	0.00157	1.84e-15	0	0	0	306	306	0	0	0	0	0	0	0	0	0	0	0	0	0	0	0	0	0	393	131	0	0
11	0	6	2.93	0.00198	0.00198	0	0.00198	4.65e-07	0.0767	15	165	159	65.9	65.6	0.0193	0.0193	0	5.8	0	0	5.88e-06	1.76e-05	2.85e-15	0	0	0	42.6	40.7	0	0	0	0	0	0	0	0	0	0	0	0	0	0	0	0	0	165	65.6	0	0
12	0	6	3.94	0.00401	0.00405	0	0.00401	1.33e-06	0.131	12.2	128	125	51.2	51.6	23.6	23.8	0	4.68	0	0	1.19e-05	2.88e-05	1.19e-15	0	0	0	86.4	83.6	0	0	0	0	0	0	0	0	0	0	0	0	0	0	0	0	0	153	51.6	0	0
13	0	6	17.5	0.282	0.286	0	0.282	2020	61.4	83	159	158	65.6	66.4	1400	1420	5.95	9.05	0.000446	0.0824	687	697	7.5e-15	0	0	0	349	5880	0	0	0	0	0	0	0	0	0	0	0	0	0	0	0	0	0	1590	763	0	0
14	0	6	1.71	0.00114	0.00115	0	0.00114	4.48e-07	0.0372	12.5	1290	1290	516	517	0.011	0.011	0	3.25	0	0	3.45e-06	1.04e-05	2.39e-15	0	0	0	24.6	23.6	0	0	0	0	0	0	0	0	0	0	0	0	0	0	0	0	0	1290	517	0	0
15	0	6	3.22	0.00263	0.00263	0	0.00263	4.83e-07	4.83e-07	7.08e-05	6.11e-06	1.18e-06	1.86e-05	1.86e-05	0.0269	0.0269	0	0.0414	0	0	5.55e-06	7.67e-07	4.31e-16	0	0	0	56.4	54.2	0	0	0	0	0	0	0	0	0	0	0	0	0	0	0	0	0	0.0682	1.93e-05	0	0
16	0	6	6.57	0.00466	0.00467	0	0.00466	0.0372	0.122	10.1	1290	1230	517	516	5.06	5.07	3.29	9.89	0	0.547	1.52e-05	4.55e-05	5.31e-15	0	0	0	96.7	92.3	0	0	0	0	0	0	0	0	0	0	0	0	0	0	0	0	0	1240	516	0	0
17	0	6	2.57	0.00218	0.00219	0	0.00218	1.13e-06	1.13e-06	0.000201	1.56e-05	1.16e-05	3.01e-05	2.99e-05	10.9	10.9	0	0.0437	0	0	5.39e-06	4.43e-06	2.45e-15	0	0	0	46.8	45.2	0	0	0	0	0	0	0	0	0	0	0	0	0	0	0	0	0	11	3.43e-05	0	0
18	0	6	3.61	0.00315	0.00314	0	0.00315	1.85e-07	1.85e-07	2.27e-05	9.59e-06	9.14e-06	2.85e-05	2.83e-05	0.0329	0.0328	0	0.105	0	0	9.91e-06	2.97e-05	6.72e-18	0	0	0	67.7	64.6	0	0	0	0	0	0	0	0	0	0	0	0	0	0	0	0	0	0.137	5.79e-05	0	0
19	0	6	2.65	0.0023	0.0023	0	0.0023	1.85e-07	1.85e-07	3.11e-05	7.11e-06	6.95e-06	2.13e-05	2.12e-05	0.0237	0.0237	0	0.0388	0	0	7.22e-06	2.17e-05	2.88e-18	0	0	0	48.9	47.2	0	0	0	0	0	0	0	0	0	0	0	0	0	0	0	0	0	0.0625	4.29e-05	0	0
20	0	6	6.57	0.00624	0.00625	0	0.00624	1.21e-06	0.219	13.5	1.79e-05	1.72e-05	5.56e-05	5.56e-05	0.0592	0.0593	0.0941	0.138	0	0.0069	5.02e-05	0.000151	7e-19	0	0	0	129	128	0	0	0	0	0	0	0	0	0	0	0	0	0	0	0	0	0	0.205	0.000206	0	0
21	0	6	11.8	0.0112	0.0112	0	0.0112	0.219	0.477	16.4	283	265	113	112	9.6	9.61	0.243	0.729	0.0069	0.0207	0.000186	0.000558	6.32e-16	0	0	0	232	230	0	0	0	0	0	0	0	0	0	0	0	0	0	0	0	0	0	275	112	0	0
22	0	6	5.29	0.00601	0.0061	0	0.00601	1.34e-06	0.107	6.63	98.9	78.5	39.5	39.4	60.2	60.9	0	21.8	0	0	1.78e-05	2.48e-05	3.46e-15	0	0	0	130	126	0	0	0	0	0	0	0	0	0	0	0	0	0	0	0	0	0	161	39.4	0	0
23	0	6	18.9	0.0197	0.0199	0	0.0197	0.585	1.11	21.2	344	347	152	153	95.5	96	22.5	23.2	0.0207	0.0627	0.00059	0.00178	2.4e-15	0	0	0	408	383	0	0	0	0	0	0	0	0	0	0	0	0	0	0	0	0	0	466	153	0	0
24	0	6	3.14	0.0032	0.0032	0	0.0032	9.09e-07	9.09e-07	0.00011	9.05e-06	8.56e-06	2.73e-05	2.73e-05	0.027	0.027	0	0.0552	0	0	8.74e-06	2.62e-05	4.47e-15	0	0	0	63.3	65.8	0	0	0	0	0	0	0	0	0	0	0	0	0	0	0	0	0	0.0822	5.35e-05	0	0
25	0	6	2.25	0.00194	0.00194	0	0.00194	1.22e-06	1.22e-06	0.000245	1.01e-05	7.77e-06	2.15e-05	2.12e-05	2.6	2.6	0	0.072	0	0	6.4e-06	1.92e-05	5.74e-16	0	0	0	41.2	39.9	0	0	0	0	0	0	0	0	0	0	0	0	0	0	0	0	0	2.67	4.04e-05	0	0
26	0	6	73.1	0.343	0.348	0	0.343	63.4	21.9	24.2	2170	1960	918	919	1640	1670	51.3	156	0.724	2.19	697	711	8.97e-22	0	0	0	6830	7100	0	0	0	0	0	0	0	0	0	0	0	0	0	0	0	0	0	3780	1630	0	0
1	0	7	3.98	0.00224	0.00223	0	0.00224	5.35e-07	5.35e-07	8.96e-05	8.22e-06	7.05e-06	2.47e-05	2.43e-05	0.0252	0.0251	0	0.13	0	0	8.23e-06	2.46e-05	1.92e-17	0	0	0	46.4	44.1	0	0	0	0	0	0	0	0	0	0	0	0	0	0	0	0	0	0.155	4.89e-05	0	0
2	0	7	4.34	0.00234	0.00233	0	0.00234	4.19e-07	4.19e-07	6.7e-05	7.62e-06	6.48e-06	2.29e-05	2.25e-05	0.0281	0.028	0	0.143	0	0	7.63e-06	2.28e-05	5.41e-17	0	0	0	48.7	46.2	0	0	0	0	0	0	0	0	0	0	0	0	0	0	0	0	0	0.171	4.53e-05	0	0
3	0	7	4.45	0.00301	0.00301	0	0.00301	5.48e-07	5.48e-07	6.79e-05	1.01e-05	1.01e-05	3.04e-05	3.04e-05	0.0272	0.0273	0	0.00277	0	0	1.01e-05	3.05e-05	3.21e-17	0	0	0	54.2	59.7	0	0	0	0	0	0	0	0	0	0	0	0	0	0	0	0	0	0.0301	6.09e-05	0	0
4	0	7	10.3	0.00632	0.00632	0	0.00632	1.76e-06	0.345	20.4	331	329	132	132	3.8	3.79	0.273	0.818	0	0.00691	5.23e-05	0.000157	4.56e-18	0	0	0	127	125	0	0	0	0	0	0	0	0	0	0	0	0	0	0	0	0	0	334	132	0	0
5	0	7	5.06	0.0033	0.00329	0	0.0033	1.02e-06	0.151	17.2	1.15e-05	1.12e-05	3.46e-05	3.45e-05	0.0299	0.0299	0.00277	0.00831	0	0.000286	3.19e-05	9.55e-05	6.04e-17	0	0	0	65.5	65.2	0	0	0	0	0	0	0	0	0	0	0	0	0	0	0	0	0	0.0385	0.00013	0	0
6	0	7	2.9	0.00587	0.00587	0	0.00587	4.19e-07	4.19e-07	2.67e-05	4.5e-06	0	1.35e-05	0	0.147	0.147	0	0.101	0	0	4.5e-06	0	2.2e-19	0	0	0	105	116	0	0	0	0	0	0	0	0	0	0	0	0	0	0	0	0	0	0.248	0	0	0
7	0	7	1.65	0.00153	0.00153	0	0.00153	7.24e-07	7.24e-07	0.000177	3.67e-06	0	1.1e-05	1.1e-05	2.88	2.85	0	0.0127	0	0	3.68e-06	0	1.99e-18	0	0	0	31.3	30.2	0	0	0	0	0	0	0	0	0	0	0	0	0	0	0	0	0	2.86	1.1e-05	0	0
8	0	7	14.5	0.00979	0.00978	0	0.00979	0.345	0.218	8.32	329	307	132	132	15	14.9	0.818	2.45	0.00691	0.0207	0.000166	0.000499	3.24e-17	0	0	0	197	192	0	0	0	0	0	0	0	0	0	0	0	0	0	0	0	0	0	325	132	0	0
9	0	7	9.11	0.00968	0.00969	0	0.00968	0.151	0.438	16.9	1.34e-05	0	4.13e-05	4.12e-05	0.182	0.182	0.109	0.209	0.000286	0.000858	9.78e-05	0.000294	1.76e-17	0	0	0	192	192	0	0	0	0	0	0	0	0	0	0	0	0	0	0	0	0	0	0.392	0.000335	0	0
10	0	7	17.4	0.0124	0.0124	0	0.0124	0.218	0.468	14.1	307	304	132	131	21.9	21.7	2.47	5.77	0.0207	0.0621	0.000502	0.00151	1.31e-17	0	0	0	245	242	0	0	0	0	0	0	0	0	0	0	0	0	0	0	0	0	0	332	131	0	0
11	0	7	2.93	0.00184	0.00184	0	0.00184	4.8e-07	0.0683	13.9	170	162	68.1	67.7	0.017	0.0169	0	7.62	0	0	5.5e-06	1.65e-05	1.56e-17	0	0	0	38.3	36.3	0	0	0	0	0	0	0	0	0	0	0	0	0	0	0	0	0	170	67.7	0	0
12	0	7	3.94	0.00337	0.00336	0	0.00337	1.37e-06	0.0924	10.3	132	126	53	52.6	6.47	6.39	0	6.58	0	0	1.06e-05	3.17e-05	1.36e-17	0	0	0	70.1	66.5	0	0	0	0	0	0	0	0	0	0	0	0	0	0	0	0	0	138	52.6	0	0
13	0	7	17.5	0.0152	0.0218	0	0.0152	0.506	1.02	17.2	162	210	67.7	95.3	7.15	11.9	7.83	28.6	0.000858	0.00329	0.000323	0.00137	3.27e-17	0	0	0	304	423	0	0	0	0	0	0	0	0	0	0	0	0	0	0	0	0	0	250	95.3	0	0
14	0	7	1.71	0.00106	0.00106	0	0.00106	4.63e-07	0.0331	11.6	1330	1330	534	534	0.0097	0.00972	0	4.27	0	0	3.26e-06	9.8e-06	1.94e-17	0	0	0	22.1	21.1	0	0	0	0	0	0	0	0	0	0	0	0	0	0	0	0	0	1340	534	0	0
15	0	7	3.22	0.00245	0.00245	0	0.00245	4.99e-07	4.99e-07	7.63e-05	5.6e-06	0	1.68e-05	1.68e-05	0.0239	0.0239	0	0.0554	0	0	5.61e-06	0	3.67e-18	0	0	0	50.7	48.4	0	0	0	0	0	0	0	0	0	0	0	0	0	0	0	0	0	0.0793	1.68e-05	0	0
16	0	7	6.57	0.00425	0.00425	0	0.00425	0.0331	0.138	12.2	1330	1260	534	531	1.63	1.62	4.33	13	0	0.839	1.28e-05	3.84e-05	3.06e-17	0	0	0	84.9	78	0	0	0	0	0	0	0	0	0	0	0	0	0	0	0	0	0	1280	531	0	0
17	0	7	2.57	0.00186	0.00185	0	0.00186	1.16e-06	1.16e-06	0.000235	4.4e-06	0	1.32e-05	1.31e-05	2.91	2.88	0	0.058	0	0	4.41e-06	0	1.1e-17	0	0	0	38.6	36.7	0	0	0	0	0	0	0	0	0	0	0	0	0	0	0	0	0	2.94	1.31e-05	0	0
18	0	7	3.61	0.00292	0.00291	0	0.00292	1.91e-07	1.91e-07	2.45e-05	9.8e-06	9.21e-06	2.94e-05	2.92e-05	0.0294	0.0293	0	0.14	0	0	9.81e-06	2.93e-05	3.43e-18	0	0	0	60.9	57.7	0	0	0	0	0	0	0	0	0	0	0	0	0	0	0	0	0	0.169	5.85e-05	0	0
19	0	7	2.65	0.00213	0.00213	0	0.00213	1.91e-07	1.91e-07	3.35e-05	7.33e-06	7.12e-06	2.2e-05	2.19e-05	0.0212	0.0211	0	0.052	0	0	7.34e-06	2.2e-05	2.67e-18	0	0	0	44	42.2	0	0	0	0	0	0	0	0	0	0	0	0	0	0	0	0	0	0.0732	4.39e-05	0	0
20	0	7	6.57	0.0058	0.0058	0	0.0058	1.26e-06	0.195	12.5	1.83e-05	1.78e-05	5.61e-05	5.6e-05	0.0529	0.0529	0.126	0.181	0	0.0133	5.13e-05	0.000154	8.39e-19	0	0	0	115	115	0	0	0	0	0	0	0	0	0	0	0	0	0	0	0	0	0	0.247	0.00021	0	0
21	0	7	11.8	0.0103	0.0102	0	0.0103	0.195	0.412	15	292	268	117	116	2.72	2.72	0.321	0.962	0.0133	0.0398	0.000188	0.000564	6.77e-18	0	0	0	204	202	0	0	0	0	0	0	0	0	0	0	0	0	0	0	0	0	0	272	116	0	0
22	0	7	5.29	0.00467	0.00463	0	0.00467	1.39e-06	0.0716	5.75	102	71.6	40.9	39.5	16.4	16	0	29.7	0	0	1.3e-05	2.89e-05	1.69e-17	0	0	0	97.3	91.7	0	0	0	0	0	0	0	0	0	0	0	0	0	0	0	0	0	117	39.5	0	0
23	0	7	18.9	0.0167	0.0167	0	0.0167	0.484	0.807	18	340	339	155	155	25.1	25	30.6	31.1	0.0398	0.12	0.000598	0.00179	2.43e-17	0	0	0	332	289	0	0	0	0	0	0	0	0	0	0	0	0	0	0	0	0	0	395	155	0	0
24	0	7	3.14	0.00297	0.00297	0	0.00297	9.4e-07	9.4e-07	0.000118	8.95e-06	8.68e-06	2.69e-05	2.68e-05	0.0241	0.0241	0	0.074	0	0	8.96e-06	2.69e-05	4.24e-17	0	0	0	57	58.8	0	0	0	0	0	0	0	0	0	0	0	0	0	0	0	0	0	0.098	5.36e-05	0	0
25	0	7	2.25	0.00174	0.00173	0	0.00174	1.26e-06	1.26e-06	0.000272	6.17e-06	4.93e-06	1.85e-05	1.81e-05	0.74	0.735	0	0.0956	0	0	6.18e-06	1.85e-05	1.04e-17	0	0	0	35.9	34.3	0	0	0	0	0	0	0	0	0	0	0	0	0	0	0	0	0	0.83	3.66e-05	0	0
26	0	7	73.1	0.0706	0.0774	0	0.0706	2.52	2.76	12.7	2240	1830	966	1010	70.3	78.9	85.2	277	1.02	3.25	0.00476	0.0156	1.1e-21	0	0	0	1170	1420	0	0	0	0	0	0	0	0	0	0	0	0	0	0	0	0	0	2190	1010	0	0
1	0	8	3.98	0.00209	0.00209	0	0.00209	0.0502	0.0502	8.62	0.014	0.0146	0.0538	0.0526	8.3	8.13	0	0.126	0	0	0.0016	0.00402	0.000492	0	0.993	0.248	43.7	40.7	0	0	0	0	0	0	0	0	0	0	0	0	0	0	0	0	0	8.27	0.0566	0	0
2	0	8	4.34	0.0022	0.00219	0	0.0022	0.0131	0.0131	2.1	0.00436	0.00815	0.0161	0.0165	10.3	10	0	0.138	0	0	0.00215	0.00482	0.000758	0	0.238	0.0574	46	43.4	0	0	0	0	0	0	0	0	0	0	0	0	0	0	0	0	0	10.2	0.0213	0	0
3	0	8	4.45	0.00279	0.0028	0	0.00279	5.48e-07	5.48e-07	7.32e-05	1.01e-05	1.01e-05	3.04e-05	3.04e-05	0.0235	0.0235	0	0.00266	0	0	1.01e-05	3.05e-05	3.73e-17	0	0	0	50.8	55.9	0	0	0	0	0	0	0	0	0	0	0	0	0	0	0	0	0	0.0262	6.09e-05	0	0
4	0	8	10.3	0.00611	0.00612	0	0.00611	0.0633	0.323	19.7	331	329	133	133	30.8	30.4	0.263	0.791	0	0.00656	0.00884	0.0159	5.3e-18	0	0.306	0.28	123	122	0	0	0	0	0	0	0	0	0	0	0	0	0	0	0	0	0	360	133	0	0
5	0	8	5.06	0.00306	0.00306	0	0.00306	1.02e-06	0.13	15.9	1.15e-05	1.12e-05	3.46e-05	3.45e-05	0.0258	0.0258	0.00266	0.00797	0	0.00028	3.19e-05	9.55e-05	7.02e-17	0	0	0	61.4	61.1	0	0	0	0	0	0	0	0	0	0	0	0	0	0	0	0	0	0.0341	0.00013	0	0
6	0	8	2.9	0.00545	0.00545	0	0.00545	4.19e-07	4.19e-07	2.87e-05	4.5e-06	0	1.35e-05	0	1.1	1.1	0	0.0964	0	0	4.5e-06	0	2.55e-19	0	0	0	98.3	109	0	0	0	0	0	0	0	0	0	0	0	0	0	0	0	0	0	1.19	0	0	0
7	0	8	1.65	0.00157	0.00157	0	0.00157	7.24e-07	7.24e-07	0.000173	3.67e-06	0	1.1e-05	1.1e-05	9.23	9.14	0	0.0122	0	0	3.68e-06	0	2.32e-18	0	0	0	32.5	31.4	0	0	0	0	0	0	0	0	0	0	0	0	0	0	0	0	0	9.15	1.1e-05	0	0
8	0	8	14.5	0.00993	0.00992	0	0.00993	0.323	0.225	8.44	329	308	133	132	66.7	65.9	0.791	2.37	0.00656	0.0197	0.0159	0.0473	3.77e-17	0	0.28	0.152	202	197	0	0	0	0	0	0	0	0	0	0	0	0	0	0	0	0	0	377	132	0	0
9	0	8	9.11	0.00898	0.00899	0	0.00898	0.13	0.377	15.6	1.34e-05	0	4.13e-05	4.12e-05	1.13	1.13	0.104	0.2	0.00028	0.000842	9.78e-05	0.000294	2.05e-17	0	0	0	180	180	0	0	0	0	0	0	0	0	0	0	0	0	0	0	0	0	0	1.33	0.000335	0	0
10	0	8	17.4	0.0127	0.0127	0	0.0127	0.225	0.494	14.5	308	305	132	132	88.3	87.3	2.39	5.55	0.0197	0.0592	0.0473	0.0649	1.52e-17	0	0.152	0.133	254	251	0	0	0	0	0	0	0	0	0	0	0	0	0	0	0	0	0	398	132	0	0
11	0	8	2.93	0.00171	0.0017	0	0.00171	4.8e-07	0.0588	12.9	170	162	68.1	67.7	0.0147	0.0146	0	7.97	0	0	5.5e-06	1.65e-05	1.81e-17	0	0	0	35.9	34.1	0	0	0	0	0	0	0	0	0	0	0	0	0	0	0	0	0	170	67.7	0	0
12	0	8	3.94	0.00349	0.00348	0	0.00349	1.37e-06	0.0995	10.6	132	126	53	52.7	21.9	21.6	0	6.21	0	0	1.06e-05	3.17e-05	1.58e-17	0	0	0	73.4	69.7	0	0	0	0	0	0	0	0	0	0	0	0	0	0	0	0	0	154	52.7	0	0
13	0	8	17.5	0.0144	0.0144	0	0.0144	0.436	0.631	16.3	162	146	67.7	67	23.5	23.4	8.17	21.3	0.000842	0.00252	0.000323	0.000966	3.8e-17	0	0	0	293	277	0	0	0	0	0	0	0	0	0	0	0	0	0	0	0	0	0	191	67	0	0
14	0	8	1.71	0.000985	0.000987	0	0.000985	4.63e-07	0.0285	10.8	1330	1330	534	534	0.00837	0.00838	0	4.47	0	0	3.26e-06	9.81e-06	2.25e-17	0	0	0	20.7	19.8	0	0	0	0	0	0	0	0	0	0	0	0	0	0	0	0	0	1340	534	0	0
15	0	8	3.22	0.00227	0.00227	0	0.00227	4.99e-07	4.99e-07	8.22e-05	5.6e-06	0	1.68e-05	1.68e-05	0.0206	0.0206	0	0.0531	0	0	5.61e-06	0	4.27e-18	0	0	0	47.5	45.4	0	0	0	0	0	0	0	0	0	0	0	0	0	0	0	0	0	0.0737	1.68e-05	0	0
16	0	8	6.57	0.00404	0.00403	0	0.00404	0.0285	0.187	17.3	1330	1290	534	532	5.36	5.34	4.53	13.6	0	0.556	1.28e-05	3.84e-05	3.56e-17	0	0	0	81.5	74.5	0	0	0	0	0	0	0	0	0	0	0	0	0	0	0	0	0	1310	532	0	0
17	0	8	2.57	0.00189	0.00188	0	0.00189	1.16e-06	1.16e-06	0.000231	4.4e-06	0	1.32e-05	1.31e-05	9.74	9.64	0	0.0557	0	0	4.41e-06	0	1.27e-17	0	0	0	39.6	37.7	0	0	0	0	0	0	0	0	0	0	0	0	0	0	0	0	0	9.69	1.31e-05	0	0
18	0	8	3.61	0.00271	0.0027	0	0.00271	1.91e-07	1.91e-07	2.64e-05	9.8e-06	9.18e-06	2.94e-05	2.92e-05	0.0253	0.0253	0	0.134	0	0	9.81e-06	2.94e-05	3.98e-18	0	0	0	57	54.1	0	0	0	0	0	0	0	0	0	0	0	0	0	0	0	0	0	0.159	5.85e-05	0	0
19	0	8	2.65	0.00198	0.00198	0	0.00198	1.91e-07	1.91e-07	3.61e-05	7.33e-06	7.11e-06	2.2e-05	2.19e-05	0.0183	0.0182	0	0.0499	0	0	7.34e-06	2.2e-05	3.1e-18	0	0	0	41.2	39.6	0	0	0	0	0	0	0	0	0	0	0	0	0	0	0	0	0	0.0681	4.39e-05	0	0
20	0	8	6.57	0.00538	0.00538	0	0.00538	1.26e-06	0.199	13.9	1.82e-05	1.78e-05	5.61e-05	5.6e-05	0.0456	0.0457	0.121	0.174	0	0.012	5.13e-05	0.000154	9.75e-19	0	0	0	108	108	0	0	0	0	0	0	0	0	0	0	0	0	0	0	0	0	0	0.232	0.00021	0	0
21	0	8	11.8	0.00965	0.00964	0	0.00965	0.199	0.365	14.1	292	267	117	116	8.55	8.53	0.308	0.924	0.012	0.036	0.000188	0.000564	7.86e-18	0	0	0	194	192	0	0	0	0	0	0	0	0	0	0	0	0	0	0	0	0	0	277	116	0	0
22	0	8	5.29	0.00521	0.00517	0	0.00521	1.39e-06	0.0888	6.35	102	75.1	40.9	39.8	52.9	51.9	0	26.6	0	0	1.3e-05	1.42e-05	1.97e-17	0	0	0	110	104	0	0	0	0	0	0	0	0	0	0	0	0	0	0	0	0	0	154	39.8	0	0
23	0	8	18.9	0.0169	0.0169	0	0.0169	0.454	0.822	18.2	342	342	155	156	80.9	80.3	27.5	28.1	0.036	0.108	0.000583	0.00175	2.82e-17	0	0	0	339	300	0	0	0	0	0	0	0	0	0	0	0	0	0	0	0	0	0	451	156	0	0
24	0	8	3.14	0.00276	0.00276	0	0.00276	9.4e-07	9.4e-07	0.000127	8.95e-06	8.67e-06	2.69e-05	2.68e-05	0.0208	0.0208	0	0.0709	0	0	8.96e-06	2.69e-05	4.92e-17	0	0	0	53.4	55.2	0	0	0	0	0	0	0	0	0	0	0	0	0	0	0	0	0	0.0917	5.36e-05	0	0
25	0	8	2.25	0.00168	0.00167	0	0.00168	1.26e-06	1.26e-06	0.000282	6.17e-06	4.92e-06	1.85e-05	1.81e-05	2.4	2.39	0	0.0917	0	0	6.18e-06	1.85e-05	1.2e-17	0	0	0	34.9	33.5	0	0	0	0	0	0	0	0	0	0	0	0	0	0	0	0	0	2.48	3.66e-05	0	0
26	0	8	73.1	0.0626	0.0626	0	0.0626	2.23	2.05	12.2	2200	1670	939	918	230	230	74.9	225	0.726	2.18	0.0677	0.202	6.63e-06	0	0.19	0.0114	1040	1150	0	0	0	0	0	0	0	0	0	0	0	0	0	0	0	0	0	2120	918	0	0
1	0	9	3.98	0.00193	0.00192	0	0.00193	5.17e-07	5.17e-07	0.000104	7.96e-06	7.42e-06	2.39e-05	2.37e-05	0.0182	0.0181	0	0.0902	0	0	7.97e-06	2.38e-05	2.59e-17	0	0	0	41.8	40.2	0	0	0	0	0	0	0	0	0	0	0	0	0	0	0	0	0	0.108	4.75e-05	0	0
2	0	9	4.34	0.00202	0.00201	0	0.00202	4.05e-07	4.05e-07	7.77e-05	7.37e-06	6.33e-06	2.21e-05	2.18e-05	0.0203	0.0203	0	0.101	0	0	7.39e-06	2.21e-05	7.2e-17	0	0	0	43.9	42.1	0	0	0	0	0	0	0	0	0	0	0	0	0	0	0	0	0	0.121	4.39e-05	0	0
3	0	9	4.45	0.00259	0.0026	0	0.00259	5.3e-07	5.3e-07	7.88e-05	9.8e-06	9.78e-06	2.94e-05	2.94e-05	0.0197	0.0197	0	0.00195	0	0	9.81e-06	2.95e-05	4.19e-17	0	0	0	48.9	54.3	0	0	0	0	0	0	0	0	0	0	0	0	0	0	0	0	0	0.0217	5.89e-05	0	0
4	0	9	10.3	0.00565	0.00567	0	0.00565	1.7e-06	0.269	18.2	320	319	128	129	10.1	10.1	0.191	0.574	0	0.00375	5.07e-05	0.000153	5.94e-18	0	0	0	120	118	0	0	0	0	0	0	0	0	0	0	0	0	0	0	0	0	0	330	129	0	0
5	0	9	5.06	0.00284	0.00284	0	0.00284	9.83e-07	0.109	14.8	1.11e-05	1.08e-05	3.35e-05	3.34e-05	0.0216	0.0216	0.00195	0.00584	0	0.000162	3.08e-05	9.25e-05	7.87e-17	0	0	0	59.5	59.3	0	0	0	0	0	0	0	0	0	0	0	0	0	0	0	0	0	0.0276	0.000126	0	0
6	0	9	2.9	0.00506	0.00506	0	0.00506	4.06e-07	4.06e-07	3.09e-05	4.35e-06	0	1.31e-05	5.2e-06	0.762	0.762	0	0.0707	0	0	4.36e-06	0	2.86e-19	0	0	0	94.7	106	0	0	0	0	0	0	0	0	0	0	0	0	0	0	0	0	0	0.833	5.2e-06	0	0
7	0	9	1.65	0.00146	0.00147	0	0.00146	7e-07	7e-07	0.000186	3.55e-06	1.17e-06	1.07e-05	1.07e-05	7.29	7.27	0	0.00899	0	0	3.56e-06	3.94e-06	2.6e-18	0	0	0	31.3	30.6	0	0	0	0	0	0	0	0	0	0	0	0	0	0	0	0	0	7.28	1.47e-05	0	0
8	0	9	14.5	0.00924	0.00928	0	0.00924	0.269	0.19	7.86	319	303	129	128	39.1	38.9	0.574	1.73	0.00375	0.0113	0.000162	0.000487	4.23e-17	0	0	0	196	193	0	0	0	0	0	0	0	0	0	0	0	0	0	0	0	0	0	343	128	0	0
9	0	9	9.11	0.00834	0.00835	0	0.00834	0.109	0.315	14.5	1.3e-05	0	4.52e-05	4.51e-05	0.787	0.788	0.0765	0.148	0.000162	0.000486	9.47e-05	0.000284	2.3e-17	0	0	0	175	174	0	0	0	0	0	0	0	0	0	0	0	0	0	0	0	0	0	0.937	0.000329	0	0
10	0	9	17.4	0.0119	0.012	0	0.0119	0.19	0.423	13.5	303	302	128	129	56.8	56.5	1.74	4.56	0.0113	0.0341	0.000494	0.00149	1.71e-17	0	0	0	249	248	0	0	0	0	0	0	0	0	0	0	0	0	0	0	0	0	0	363	129	0	0
11	0	9	2.93	0.00158	0.00158	0	0.00158	4.65e-07	0.0491	12	165	158	65.9	65.6	0.0123	0.0122	0	6.94	0	0	5.32e-06	1.59e-05	2.03e-17	0	0	0	34.6	33.1	0	0	0	0	0	0	0	0	0	0	0	0	0	0	0	0	0	165	65.6	0	0
12	0	9	3.94	0.00326	0.00327	0	0.00326	1.33e-06	0.0852	9.93	128	123	51.2	51.3	17.5	17.4	0	5.43	0	0	1.02e-05	3.09e-05	1.77e-17	0	0	0	71	68.3	0	0	0	0	0	0	0	0	0	0	0	0	0	0	0	0	0	146	51.3	0	0
13	0	9	17.5	0.0134	0.0134	0	0.0134	0.364	0.53	15.2	158	144	65.6	65.1	18.7	18.6	7.09	19.1	0.000486	0.00146	0.000313	0.000938	4.26e-17	0	0	0	284	273	0	0	0	0	0	0	0	0	0	0	0	0	0	0	0	0	0	182	65.1	0	0
14	0	9	1.71	0.000915	0.000917	0	0.000915	4.48e-07	0.0238	10	1290	1290	516	517	0.007	0.00701	0	3.9	0	0	3.16e-06	9.49e-06	2.52e-17	0	0	0	19.9	19.2	0	0	0	0	0	0	0	0	0	0	0	0	0	0	0	0	0	1290	517	0	0
15	0	9	3.22	0.00211	0.00211	0	0.00211	4.83e-07	4.83e-07	8.85e-05	5.42e-06	3.53e-07	1.63e-05	1.62e-05	0.0173	0.0173	0	0.0389	0	0	5.43e-06	7.06e-06	4.79e-18	0	0	0	45.8	44	0	0	0	0	0	0	0	0	0	0	0	0	0	0	0	0	0	0.0562	2.33e-05	0	0
16	0	9	6.57	0.00375	0.00375	0	0.00375	0.0238	0.159	16.3	1290	1250	517	516	4.24	4.23	3.94	11.8	0	0.372	1.95e-05	5.85e-05	4e-17	0	0	0	78.9	74.1	0	0	0	0	0	0	0	0	0	0	0	0	0	0	0	0	0	1270	516	0	0
17	0	9	2.57	0.00176	0.00177	0	0.00176	1.13e-06	1.13e-06	0.000248	4.26e-06	6.87e-07	1.28e-05	1.28e-05	7.77	7.74	0	0.0409	0	0	4.27e-06	4.28e-06	1.43e-17	0	0	0	38.3	36.9	0	0	0	0	0	0	0	0	0	0	0	0	0	0	0	0	0	7.78	1.7e-05	0	0
18	0	9	3.61	0.00252	0.00251	0	0.00252	1.85e-07	1.85e-07	2.84e-05	9.48e-06	8.95e-06	2.84e-05	2.82e-05	0.0212	0.0212	0	0.0983	0	0	9.49e-06	2.84e-05	4.47e-18	0	0	0	55	52.5	0	0	0	0	0	0	0	0	0	0	0	0	0	0	0	0	0	0.119	5.67e-05	0	0
19	0	9	2.65	0.00184	0.00184	0	0.00184	1.85e-07	1.85e-07	3.89e-05	7.1e-06	6.9e-06	2.13e-05	2.12e-05	0.0153	0.0153	0	0.0365	0	0	7.11e-06	2.13e-05	3.48e-18	0	0	0	39.7	38.4	0	0	0	0	0	0	0	0	0	0	0	0	0	0	0	0	0	0.0518	4.25e-05	0	0
20	0	9	6.57	0.00499	0.005	0	0.00499	1.21e-06	0.282	21.8	1.77e-05	1.75e-05	5.43e-05	5.43e-05	0.0382	0.0382	0.0885	0.133	0	0.00373	4.97e-05	0.000149	1.09e-18	0	0	0	105	104	0	0	0	0	0	0	0	0	0	0	0	0	0	0	0	0	0	0.175	0.000204	0	0
21	0	9	11.8	0.00897	0.00897	0	0.00897	0.282	0.306	13.2	283	261	113	112	6.83	6.83	0.231	0.692	0.00373	0.0112	0.000182	0.000547	8.82e-18	0	0	0	189	187	0	0	0	0	0	0	0	0	0	0	0	0	0	0	0	0	0	269	112	0	0
22	0	9	5.29	0.00487	0.0049	0	0.00487	1.34e-06	0.0749	5.78	98.9	76.3	39.5	39	42.3	42	0	23.1	0	0	1.25e-05	2.17e-05	2.21e-17	0	0	0	106	102	0	0	0	0	0	0	0	0	0	0	0	0	0	0	0	0	0	141	39	0	0
23	0	9	18.9	0.0158	0.0159	0	0.0158	0.381	0.706	17	338	339	151	152	65.4	65.1	23.8	24.4	0.0112	0.0338	0.000573	0.00173	3.17e-17	0	0	0	331	305	0	0	0	0	0	0	0	0	0	0	0	0	0	0	0	0	0	429	152	0	0
24	0	9	3.14	0.00256	0.00256	0	0.00256	9.09e-07	9.09e-07	0.000137	8.66e-06	8.42e-06	2.6e-05	2.59e-05	0.0174	0.0174	0	0.052	0	0	8.67e-06	2.6e-05	5.52e-17	0	0	0	51.4	53.5	0	0	0	0	0	0	0	0	0	0	0	0	0	0	0	0	0	0.0694	5.19e-05	0	0
25	0	9	2.25	0.00157	0.00157	0	0.00157	1.22e-06	1.22e-06	0.000302	5.98e-06	4.9e-06	1.79e-05	1.76e-05	2.03	2.02	0	0.0674	0	0	5.98e-06	1.79e-05	1.35e-17	0	0	0	33.8	32.7	0	0	0	0	0	0	0	0	0	0	0	0	0	0	0	0	0	2.09	3.55e-05	0	0
26	0	9	73.1	0.0589	0.0591	0	0.0589	1.9	1.79	11.6	2160	1700	913	898	172	172	65.4	197	0.442	1.33	0.00427	0.0129	1.47e-21	0	0	0	1040	1160	0	0	0	0	0	0	0	0	0	0	0	0	0	0	0	0	0	2070	898	0	0
1	0	10	3.98	0.00179	0.00179	0	0.00179	5.35e-07	5.35e-07	0.000112	8.22e-06	7.73e-06	2.47e-05	2.45e-05	0.0162	0.0162	0	0.0707	0	0	8.23e-06	2.47e-05	3e-17	0	0	0	43.5	42.1	0	0	0	0	0	0	0	0	0	0	0	0	0	0	0	0	0	0.087	4.92e-05	0	0
2	0	10	4.34	0.00188	0.00187	0	0.00188	4.19e-07	4.19e-07	8.35e-05	7.62e-06	6.66e-06	2.29e-05	2.25e-05	0.0181	0.0181	0	0.0789	0	0	7.63e-06	2.29e-05	8.44e-17	0	0	0	45.7	44.1	0	0	0	0	0	0	0	0	0	0	0	0	0	0	0	0	0	0.097	4.54e-05	0	0
3	0	10	4.45	0.00241	0.00241	0	0.00241	5.48e-07	5.48e-07	8.48e-05	1.01e-05	1.01e-05	3.04e-05	3.04e-05	0.469	0.47	0	0.00152	0	0	1.01e-05	3.05e-05	5e-17	0	0	0	50.9	56.8	0	0	0	0	0	0	0	0	0	0	0	0	0	0	0	0	0	0.472	6.09e-05	0	0
4	0	10	10.3	0.00634	0.00634	0	0.00634	1.76e-06	0.363	20.4	331	331	132	133	14.6	14.4	0.15	0.448	0	0.00201	5.54e-05	0.000167	1.49e-09	0	0	0	151	149	0	0	0	0	0	0	0	0	0	0	0	0	0	0	0	0	0	345	133	0	0
5	0	10	5.06	0.00264	0.00264	0	0.00264	1.02e-06	0.097	13.7	1.15e-05	1.13e-05	3.46e-05	3.45e-05	0.566	0.566	0.00152	0.00457	0	0.000103	3.19e-05	9.56e-05	9.17e-17	0	0	0	62.2	62.1	0	0	0	0	0	0	0	0	0	0	0	0	0	0	0	0	0	0.571	0.00013	0	0
6	0	10	2.9	0.0047	0.0047	0	0.0047	4.19e-07	4.19e-07	3.33e-05	4.5e-06	0	1.35e-05	1.35e-05	0.608	0.609	0	0.0554	0	0	4.5e-06	0	3.43e-19	0	0	0	98.5	111	0	0	0	0	0	0	0	0	0	0	0	0	0	0	0	0	0	0.664	1.35e-05	0	0
7	0	10	1.65	0.0022	0.00219	0	0.0022	7.24e-07	7.24e-07	0.000151	3.67e-06	1.17e-06	1.1e-05	1.01e-05	11.1	10.9	0	0.00702	0	0	3.68e-06	3.56e-06	2.85e-18	0	0	0	52.2	51.2	0	0	0	0	0	0	0	0	0	0	0	0	0	0	0	0	0	10.9	1.37e-05	0	0
8	0	10	14.5	0.0129	0.0129	0	0.0129	0.363	0.34	8.99	331	320	133	134	58.2	56.9	0.448	1.35	0.00201	0.00602	0.000176	0.000532	4.57e-11	0	0	0	307	302	0	0	0	0	0	0	0	0	0	0	0	0	0	0	0	0	0	378	134	0	0
9	0	10	9.11	0.00775	0.00776	0	0.00775	0.097	0.281	13.5	1.35e-05	0	5.48e-05	5.47e-05	1.48	1.48	0.0599	0.117	0.000103	0.000311	9.79e-05	0.000294	2.74e-17	0	0	0	183	183	0	0	0	0	0	0	0	0	0	0	0	0	0	0	0	0	0	1.6	0.000349	0	0
10	0	10	17.4	0.0174	0.0173	0	0.0174	0.34	0.829	16	320	322	134	135	83.5	81.2	1.35	3.56	0.00602	0.0181	0.000539	0.00163	5.08e-12	0	0	0	407	405	0	0	0	0	0	0	0	0	0	0	0	0	0	0	0	0	0	407	135	0	0
11	0	10	2.93	0.00147	0.00147	0	0.00147	4.8e-07	0.0438	11.1	170	164	68.1	67.9	1.02	1.02	0	6.43	0	0	5.92e-06	1.78e-05	2.87e-10	0	0	0	35.9	34.6	0	0	0	0	0	0	0	0	0	0	0	0	0	0	0	0	0	171	67.9	0	0
12	0	10	3.94	0.00489	0.00488	0	0.00489	1.37e-06	0.189	12.5	132	130	53	53.3	25	24.4	0	4.05	0	0	1.21e-05	2.15e-05	6.74e-10	0	0	0	118	114	0	0	0	0	0	0	0	0	0	0	0	0	0	0	0	0	0	158	53.3	0	0
13	0	10	17.5	0.209	0.204	0	0.209	1540	42.5	77.7	164	158	67.9	66.2	1070	1050	6.55	8.88	0.000311	0.0815	521	509	3.24e-10	0	0	0	345	4810	0	0	0	0	0	0	0	0	0	0	0	0	0	0	0	0	0	1210	575	0	0
14	0	10	1.71	0.00085	0.000852	0	0.00085	4.63e-07	0.0212	9.3	1330	1330	534	534	0.588	0.589	0	3.61	0	0	3.83e-06	1.15e-05	2.61e-10	0	0	0	20.7	20	0	0	0	0	0	0	0	0	0	0	0	0	0	0	0	0	0	1340	534	0	0
15	0	10	3.22	0.00196	0.00196	0	0.00196	4.99e-07	4.99e-07	9.52e-05	5.6e-06	5.48e-06	1.68e-05	1.68e-05	1.25	1.25	0	0.0305	0	0	6.86e-06	2.06e-05	1.19e-09	0	0	0	47.6	46.1	0	0	0	0	0	0	0	0	0	0	0	0	0	0	0	0	0	1.28	3.74e-05	0	0
16	0	10	6.57	0.00394	0.00394	0	0.00394	0.0212	0.146	14.1	1330	1290	534	533	8.29	8.19	3.64	10.9	0	0.321	3.52e-05	0.000105	2.39e-11	0	0	0	93.3	89.2	0	0	0	0	0	0	0	0	0	0	0	0	0	0	0	0	0	1310	533	0	0
17	0	10	2.57	0.00248	0.00247	0	0.00248	1.16e-06	1.16e-06	0.000206	4.4e-06	1.37e-06	1.32e-05	1.33e-05	11.9	11.7	0	0.0318	0	0	4.41e-06	4.7e-06	1.67e-17	0	0	0	59.7	57.7	0	0	0	0	0	0	0	0	0	0	0	0	0	0	0	0	0	11.7	1.8e-05	0	0
18	0	10	3.61	0.00234	0.00234	0	0.00234	1.91e-07	1.91e-07	3.05e-05	9.8e-06	9.31e-06	2.94e-05	2.92e-05	0.375	0.375	0	0.077	0	0	9.81e-06	2.94e-05	5.35e-18	0	0	0	57.2	55	0	0	0	0	0	0	0	0	0	0	0	0	0	0	0	0	0	0.452	5.86e-05	0	0
19	0	10	2.65	0.00171	0.00171	0	0.00171	1.91e-07	1.91e-07	4.18e-05	7.33e-06	7.16e-06	2.2e-05	2.2e-05	0.241	0.241	0	0.0286	0	0	7.34e-06	2.2e-05	4.17e-18	0	0	0	41.3	40.2	0	0	0	0	0	0	0	0	0	0	0	0	0	0	0	0	0	0.27	4.4e-05	0	0
20	0	10	6.57	0.00464	0.00465	0	0.00464	1.26e-06	0.252	20.2	1.83e-05	1.82e-05	5.61e-05	5.61e-05	0.388	0.389	0.0693	0.104	0	0.00239	5.14e-05	0.000154	1.31e-18	0	0	0	110	109	0	0	0	0	0	0	0	0	0	0	0	0	0	0	0	0	0	0.495	0.000211	0	0
21	0	10	11.8	0.0091	0.0091	0	0.0091	0.252	0.329	13.3	292	274	117	116	10.9	10.8	0.181	0.543	0.00239	0.00713	0.000191	0.000572	7.38e-10	0	0	0	216	214	0	0	0	0	0	0	0	0	0	0	0	0	0	0	0	0	0	285	116	0	0
22	0	10	5.29	0.00932	0.00928	0	0.00932	1.39e-06	0.221	7.45	102	87.1	40.9	40.8	63.6	62.1	0	16.5	0	0	1.45e-05	1.38e-05	6.03e-10	0	0	0	224	216	0	0	0	0	0	0	0	0	0	0	0	0	0	0	0	0	0	166	40.8	0	0
23	0	10	18.9	0.022	0.022	5.55e-06	0.0206	0.55	1.35	20.7	361	363	157	158	97.1	95.2	17	17.6	0.00713	0.0212	0.000591	0.00178	5.97e-11	0	0	0	518	500	0	0	0	0	0	0	0	0	0	0	0	0	0	0	0	0	0	476	158	0	0
24	0	10	3.14	0.00238	0.00238	0	0.00238	9.4e-07	9.4e-07	0.000148	8.95e-06	8.73e-06	2.69e-05	2.68e-05	0.123	0.123	0	0.0407	0	0	8.96e-06	2.69e-05	6.48e-17	0	0	0	53.5	56	0	0	0	0	0	0	0	0	0	0	0	0	0	0	0	0	0	0.164	5.37e-05	0	0
25	0	10	2.25	0.00177	0.00177	0	0.00177	1.26e-06	1.26e-06	0.000278	6.17e-06	3.76e-06	1.85e-05	1.83e-05	2.7	2.66	0	0.0528	0	0	6.18e-06	1.57e-05	1.6e-17	0	0	0	42.7	41.5	0	0	0	0	0	0	0	0	0	0	0	0	0	0	0	0	0	2.71	3.39e-05	0	0
26	0	10	73.1	0.286	0.281	0	0.286	45	17.3	22.6	2270	2020	946	918	1270	1250	45	132	0.441	1.29	509	504	7.48e-22	0	0	0	6010	6580	0	0	0	0	0	0	0	0	0	0	0	0	0	0	0	0	0	3400	1420	0	0
1	0	11	3.98	0.00616	0.00616	0	0.00616	93.5	93.5	856	497	478	187	182	1430	1380	0	10.8	0	0	10.9	10.8	1.83	0.159	2780	1430	88.1	103	0	0	0	0	0	0	0	0	0	0	0	0	0	0	0	0	0	1870	193	0	0
2	0	11	4.34	0.00707	0.00707	0	0.00707	92.8	92.8	740	465	443	193	187	1650	1580	0	10.2	0	0	14.3	13.9	2.04	0.185	2880	1460	97.5	109	0	0	0	0	0	0	0	0	0	0	0	0	0	0	0	0	0	2030	201	0	0
3	0	11	4.45	0.0107	0.0107	7.77e-07	0.0043	99.7	99.7	735	312	307	190	187	1300	1280	0	0.193	0	0	12.6	12.4	1.55	1.46	3250	3130	131	138	0	0	0	0	0	0	0	0	0	0	0	0	0	0	0	0	0	1590	199	0	0
4	0	11	10.3	0.0191	0.0191	2.27e-06	0.0182	234	2.1	27.2	1350	1370	582	583	3370	3300	21.1	26	0	0.0951	28.4	28	0.821	0.448	4480	3240	301	273	0	0	0	0	0	0	0	0	0	0	0	0	0	0	0	0	0	4690	611	0	0
5	0	11	5.06	0.0132	0.0131	0	0.0132	128	1.53	26.2	423	394	244	229	1720	1620	0.193	0.639	0	0.00348	17.3	16.2	2	0.684	4080	2320	169	221	0	0	0	0	0	0	0	0	0	0	0	0	0	0	0	0	0	2010	245	0	0
6	0	11	2.9	0.00516	0.00516	0	0.00516	9.19	9.19	364	35.9	31.8	15.2	13.7	323	288	0	0.608	0	0	1.48	1.34	0.244	0	279	168	104	116	0	0	0	0	0	0	0	0	0	0	0	0	0	0	0	0	0	321	15	0	0
7	0	11	1.65	0.00434	0.00431	0	0.00434	31	31	894	77.2	72.3	57.4	52.5	266	252	0	0.281	0	0	2.85	2.65	0.318	0.154	1050	612	67.4	74.1	0	0	0	0	0	0	0	0	0	0	0	0	0	0	0	0	0	325	55.1	0	0
8	0	11	14.5	0.037	0.0367	0	0.037	185	1.78	13.5	2160	2140	967	954	5330	5290	26	52.7	0.0951	0.351	49.9	49.7	3.06	0.88	9170	5690	521	518	0	0	0	0	0	0	0	0	0	0	0	0	0	0	0	0	0	7480	1000	0	0
9	0	11	9.11	0.0227	0.0225	0	0.0227	62.4	2.16	25.8	677	611	353	322	2700	2530	1.25	3.58	0.00348	0.0125	26.7	24.5	1.69	0.587	4210	2600	391	378	0	0	0	0	0	0	0	0	0	0	0	0	0	0	0	0	0	3150	347	0	0
10	0	11	17.4	0.0467	0.0462	4.81e-06	0.0447	74.2	3.67	23.2	2340	2340	1090	1070	6060	5950	53	65.6	0.351	0.738	57.5	56.3	1.63	1.08	7760	5920	673	675	0	0	0	0	0	0	0	0	0	0	0	0	0	0	0	0	0	8360	1130	0	0
11	0	11	2.93	0.00607	0.00601	0	0.00607	61.9	0.578	21.5	475	481	197	201	914	852	0	6.97	0	0	9.88	9.27	1.18	0.164	2030	1140	87	102	0	0	0	0	0	0	0	0	0	0	0	0	0	0	0	0	0	1340	210	0	0
12	0	11	3.94	0.0105	0.0104	0	0.0105	83.6	0.686	16.7	337	344	203	200	727	690	0	5.2	0	0	7.36	6.97	0.871	0.222	2790	1550	159	176	0	0	0	0	0	0	0	0	0	0	0	0	0	0	0	0	0	1040	207	0	0
13	0	11	17.5	0.132	0.135	0	0.132	872	22.1	60.1	1770	1680	962	915	6580	6330	10.6	26.2	0.0125	0.0629	269	276	4	0.741	11500	7840	766	2550	0	0	0	0	0	0	0	0	0	0	0	0	0	0	0	0	0	8040	1190	0	0
14	0	11	1.71	0.00351	0.00348	3.55e-07	0.00238	32.2	0.364	19.4	1390	1550	576	640	483	464	0	2.25	0	0	3.86	3.71	0.562	0.466	1090	953	49.9	49.3	0	0	0	0	0	0	0	0	0	0	0	0	0	0	0	0	0	2020	644	0	0
15	0	11	3.22	0.00297	0.00296	0	0.00297	8.2	8.2	528	33.2	29.3	17	15.1	206	183	0	0.319	0	0	2.19	1.95	0.226	0	316	196	59.5	55.5	0	0	0	0	0	0	0	0	0	0	0	0	0	0	0	0	0	212	17.1	0	0
16	0	11	6.57	0.0149	0.0147	0	0.0149	105	1.25	20.5	1880	2140	836	947	1890	1760	2.57	9.29	0	0.154	17.3	16.7	1.93	0.472	4340	2420	207	252	0	0	0	0	0	0	0	0	0	0	0	0	0	0	0	0	0	3900	963	0	0
17	0	11	2.57	0.00723	0.00717	0	0.00723	60.3	60.3	989	215	202	119	111	781	742	0	2.53	0	0	8.36	7.9	0.943	0.205	2050	1120	104	121	0	0	0	0	0	0	0	0	0	0	0	0	0	0	0	0	0	946	119	0	0
18	0	11	3.61	0.00221	0.00221	0	0.00221	1.85e-07	1.85e-07	3.23e-05	9.48e-06	9.08e-06	2.84e-05	2.83e-05	1.41	1.39	0	0.0541	0	0	9.49e-06	2.85e-05	5.82e-18	0	0	0	56.9	55	0	0	0	0	0	0	0	0	0	0	0	0	0	0	0	0	0	1.45	5.68e-05	0	0
19	0	11	2.65	0.00161	0.00161	0	0.00161	1.85e-07	1.85e-07	4.44e-05	7.1e-06	6.95e-06	2.13e-05	2.13e-05	0.849	0.842	0	0.0201	0	0	7.11e-06	2.13e-05	4.55e-18	0	0	0	41.1	40.1	0	0	0	0	0	0	0	0	0	0	0	0	0	0	0	0	0	0.862	4.26e-05	0	0
20	0	11	6.57	0.00506	0.00505	0	0.00506	5.89	0.241	18.6	24	21.7	11	10.1	110	101	0.415	0.673	0	0.0116	1.25	1.16	1.43e-18	0	150	110	112	108	0	0	0	0	0	0	0	0	0	0	0	0	0	0	0	0	0	123	11.3	0	0
21	0	11	11.8	0.011	0.0109	0	0.011	24.2	0.5	15.5	409	386	175	170	406	365	0.727	2.18	0.0116	0.0363	3.83	3.71	0.361	0	921	511	224	217	0	0	0	0	0	0	0	0	0	0	0	0	0	0	0	0	0	753	173	0	0
22	0	11	5.29	0.0247	0.0245	0	0.0247	248	0.846	9.52	2160	1970	721	691	5750	5490	0	152	0	0	40.3	39.3	6.81	0	8070	2450	345	409	0	0	0	0	0	0	0	0	0	0	0	0	0	0	0	0	0	7610	730	0	0
23	0	11	18.9	0.0426	0.0422	4.98e-06	0.0239	58.8	4.3	27.9	2510	2470	969	954	6250	6100	154	153	0.0363	0.104	48	46.9	0.5	0.462	4940	4740	732	649	0	0	0	0	0	0	0	0	0	0	0	0	0	0	0	0	0	8720	1000	0	0
24	0	11	3.14	0.00294	0.00293	0	0.00294	5.89	5.89	407	27.4	24	12.5	11	124	109	0	0.395	0	0	1.4	1.25	0.146	0	244	150	60.1	58.1	0	0	0	0	0	0	0	0	0	0	0	0	0	0	0	0	0	134	12.3	0	0
25	0	11	2.25	0.00376	0.00373	0	0.00376	20.9	20.9	700	48	43.1	34.8	31.7	226	214	0	3.13	0	0	2.14	2.07	0.257	0	1210	461	59	63.8	0	0	0	0	0	0	0	0	0	0	0	0	0	0	0	0	0	260	33.8	0	0
26	0	11	73.1	0.285	0.285	0	0.285	113	17.9	21.5	9210	8440	4230	4080	21800	20600	265	745	1.06	3.61	413	427	3.18	0	24100	9940	4490	4670	0	0	0	0	0	0	0	0	0	0	0	0	0	0	0	0	0	29800	4510	0	0
1	0	12	3.98	0.0252	0.0252	0	0.0252	110	110	395	340	333	235	232	404	391	0	3.93	0	0	22.2	21.9	0.718	0.236	4520	2480	347	473	0	0	0	0	0	0	0	0	0	0	0	0	0	0	0	0	0	728	253	0	0
2	0	12	4.34	0.0292	0.0292	0	0.0292	168	168	408	507	495	380	374	448	444	0	7.26	0	0	28.4	28.4	0.925	0.312	6440	3250	400	548	0	0	0	0	0	0	0	0	0	0	0	0	0	0	0	0	0	946	402	0	0
3	0	12	4.45	0.0468	0.0467	1.64e-06	0.00767	101	101	538	192	190	202	201	535	534	0	0.091	0	0	13.8	13.7	0.36	0.345	3970	3830	723	600	0	0	0	0	0	0	0	0	0	0	0	0	0	0	0	0	0	724	214	0	0
4	0	12	10.3	0.0747	0.0737	5.02e-06	0.0389	360	18.3	48.1	1310	1300	900	886	1180	1180	11.2	12.2	0	0.0179	58.8	57.8	0.805	0.667	8640	7890	1360	932	0	0	0	0	0	0	0	0	0	0	0	0	0	0	0	0	0	2490	943	0	0
5	0	12	5.06	0.057	0.0543	1.27e-06	0.0534	130	11.2	55	257	233	262	237	687	659	0.091	0.256	0	0.000611	18.8	17.2	0.476	0.227	4980	3700	751	808	0	0	0	0	0	0	0	0	0	0	0	0	0	0	0	0	0	892	255	0	0
6	0	12	2.9	0.0241	0.0239	0	0.0241	81.5	81.5	425	218	211	162	158	392	350	0	1.45	0	0	11.4	10.8	0.565	0.212	3310	2160	248	357	0	0	0	0	0	0	0	0	0	0	0	0	0	0	0	0	0	562	169	0	0
7	0	12	1.65	0.0151	0.0144	7.92e-07	0.0125	61.5	61.5	1170	161	149	148	137	260	253	0	0.324	0	0	9.92	9.29	0.241	0.161	2200	1730	238	196	0	0	0	0	0	0	0	0	0	0	0	0	0	0	0	0	0	402	146	0	0
8	0	12	14.5	0.132	0.129	3.18e-06	0.121	283	11.6	22.5	2030	1950	1420	1360	2410	2400	12.2	23.5	0.0179	0.0643	85.9	82.5	1.77	0.857	17000	12200	1820	1780	0	0	0	0	0	0	0	0	0	0	0	0	0	0	0	0	0	4370	1440	0	0
9	0	12	9.11	0.096	0.0928	4.18e-06	0.0904	145	17.6	52.4	585	541	511	475	1290	1240	1.71	3.11	0.000611	0.00699	37.3	34.7	0.693	0.393	7950	6420	1420	1250	0	0	0	0	0	0	0	0	0	0	0	0	0	0	0	0	0	1780	509	0	0
10	0	12	17.4	0.162	0.159	1.41e-05	0.0938	168	24.2	38.6	2290	2250	1670	1630	3020	2940	23.8	27.3	0.0643	0.119	98.8	96.8	1.33	1.15	17100	15700	2260	2200	0	0	0	0	0	0	0	0	0	0	0	0	0	0	0	0	0	5210	1720	0	0
11	0	12	2.93	0.0221	0.021	0	0.0221	63.1	3.32	40.4	343	345	205	200	389	371	0	3.24	0	0	10.3	9.36	0.302	0.0623	2490	1650	345	315	0	0	0	0	0	0	0	0	0	0	0	0	0	0	0	0	0	719	209	0	0
12	0	12	3.94	0.0364	0.0347	1.31e-06	0.0353	167	3.94	29.7	387	376	332	308	585	587	0	3.28	0	0	12.7	11.7	0.427	0.161	5930	4020	577	490	0	0	0	0	0	0	0	0	0	0	0	0	0	0	0	0	0	967	320	0	0
13	0	12	17.5	0.466	0.454	0	0.466	2470	128	101	1430	1340	1210	1140	4370	4280	6.35	14.5	0.00699	0.0273	807	793	1.46	0.78	18900	14900	2740	7580	0	0	0	0	0	0	0	0	0	0	0	0	0	0	0	0	0	5640	1930	0	0
14	0	12	1.71	0.0124	0.0123	1.16e-06	0.00529	33	2.06	40.2	1400	1470	597	624	182	178	0	1.11	0	0	4.6	4.51	0.128	0.111	1330	1250	190	143	0	0	0	0	0	0	0	0	0	0	0	0	0	0	0	0	0	1640	629	0	0
15	0	12	3.22	0.00753	0.00698	0	0.00753	11.6	11.6	497	26.9	23.7	24.3	21.4	141	122	0	0.208	0	0	2.33	2.1	0.0575	0.00323	479	322	147	110	0	0	0	0	0	0	0	0	0	0	0	0	0	0	0	0	0	146	23.5	0	0
16	0	12	6.57	0.0515	0.0495	1.93e-06	0.0508	120	7.16	38.5	1690	1840	851	901	786	772	1.31	4.68	0	0.0632	20	18.6	0.499	0.16	5690	3860	714	746	0	0	0	0	0	0	0	0	0	0	0	0	0	0	0	0	0	2620	919	0	0
17	0	12	2.57	0.0239	0.0229	0	0.0239	77	77	982	161	144	150	134	425	420	0	1.15	0	0	9.75	8.87	0.3	0.0833	2890	1890	370	344	0	0	0	0	0	0	0	0	0	0	0	0	0	0	0	0	0	566	143	0	0
18	0	12	3.61	0.0121	0.011	0	0.0121	20.1	20.1	237	108	97.3	94.7	86.3	140	122	0	1.16	0	0	7.69	7.08	0.126	0.00148	784	452	305	234	0	0	0	0	0	0	0	0	0	0	0	0	0	0	0	0	0	220	93.4	0	0
19	0	12	2.65	0.00677	0.00602	0	0.00677	10.9	10.9	239	57.2	50.1	50	43.9	72.4	60.1	0	0.312	0	0	4.73	4.19	0.0694	0.0102	438	257	165	127	0	0	0	0	0	0	0	0	0	0	0	0	0	0	0	0	0	111	48.1	0	0
20	0	12	6.57	0.0199	0.0181	0	0.0199	16.8	1.98	27.9	64.6	57.8	56.1	50.4	180	161	0.479	0.77	0	0.00613	5.62	5.07	0.0135	0.00519	456	320	434	391	0	0	0	0	0	0	0	0	0	0	0	0	0	0	0	0	0	220	55.5	0	0
21	0	12	11.8	0.0395	0.0364	0	0.0395	64.5	4.21	31	578	536	341	317	516	469	1.93	5.31	0.00613	0.019	16.8	15.6	0.207	0.00193	2230	1430	807	679	0	0	0	0	0	0	0	0	0	0	0	0	0	0	0	0	0	1010	333	0	0
22	0	12	5.29	0.0809	0.0779	0	0.0809	372	3.58	14.8	2480	2160	1090	984	2770	2630	0	112	0	0	80.8	75.4	3.29	0.0736	12800	5560	1250	1150	0	0	0	0	0	0	0	0	0	0	0	0	0	0	0	0	0	4900	1060	0	0
23	0	12	18.9	0.135	0.135	7.78e-06	0.0298	107	23.5	48.8	2890	2880	1480	1480	3510	3480	118	118	0.019	0.0506	98.3	97.9	0.391	0.374	10500	10300	2180	2010	0	0	0	0	0	0	0	0	0	0	0	0	0	0	0	0	0	6480	1570	0	0
24	0	12	3.14	0.0134	0.0124	0	0.0134	5.91	5.91	247	15.6	14.5	13.1	12.3	117	107	0	0.167	0	0	1.52	1.42	0.0358	0.00326	285	199	326	263	0	0	0	0	0	0	0	0	0	0	0	0	0	0	0	0	0	122	13.7	0	0
25	0	12	2.25	0.0193	0.0183	0	0.0193	125	125	1680	78.4	69.1	137	120	152	152	0	3.4	0	0	3.48	3.6	0.156	0.00313	7540	3380	250	247	0	0	0	0	0	0	0	0	0	0	0	0	0	0	0	0	0	224	124	0	0
26	0	12	73.1	0.944	0.919	0	0.944	390	99.5	35.3	8890	8220	5700	5410	12600	12500	173	457	0.26	0.835	1030	1030	2.72	0.596	54100	31100	13600	14400	0	0	0	0	0	0	0	0	0	0	0	0	0	0	0	0	0	21100	6440	0	0
1	0	2005	3.98	0.0146	0.0146	0	0.0146	2500	2500	659	1820	1710	3790	3510	2720	2670	0	24.2	0	0	49.5	49.3	4.05	1.13	72700	44300	2170	2820	0	0	0	0	0	0	0	0	0	0	0	0	0	0	0	0	0	4400	3560	0	0
2	0	2005	4.34	0.0161	0.016	0	0.0161	2110	2110	672	1840	1740	3360	3150	3090	3020	0	29.8	0	0	61.1	61.1	4.48	1.1	67300	39200	2410	3130	0	0	0	0	0	0	0	0	0	0	0	0	0	0	0	0	0	4780	3210	0	0
3	0	2005	4.45	0.0118	0.0118	8.53e-07	0.00408	545	545	387	668	660	913	904	2430	2400	0	0.402	0	0	32.4	32	2.37	2.24	18800	18100	2210	2110	0	0	0	0	0	0	0	0	0	0	0	0	0	0	0	0	0	3060	937	0	0
4	0	2005	10.3	0.0364	0.0363	2.86e-06	0.0189	4900	116	29.8	7700	7920	8700	8700	6900	6790	54	68.3	0	0.19	128	125	3.21	2.49	93400	85100	7200	6410	0	0	0	0	0	0	0	0	0	0	0	0	0	0	0	0	0	14800	8820	0	0
5	0	2005	5.06	0.0141	0.0138	1.08e-07	0.0137	700	23.8	25.6	890	822	1170	1090	3140	2990	0.402	1.28	0	0.00725	44	41	3.06	1.04	23600	15100	2510	2840	0	0	0	0	0	0	0	0	0	0	0	0	0	0	0	0	0	3810	1130	0	0
6	0	2005	2.9	0.0265	0.0265	2.54e-06	0.0259	2950	2950	550	1300	1180	3950	3570	1990	1940	0	6.86	0	0	32.2	30.4	2.44	1.13	88900	54900	3820	5020	0	0	0	0	0	0	0	0	0	0	0	0	0	0	0	0	0	3120	3600	0	0
7	0	2005	1.65	0.00455	0.00449	8.43e-08	0.00432	204	204	534	311	286	373	340	905	879	0	0.94	0	0	17	15.7	0.755	0.398	7100	4790	995	948	0	0	0	0	0	0	0	0	0	0	0	0	0	0	0	0	0	1170	356	0	0
8	0	2005	14.5	0.0511	0.0508	2.13e-06	0.0484	1150	44.3	13.1	9770	9750	10500	10000	11300	11400	68.3	146	0.19	0.69	189	186	7.09	2.82	120000	80200	9320	9670	0	0	0	0	0	0	0	0	0	0	0	0	0	0	0	0	0	21300	10200	0	0
9	0	2005	9.11	0.0443	0.0439	2.06e-06	0.0377	3250	99.6	30.3	2480	2290	5150	4830	6250	6040	8.14	15.5	0.00725	0.0588	93.2	87.4	3.68	1.85	79900	64500	8570	7990	0	0	0	0	0	0	0	0	0	0	0	0	0	0	0	0	0	8340	4920	0	0
10	0	2005	17.4	0.0599	0.0596	6.25e-06	0.0415	568	91.1	22.7	10500	10800	10900	10800	13500	13400	147	195	0.69	1.65	218	214	4.43	3.44	95900	83700	11500	11600	0	0	0	0	0	0	0	0	0	0	0	0	0	0	0	0	0	24300	11000	0	0
11	0	2005	2.93	0.00645	0.00635	0	0.00645	338	8.42	20.3	2590	2740	1390	1460	1700	1610	0	85.7	0	0	24	22.6	1.77	0.244	11800	7180	1380	1340	0	0	0	0	0	0	0	0	0	0	0	0	0	0	0	0	0	4440	1480	0	0
12	0	2005	3.94	0.0107	0.0106	1.11e-07	0.0106	600	9.82	15.7	2210	2350	1530	1550	2150	2110	0	71.1	0	0	28.5	26.8	1.77	0.469	20500	12700	2300	2210	0	0	0	0	0	0	0	0	0	0	0	0	0	0	0	0	0	4530	1570	0	0
13	0	2005	17.5	0.385	0.384	0	0.385	30800	1400	80	6670	6410	8460	8050	33000	32700	101	194	0.0588	0.376	10100	10100	7.47	2.84	117000	93000	12900	94000	0	0	0	0	0	0	0	0	0	0	0	0	0	0	0	0	0	39300	18200	0	0
14	0	2005	1.71	0.0037	0.00369	5.31e-07	0.0023	176	5.17	19.1	15900	17600	6570	7300	894	867	0	133	0	0	10.7	10.5	0.857	0.707	6270	5540	789	688	0	0	0	0	0	0	0	0	0	0	0	0	0	0	0	0	0	18600	7310	0	0
15	0	2005	3.22	0.00455	0.0045	0	0.00455	61.5	61.5	337	80.1	71.2	105	93.9	620	574	0	1.09	0	0	5.46	4.96	0.349	0.0046	2280	1470	1230	1090	0	0	0	0	0	0	0	0	0	0	0	0	0	0	0	0	0	646	98.9	0	0
16	0	2005	6.57	0.0151	0.015	1.64e-07	0.0151	598	18	19.8	18400	21300	8270	9630	3650	3490	134	314	0	22.3	47.2	46.8	3.04	0.711	25600	15800	2950	3140	0	0	0	0	0	0	0	0	0	0	0	0	0	0	0	0	0	25100	9680	0	0
17	0	2005	2.57	0.00674	0.00665	0	0.00674	336	336	562	482	442	568	520	1710	1670	0	5.28	0	0	23.2	21.6	1.57	0.321	11900	7150	1400	1390	0	0	0	0	0	0	0	0	0	0	0	0	0	0	0	0	0	2110	541	0	0
18	0	2005	3.61	0.00531	0.0052	0	0.00531	44.2	44.2	149	121	109	135	121	442	417	0	2.31	0	0	8.71	8.04	0.157	0.00148	1510	820	1560	1430	0	0	0	0	0	0	0	0	0	0	0	0	0	0	0	0	0	528	129	0	0
19	0	2005	2.65	0.00368	0.00361	0	0.00368	24.5	24.5	133	64.7	56.6	72.1	63.2	286	269	0	0.726	0	0	5.34	4.76	0.0883	0.0103	862	493	1070	994	0	0	0	0	0	0	0	0	0	0	0	0	0	0	0	0	0	326	67.9	0	0
20	0	2005	6.57	0.0097	0.00954	0	0.0097	56.5	9.68	18.7	104	93.4	114	103	731	695	1.89	3	0	0.0827	7.97	7.31	0.0137	0.00528	1390	953	2590	2520	0	0	0	0	0	0	0	0	0	0	0	0	0	0	0	0	0	792	111	0	0
21	0	2005	11.8	0.0185	0.0182	0	0.0185	194	19	19	3930	3720	1850	1810	1960	1860	5.31	16.1	0.0827	0.274	25.5	24.7	0.704	0.00197	6610	3910	4840	4590	0	0	0	0	0	0	0	0	0	0	0	0	0	0	0	0	0	5600	1840	0	0
22	0	2005	5.29	0.0203	0.02	0	0.0203	1400	8.75	8.36	6080	5470	3360	3180	10300	9890	0	481	0	0	140	136	11.3	0.0736	47200	17900	3980	4060	0	0	0	0	0	0	0	0	0	0	0	0	0	0	0	0	0	15800	3320	0	0
23	0	2005	18.9	0.0441	0.044	5.85e-06	0.0216	359	62.4	26.6	9670	9880	5530	5620	13100	12900	497	524	0.274	0.783	180	178	1.22	1.13	33500	32000	9890	9380	0	0	0	0	0	0	0	0	0	0	0	0	0	0	0	0	0	23300	5790	0	0
24	0	2005	3.14	0.00511	0.00501	0	0.00511	32	32	212	52.8	47.3	56.5	51.2	415	388	0	1.16	0	0	3.44	3.2	0.219	0.00344	1390	895	1360	1270	0	0	0	0	0	0	0	0	0	0	0	0	0	0	0	0	0	437	54.4	0	0
25	0	2005	2.25	0.00559	0.0055	0	0.00559	445	445	686	235	206	523	467	634	619	0	12	0	0	9.06	9.64	0.672	0.00388	24400	10500	1040	1090	0	0	0	0	0	0	0	0	0	0	0	0	0	0	0	0	0	838	477	0	0
26	0	2005	73.1	0.557	0.554	0	0.557	2370	631	26.6	51400	47300	36700	35600	66800	65600	1320	3380	25.1	49.8	10600	10700	8.92	1.24	255000	145000	123000	12700	0	0	0	0	0	0	0	0	0	0	0	0	0	0	0	0	0	116000	46300	0	0
1	0	1	3.98	0.0506	0.0495	0	0.0506	181	181	406	351	334	393	375	391	408	0	3.02	0	0	13	12.4	0.659	0.346	7340	3870	680	927	0	0	0	0	0	0	0	0	0	0	0	0	0	0	0	0	0	745	388	0	0
2	0	1	4.34	0.057	0.0558	0	0.057	230	230	359	412	390	488	462	427	448	0	3.94	0	0	13.6	13.1	0.746	0.399	9160	4760	761	1040	0	0	0	0	0	0	0	0	0	0	0	0	0	0	0	0	0	841	475	0	0
3	0	1	4.45	0.134	0.134	2.72e-06	0.0158	249	249	197	374	368	537	529	1320	1330	0	0.134	0	0	13.6	13.4	0.517	0.504	8970	8730	2530	2390	0	0	0	0	0	0	0	0	0	0	0	0	0	0	0	0	0	1700	543	0	0
4	0	1	10.3	0.168	0.167	5.82e-06	0.0512	744	57.2	66.8	1660	1650	1780	1750	1760	1770	6.96	7.79	0	0.00678	41.2	40.5	1.4	1.33	19200	18400	3270	3070	0	0	0	0	0	0	0	0	0	0	0	0	0	0	0	0	0	3420	1790	0	0
5	0	1	5.06	0.156	0.156	7.89e-06	0.107	313	51.8	84.4	473	444	670	629	1580	1640	0.134	0.38	0	0.000215	17.2	16.2	0.654	0.561	11100	9920	2820	2910	0	0	0	0	0	0	0	0	0	0	0	0	0	0	0	0	0	2080	645	0	0
6	0	1	2.9	0.0953	0.093	2.03e-06	0.0925	302	302	517	550	493	655	589	1110	1270	0	2.04	0	0	17.8	15.9	0.672	0.43	11200	6640	1260	1670	0	0	0	0	0	0	0	0	0	0	0	0	0	0	0	0	0	1770	605	0	0
7	0	1	1.65	0.054	0.0537	4.09e-06	0.0415	339	339	746	808	762	994	934	939	987	0	1.09	0	0	21.5	20	0.804	0.666	10400	7410	1040	976	0	0	0	0	0	0	0	0	0	0	0	0	0	0	0	0	0	1750	954	0	0
8	0	1	14.5	0.305	0.3	8.74e-06	0.29	780	28.8	27.4	2850	2620	3180	2850	4310	4620	7.79	20	0.00678	0.0238	68.8	62.5	2.73	1.93	41400	23100	5770	6410	0	0	0	0	0	0	0	0	0	0	0	0	0	0	0	0	0	7270	2910	0	0
9	0	1	9.11	0.289	0.286	1.73e-05	0.177	492	88.7	83.1	1190	1140	1540	1470	3620	3670	2.42	4.14	0.000215	0.00517	40.5	38.8	1.3	1.15	21500	19600	5330	5140	0	0	0	0	0	0	0	0	0	0	0	0	0	0	0	0	0	4820	1510	0	0
10	0	1	17.4	0.396	0.396	1.89e-05	0.119	547	85.6	55	3630	3610	4100	4070	6160	6180	21.1	24.1	0.0238	0.0543	89.2	88.4	2.94	2.84	36600	35600	8140	7860	0	0	0	0	0	0	0	0	0	0	0	0	0	0	0	0	0	9810	4160	0	0
11	0	1	2.93	0.078	0.077	4.12e-06	0.0692	283	20.2	72.6	773	703	828	728	2300	2440	0	2.01	0	0	17.4	15.1	0.533	0.387	8820	6620	1710	1660	0	0	0	0	0	0	0	0	0	0	0	0	0	0	0	0	0	3150	743	0	0
12	0	1	3.94	0.119	0.118	2.65e-06	0.116	618	17.8	45.2	855	820	1140	1050	1370	1480	0	3.29	0	0	19.1	17.4	0.885	0.665	19600	11300	2490	2480	0	0	0	0	0	0	0	0	0	0	0	0	0	0	0	0	0	2300	1070	0	0
13	0	1	17.5	1.09	1.08	5.03e-05	0.973	5150	443	141	2880	2680	3670	3410	11800	11800	6.14	16	0.00517	0.028	1540	1540	2.92	2.37	52000	44000	10400	24500	0	0	0	0	0	0	0	0	0	0	0	0	0	0	0	0	0	14500	4950	0	0
14	0	1	1.71	0.0451	0.0451	1.35e-06	0.00726	157	12.5	71.9	1640	1650	944	947	1320	1320	0	0.384	0	0	10.2	10.2	0.28	0.276	4930	4890	982	878	0	0	0	0	0	0	0	0	0	0	0	0	0	0	0	0	0	2980	957	0	0
15	0	1	3.22	0.0683	0.0665	2.28e-06	0.0642	125	125	325	319	265	404	335	2680	2690	0	0.49	0	0	16.9	14.1	0.227	0.159	3690	2710	1740	1630	0	0	0	0	0	0	0	0	0	0	0	0	0	0	0	0	0	2960	349	0	0
16	0	1	6.57	0.175	0.173	1.03e-05	0.142	409	40.3	65.1	2320	2310	1860	1750	5090	5290	0.874	2.58	0	0.00552	37.4	33.7	0.958	0.755	17200	14000	3610	3680	0	0	0	0	0	0	0	0	0	0	0	0	0	0	0	0	0	7600	1790	0	0
17	0	1	2.57	0.072	0.071	2.34e-06	0.0696	272	272	585	514	440	675	577	1990	2160	0	1.88	0	0	16.1	13.8	0.497	0.326	8680	5190	1530	1580	0	0	0	0	0	0	0	0	0	0	0	0	0	0	0	0	0	2600	590	0	0
18	0	1	3.61	0.0928	0.0914	3.24e-06	0.0874	222	222	351	678	622	813	748	1320	1360	0	2.58	0	0	25.4	23.1	0.687	0.453	7110	4740	2290	1940	0	0	0	0	0	0	0	0	0	0	0	0	0	0	0	0	0	1990	771	0	0
19	0	1	2.65	0.0664	0.0653	1.92e-06	0.0556	123	123	233	374	340	446	406	884	891	0	0.652	0	0	16.3	14.7	0.405	0.315	4080	3300	1670	1370	0	0	0	0	0	0	0	0	0	0	0	0	0	0	0	0	0	1230	421	0	0
20	0	1	6.57	0.151	0.149	1.26e-05	0.114	143	37.1	73.4	364	339	440	410	1440	1430	0.735	1.24	0	0.00216	17.6	16.3	0.38	0.326	4040	3640	3390	3250	0	0	0	0	0	0	0	0	0	0	0	0	0	0	0	0	0	1770	426	0	0
21	0	1	11.8	0.284	0.279	7.21e-06	0.265	381	70.9	77.2	1440	1350	1490	1380	3250	3280	3.81	9.66	0.00216	0.00779	44.3	40	1.03	0.698	12300	8670	6220	6380	0	0	0	0	0	0	0	0	0	0	0	0	0	0	0	0	0	4640	1420	0	0
22	0	1	5.29	0.184	0.184	0	0.184	967	9.67	17.3	2730	2450	2210	2000	2900	3100	0	100	0	0	68.2	65.7	3.15	0.838	31300	13500	3540	3740	0	0	0	0	0	0	0	0	0	0	0	0	0	0	0	0	0	5650	2070	0	0
23	0	1	18.9	0.515	0.515	6.7e-06	0.0328	337	155	88.1	4120	4120	3800	3800	7020	7020	110	111	0.00779	0.0218	113	113	1.98	1.97	30700	30600	11200	11000	0	0	0	0	0	0	0	0	0	0	0	0	0	0	0	0	0	11300	3920	0	0
24	0	1	3.14	0.0684	0.0677	2.43e-06	0.0597	18.2	18.2	37	24.8	23.8	34.2	32.5	403	413	0	0.0837	0	0	2.76	2.34	0.0746	0.0542	886	681	1600	1540	0	0	0	0	0	0	0	0	0	0	0	0	0	0	0	0	0	437	34.8	0	0
25	0	1	2.25	0.0617	0.0615	0	0.0617	602	602	1190	242	209	636	550	337	362	0	6.82	0	0	5.08	5.24	0.362	0.0975	29700	13600	1110	1240	0	0	0	0	0	0	0	0	0	0	0	0	0	0	0	0	0	578	555	0	0
26	0	1	73.1	2.51	2.47	0	2.51	1620	370	49.7	14200	12800	15200	13600	34300	35500	165	398	0.11	0.34	1810	1850	9.02	5.12	154000	76400	52400	58300	0	0	0	0	0	0	0	0	0	0	0	0	0	0	0	0	0	48700	15500	0	0
1	0	2	3.98	0.331	0.33	0	0.331	1240	1240	668	2190	2140	2660	2610	2370	2720	0	14.4	0	0	58.6	56.5	2.78	2.15	43700	28000	3840	4150	0	0	0	0	0	0	0	0	0	0	0	0	0	0	0	0	0	4870	2670	0	0
2	0	2	4.34	0.36	0.359	0	0.36	1190	1190	707	2250	2050	2830	2590	3690	4340	0	18	0	0	79.1	73.9	2.68	1.88	42500	26600	4180	4640	0	0	0	0	0	0	0	0	0	0	0	0	0	0	0	0	0	6410	2660	0	0
3	0	2	4.45	0.297	0.297	6.45e-06	0.0231	322	322	112	448	447	645	643	1550	1560	0	0.139	0	0	25	24.9	0.663	0.657	11400	11300	4470	3400	0	0	0	0	0	0	0	0	0	0	0	0	0	0	0	0	0	2010	668	0	0
4	0	2	10.3	0.825	0.825	3.17e-05	0.107	2930	359	136	5170	5170	6330	6320	8000	8040	32.4	34.4	0	0.0192	158	158	4.79	4.72	70800	69100	10900	10200	0	0	0	0	0	0	0	0	0	0	0	0	0	0	0	0	0	13200	6470	0	0
5	0	2	5.06	0.344	0.346	4.21e-05	0.219	388	106	106	534	564	764	806	1870	1990	0.139	0.461	0	0.000263	30.1	29.3	0.809	0.757	13800	12000	4100	4480	0	0	0	0	0	0	0	0	0	0	0	0	0	0	0	0	0	2550	835	0	0
6	0	2	2.9	0.245	0.245	7.24e-06	0.24	681	681	433	1340	1200	1670	1500	2350	2730	0	4.97	0	0	38.4	34.9	1.31	0.96	23000	14800	2670	3220	0	0	0	0	0	0	0	0	0	0	0	0	0	0	0	0	0	3930	1530	0	0
7	0	2	1.65	0.117	0.117	1.29e-05	0.0698	546	546	518	961	954	1320	1310	940	1010	0	1.37	0	0	37.4	36.3	0.934	0.852	17000	14900	1740	1420	0	0	0	0	0	0	0	0	0	0	0	0	0	0	0	0	0	1970	1340	0	0
8	0	2	14.5	1.12	1.12	0.000139	0.902	1500	115	39.7	6750	6510	8410	8090	10700	11900	34.4	73.3	0.0192	0.0634	213	203	6.32	5.33	105000	83100	14400	14500	0	0	0	0	0	0	0	0	0	0	0	0	0	0	0	0	0	18400	8290	0	0
9	0	2	9.11	0.674	0.678	8.82e-05	0.35	1000	206	106	2140	2130	2810	2810	5550	5800	5.43	9.01	0.000263	0.0124	80.5	78.8	2.11	1.96	33900	29100	8870	9100	0	0	0	0	0	0	0	0	0	0	0	0	0	0	0	0	0	7940	2890	0	0
10	0	2	17.4	1.32	1.32	7.65e-05	0.249	785	284	79.7	7600	7600	9590	9580	13500	13600	74.7	81.8	0.0634	0.158	249	248	6.46	6.28	103000	97000	17400	17100	0	0	0	0	0	0	0	0	0	0	0	0	0	0	0	0	0	21300	9820	0	0
11	0	2	2.93	0.182	0.183	1e-05	0.16	779	49.2	93.4	1820	1790	2310	2260	2480	2730	0	4.62	0	0	52.2	47.6	1.18	0.955	22000	16000	2770	2870	0	0	0	0	0	0	0	0	0	0	0	0	0	0	0	0	0	4530	2310	0	0
12	0	2	3.94	0.264	0.266	2.82e-05	0.225	843	40.2	56.5	879	939	1250	1300	1480	1630	0	3.86	0	0	33.8	32.4	0.994	0.866	27300	20700	4330	3430	0	0	0	0	0	0	0	0	0	0	0	0	0	0	0	0	0	2570	1340	0	0
13	0	2	17.5	2.31	2.31	0.000226	1.9	8610	994	180	5210	5210	6920	6930	16600	17100	13.6	34.6	0.0124	0.0488	2660	2690	4.49	3.88	80100	60600	17800	41400	0	0	0	0	0	0	0	0	0	0	0	0	0	0	0	0	0	22300	9620	0	0
14	0	2	1.71	0.106	0.106	3.37e-06	0.0112	442	28	93.7	2130	2140	1740	1740	1460	1470	0	0.405	0	0	31.9	31.7	0.662	0.653	12600	12300	1620	1390	0	0	0	0	0	0	0	0	0	0	0	0	0	0	0	0	0	3610	1770	0	0
15	0	2	3.22	0.179	0.181	1.66e-05	0.13	898	898	700	2320	2140	3110	2870	2850	3020	0	3.29	0	0	66.8	62.4	1.51	1.23	24200	19300	3070	3020	0	0	0	0	0	0	0	0	0	0	0	0	0	0	0	0	0	5160	2930	0	0
16	0	2	6.57	0.414	0.417	4.49e-05	0.351	1310	93	82	4840	4700	5410	5150	5730	6280	3.69	10.6	0	0.0172	117	109	2.51	1.98	44700	32800	6010	6600	0	0	0	0	0	0	0	0	0	0	0	0	0	0	0	0	0	11000	5260	0	0
17	0	2	2.57	0.164	0.165	1.83e-06	0.163	638	638	559	1340	1310	1830	1790	2150	2420	0	6.32	0	0	45.7	42.2	0.961	0.733	18600	12900	2490	2600	0	0	0	0	0	0	0	0	0	0	0	0	0	0	0	0	0	3740	1840	0	0
18	0	2	3.61	0.223	0.225	5.42e-06	0.218	697	697	377	1560	1560	2110	2130	1350	1500	0	6.3	0	0	49.3	49.3	1.54	1.22	20800	13600	4260	3380	0	0	0	0	0	0	0	0	0	0	0	0	0	0	0	0	0	3070	2170	0	0
19	0	2	2.65	0.162	0.163	2.38e-05	0.142	387	387	271	883	906	1180	1220	916	1010	0	1.71	0	0	32	32.4	0.909	0.797	11900	8340	3130	2360	0	0	0	0	0	0	0	0	0	0	0	0	0	0	0	0	0	1910	1250	0	0
20	0	2	6.57	0.381	0.383	4.31e-05	0.221	416	99.7	95.8	937	976	1270	1320	1730	1810	1.81	3.25	0	0.00555	40.5	40.7	0.965	0.908	9470	7760	6540	6060	0	0	0	0	0	0	0	0	0	0	0	0	0	0	0	0	0	2790	1360	0	0
21	0	2	11.8	0.712	0.717	5.4e-05	0.575	964	219	105	2960	2980	3770	3790	3780	4020	9.55	20.7	0.00555	0.0207	98.9	97.2	2.39	2.05	27000	20400	11400	11800	0	0	0	0	0	0	0	0	0	0	0	0	0	0	0	0	0	7020	3890	0	0
22	0	2	5.29	0.381	0.383	0	0.381	1250	22.1	20.9	2070	2140	2060	2160	2770	3150	0	79.7	0	0	93.6	92.9	2.46	1.21	41400	22700	5630	5210	0	0	0	0	0	0	0	0	0	0	0	0	0	0	0	0	0	5380	2250	0	0
23	0	2	18.9	1.21	1.21	1.15e-05	0.0354	579	468	122	5420	5420	6360	6360	7840	7840	100	101	0.0207	0.0392	203	203	3.7	3.69	54800	54700	18900	18100	0	0	0	0	0	0	0	0	0	0	0	0	0	0	0	0	0	13400	6560	0	0
24	0	2	3.14	0.171	0.172	2.62e-06	0.163	25.2	25.2	18	24.1	29.3	39.3	44.8	521	569	0	0.0985	0	0	7.67	6.21	0.171	0.128	1280	992	3210	3190	0	0	0	0	0	0	0	0	0	0	0	0	0	0	0	0	0	599	51	0	0
25	0	2	2.25	0.139	0.139	0	0.139	766	766	768	190	198	535	550	449	489	0	5.58	0	0	8.94	8.6	0.38	0.186	38900	22700	1930	1720	0	0	0	0	0	0	0	0	0	0	0	0	0	0	0	0	0	692	559	0	0
26	0	2	73.1	6.24	6.26	4.3e-06	6.23	3290	937	62.9	25400	24000	31700	30200	49400	53500	244	688	0.263	0.852	3330	3500	17.6	11.9	301000	174000	91000	103000	0	0	0	0	0	0	0	0	0	0	0	0	0	0	0	0	0	78200	33700	0	0
1	0	3	3.98	0.0173	0.0188	0	0.0173	4.33	4.33	52.1	9.11	8.98	10.3	10.3	224	247	0	0.197	0	0	0.569	0.601	0.036	0.000447	161	100	431	457	0	0	0	0	0	0	0	0	0	0	0	0	0	0	0	0	0	257	10.9	0	0
2	0	3	4.34	0.0194	0.0213	0	0.0194	5.23	5.23	54.8	15.9	16.4	18.8	19.8	290	326	0	0.346	0	0	0.713	0.766	0.0438	0.000708	194	118	484	515	0	0	0	0	0	0	0	0	0	0	0	0	0	0	0	0	0	343	20.5	0	0
3	0	3	4.45	0.0423	0.0422	4.05e-06	0.00826	15.7	15.7	51.6	27	26.5	28.5	27.9	127	127	0	0.0145	0	0	1.57	1.54	0.0528	0.0508	615	572	851	889	0	0	0	0	0	0	0	0	0	0	0	0	0	0	0	0	0	153	29.4	0	0
4	0	3	10.3	0.0593	0.0598	6.34e-06	0.052	48.9	9.09	48.9	396	399	215	212	661	665	0.543	0.907	0	0.00166	3.01	2.84	0.0522	0.0396	1500	1270	1390	1340	0	0	0	0	0	0	0	0	0	0	0	0	0	0	0	0	0	1060	215	0	0
5	0	3	5.06	0.0486	0.0478	3.15e-06	0.0477	20.1	8.57	57.5	34.6	29.1	36.3	30.6	161	161	0.0145	0.0366	0	3.56e-05	2.09	1.78	0.0675	0.0435	746	528	1020	1050	0	0	0	0	0	0	0	0	0	0	0	0	0	0	0	0	0	190	32.4	0	0
6	0	3	2.9	0.0261	0.0272	0	0.0261	4.3	4.3	46.4	9.15	8.59	9.7	9.27	213	225	0	0.116	0	0	0.785	0.758	0.0336	0.00518	153	104	553	636	0	0	0	0	0	0	0	0	0	0	0	0	0	0	0	0	0	234	10	0	0
7	0	3	1.65	0.0158	0.0155	1.36e-06	0.0137	37	37	298	48.1	43.3	59.5	53.6	87.8	85.9	0	0.0788	0	0	2.05	1.86	0.0542	0.0438	1190	1010	338	312	0	0	0	0	0	0	0	0	0	0	0	0	0	0	0	0	0	129	55.5	0	0
8	0	3	14.5	0.102	0.103	0	0.102	96.2	7.06	22.7	472	462	300	284	886	926	0.907	2.75	0.00166	0.00547	5.63	5.16	0.159	0.0842	4190	2680	2240	2260	0	0	0	0	0	0	0	0	0	0	0	0	0	0	0	0	0	1390	289	0	0
9	0	3	9.11	0.0866	0.086	4.34e-06	0.0862	21	13.9	53.6	53	45.2	55.4	47.5	457	461	0.153	0.325	3.56e-05	0.00132	3.49	3.04	0.0787	0.0505	952	681	1930	1920	0	0	0	0	0	0	0	0	0	0	0	0	0	0	0	0	0	507	50.6	0	0
10	0	3	17.4	0.132	0.132	2.05e-05	0.101	89.4	15.9	39.5	545	541	388	381	1080	1080	2.83	3.94	0.00547	0.0158	7.87	7.67	0.182	0.162	5110	4710	2840	2840	0	0	0	0	0	0	0	0	0	0	0	0	0	0	0	0	0	1620	388	0	0
11	0	3	2.93	0.0256	0.0251	0	0.0256	10	3.81	49.2	189	186	86.6	84.3	134	136	0	1.37	0	0	1.07	0.901	0.0349	0.0168	392	260	602	561	0	0	0	0	0	0	0	0	0	0	0	0	0	0	0	0	0	324	85.2	0	0
12	0	3	3.94	0.0375	0.0367	3.23e-06	0.0375	84.7	3.83	32.6	185	177	131	119	129	127	0	1.49	0	0	2.03	1.74	0.0773	0.0449	2760	1780	823	781	0	0	0	0	0	0	0	0	0	0	0	0	0	0	0	0	0	306	120	0	0
13	0	3	17.5	0.449	0.465	0	0.449	2320	128	101	306	297	222	209	2410	2560	1.7	4.11	0.00132	0.0212	764	791	0.211	0.124	3600	2700	3660	10900	0	0	0	0	0	0	0	0	0	0	0	0	0	0	0	0	0	2860	1000	0	0
14	0	3	1.71	0.0148	0.0148	4.04e-06	0.00692	5.51	2.18	46.1	1340	1340	544	544	77.9	77.9	0	0.647	0	0	0.579	0.581	0.0187	0.0181	216	214	349	310	0	0	0	0	0	0	0	0	0	0	0	0	0	0	0	0	0	1420	544	0	0
15	0	3	3.22	0.0254	0.0253	0	0.0254	2.44	2.44	26.9	3.44	2.88	4.14	3.47	111	111	0	0.0339	0	0	0.267	0.227	0.00751	0.00315	94.3	70.4	651	608	0	0	0	0	0	0	0	0	0	0	0	0	0	0	0	0	0	114	3.7	0	0
16	0	3	6.57	0.058	0.057	0	0.058	26.3	7.85	45.3	1370	1380	579	578	307	312	0.681	2.07	0	0.0131	2.39	2.05	0.0764	0.043	1100	725	1270	1270	0	0	0	0	0	0	0	0	0	0	0	0	0	0	0	0	0	1690	581	0	0
17	0	3	2.57	0.0235	0.023	0	0.0235	21.2	21.2	165	21.9	17.9	26.6	21.8	127	129	0	0.137	0	0	1.11	0.927	0.0407	0.0206	765	492	532	498	0	0	0	0	0	0	0	0	0	0	0	0	0	0	0	0	0	147	22.7	0	0
18	0	3	3.61	0.0303	0.0301	0	0.0303	31.8	31.8	222	55.3	44.5	68.3	55.3	91.1	86.1	0	0.403	0	0	2.21	1.81	0.049	0.00987	944	605	760	715	0	0	0	0	0	0	0	0	0	0	0	0	0	0	0	0	0	131	57.2	0	0
19	0	3	2.65	0.0219	0.0218	0	0.0219	17.8	17.8	183	32.2	26.1	39.8	32.3	58.7	55.6	0	0.112	0	0	1.41	1.15	0.0295	0.0135	546	370	548	521	0	0	0	0	0	0	0	0	0	0	0	0	0	0	0	0	0	81.8	33.5	0	0
20	0	3	6.57	0.0566	0.0569	0	0.0566	18.8	8.13	52.1	27.7	23.8	34	29.3	83.3	81.2	0.151	0.245	0	0.00111	1.31	1.14	0.0146	0.00844	404	318	1390	1390	0	0	0	0	0	0	0	0	0	0	0	0	0	0	0	0	0	105	30.4	0	0
21	0	3	11.8	0.102	0.102	0	0.102	57.6	14.9	52	375	361	220	205	202	196	0.648	1.73	0.00111	0.00321	3.43	3	0.04	0.00726	1510	1080	2450	2430	0	0	0	0	0	0	0	0	0	0	0	0	0	0	0	0	0	559	208	0	0
22	0	3	5.29	0.0557	0.0539	0	0.0557	130	2.22	14.3	254	218	209	181	318	310	0	14.3	0	0	7.06	6.4	0.231	0.00355	4330	1690	1150	1100	0	0	0	0	0	0	0	0	0	0	0	0	0	0	0	0	0	542	187	0	0
23	0	3	18.9	0.174	0.174	1.86e-05	0.0318	57	29.9	58.7	607	607	423	422	572	572	16	16.2	0.00321	0.00887	10.3	10.3	0.0557	0.0548	4140	4130	3920	3870	0	0	0	0	0	0	0	0	0	0	0	0	0	0	0	0	0	1200	433	0	0
24	0	3	3.14	0.0282	0.0283	0	0.0282	0.922	0.922	10.8	1.88	1.65	1.93	1.7	23	23	0	0.0392	0	0	0.172	0.152	0.00432	0.00108	43	34.3	677	695	0	0	0	0	0	0	0	0	0	0	0	0	0	0	0	0	0	24.6	1.86	0	0
25	0	3	2.25	0.0224	0.0219	0	0.0224	97.3	97.3	674	16.5	13.2	47.7	38.7	41.5	39	0	0.728	0	0	0.542	0.564	0.0359	0.00064	4930	2020	450	444	0	0	0	0	0	0	0	0	0	0	0	0	0	0	0	0	0	52.9	39.3	0	0
26	0	3	73.1	0.94	0.953	0	0.94	304	97.7	36.4	3030	2870	1770	1680	4820	4990	28.7	83.1	0.0589	0.182	814	835	0.449	0.0955	16600	8790	20600	22100	0	0	0	0	0	0	0	0	0	0	0	0	0	0	0	0	0	7940	2510	0	0
1	0	4	3.98	0.0193	0.0193	0	0.0193	17.7	17.7	162	71.6	63.5	38.2	34.3	324	295	0	1.16	0	0	6.58	5.96	0.294	0.0191	679	374	347	350	0	0	0	0	0	0	0	0	0	0	0	0	0	0	0	0	0	359	40.3	0	0
2	0	4	4.34	0.0222	0.0221	0	0.0222	21.3	21.3	161	84.1	74.5	49.1	44.2	367	332	0	1.56	0	0	7.61	6.89	0.35	0.0261	846	454	392	400	0	0	0	0	0	0	0	0	0	0	0	0	0	0	0	0	0	408	51.1	0	0
3	0	4	4.45	0.134	0.134	9.08e-06	0.0137	82.7	82.7	58.9	326	323	201	200	747	748	0	0.134	0	0	26.5	26.3	0.622	0.611	3200	3140	2170	1820	0	0	0	0	0	0	0	0	0	0	0	0	0	0	0	0	0	1070	226	0	0
4	0	4	10.3	0.108	0.109	2.85e-05	0.0688	244	24	66.1	797	796	569	567	1170	1140	2.72	3.42	0	0.00803	27.9	27.2	0.468	0.435	7630	7400	1900	1430	0	0	0	0	0	0	0	0	0	0	0	0	0	0	0	0	0	1940	594	0	0
5	0	4	5.06	0.155	0.157	4.38e-05	0.126	102	44.6	78.1	406	401	246	241	935	959	0.134	0.419	0	0.000565	34.1	33.1	0.789	0.67	3920	2830	2160	2370	0	0	0	0	0	0	0	0	0	0	0	0	0	0	0	0	0	1360	274	0	0
6	0	4	2.9	0.0248	0.0245	0	0.0248	4.59	4.59	58.8	18.5	16.9	9.49	8.73	303	283	0	0.23	0	0	3.35	3.04	0.119	0.00782	154	112	452	466	0	0	0	0	0	0	0	0	0	0	0	0	0	0	0	0	0	300	11.8	0	0
7	0	4	1.65	0.0572	0.0576	1.39e-05	0.0431	220	220	382	431	409	454	431	534	557	0	0.779	0	0	17.5	16.6	0.474	0.401	7170	5810	904	777	0	0	0	0	0	0	0	0	0	0	0	0	0	0	0	0	0	967	447	0	0
8	0	4	14.5	0.252	0.254	1.27e-05	0.25	433	21.2	28.7	1420	1350	1160	1070	2540	2630	3.42	8.47	0.00803	0.0248	61.3	56.4	1.34	0.927	21100	12700	3820	3650	0	0	0	0	0	0	0	0	0	0	0	0	0	0	0	0	0	3980	1130	0	0
9	0	4	9.11	0.22	0.222	3.63e-05	0.146	97.7	61.3	74.4	617	596	384	371	1670	1680	0.649	1.77	0.000565	0.0036	51.7	50.2	1.03	0.893	4780	4390	3450	3390	0	0	0	0	0	0	0	0	0	0	0	0	0	0	0	0	0	2270	422	0	0
10	0	4	17.4	0.355	0.355	0.000105	0.135	333	70.9	55.9	1880	1880	1630	1630	3540	3540	9.24	11.5	0.0248	0.0604	81.3	81.2	1.56	1.51	21800	21500	5170	4870	0	0	0	0	0	0	0	0	0	0	0	0	0	0	0	0	0	5430	1710	0	0
11	0	4	2.93	0.0831	0.084	1.34e-05	0.0657	139	23.1	71.3	650	619	508	473	995	1020	0	2.33	0	0	26.9	24.8	0.544	0.42	4590	3820	1530	1340	0	0	0	0	0	0	0	0	0	0	0	0	0	0	0	0	0	1640	498	0	0
12	0	4	3.94	0.128	0.129	5.56e-06	0.126	360	18.5	46	510	501	484	460	791	836	0	2.89	0	0	19.3	17.8	0.566	0.424	12000	7370	2310	1880	0	0	0	0	0	0	0	0	0	0	0	0	0	0	0	0	0	1340	478	0	0
13	0	4	17.5	1.27	1.26	0.00015	1.12	6400	528	150	1960	1880	1420	1360	8450	8390	4.1	10.9	0.0036	0.0271	2150	2150	2.62	2.23	20500	18300	7840	23600	0	0	0	0	0	0	0	0	0	0	0	0	0	0	0	0	0	10300	3510	0	0
14	0	4	1.71	0.0484	0.0484	5.73e-06	0.00739	78.3	14.2	73.2	1550	1550	762	762	594	594	0	0.515	0	0	15.6	15.5	0.313	0.309	2610	2590	902	727	0	0	0	0	0	0	0	0	0	0	0	0	0	0	0	0	0	2150	777	0	0
15	0	4	3.22	0.082	0.0824	1.89e-05	0.0658	123	123	147	383	353	421	388	999	1000	0	0.692	0	0	20.4	18.8	0.284	0.233	3740	3220	1630	1440	0	0	0	0	0	0	0	0	0	0	0	0	0	0	0	0	0	1360	407	0	0
16	0	4	6.57	0.19	0.192	2.47e-05	0.162	244	42.9	63.8	2220	2220	1380	1330	2280	2350	1.21	3.63	0	0.0148	58.5	53.4	1.1	0.837	9800	6210	3060	3070	0	0	0	0	0	0	0	0	0	0	0	0	0	0	0	0	0	4580	1390	0	0
17	0	4	2.57	0.0777	0.0785	4.97e-06	0.0768	158	158	277	392	344	386	338	916	972	0	2.03	0	0	22.5	19.7	0.446	0.29	5190	3150	1360	1250	0	0	0	0	0	0	0	0	0	0	0	0	0	0	0	0	0	1320	358	0	0
18	0	4	3.61	0.102	0.102	7.76e-06	0.089	204	204	163	481	450	516	484	604	616	0	2.01	0	0	20.3	18.9	0.504	0.376	6610	5170	2010	1580	0	0	0	0	0	0	0	0	0	0	0	0	0	0	0	0	0	1070	503	0	0
19	0	4	2.65	0.0734	0.0737	9.5e-06	0.0548	112	112	112	275	260	296	281	394	395	0	0.529	0	0	13.1	12.4	0.303	0.26	3760	3370	1470	1080	0	0	0	0	0	0	0	0	0	0	0	0	0	0	0	0	0	656	293	0	0
20	0	4	6.57	0.174	0.174	3.61e-05	0.109	122	48.6	74.4	279	273	296	290	614	612	0.62	1.08	0	0.00304	16.6	16.3	0.336	0.312	3810	3640	3070	2730	0	0	0	0	0	0	0	0	0	0	0	0	0	0	0	0	0	886	306	0	0
21	0	4	11.8	0.326	0.327	3.5e-05	0.278	329	92.9	78.7	1080	1030	973	922	1460	1470	3.09	7.86	0.00304	0.00927	39	36.3	0.809	0.621	11500	9410	5250	5200	0	0	0	0	0	0	0	0	0	0	0	0	0	0	0	0	0	2510	958	0	0
22	0	4	5.29	0.191	0.193	0	0.191	554	10.5	18.6	953	866	838	778	1670	1790	0	44	0	0	50.3	47.9	1.33	0.392	18700	8270	3080	2710	0	0	0	0	0	0	0	0	0	0	0	0	0	0	0	0	0	2700	826	0	0
23	0	4	18.9	0.578	0.578	2.56e-05	0.033	267	190	89.9	2040	2040	1860	1860	3660	3660	51.8	52.2	0.00927	0.0253	90.9	90.9	1.24	1.24	23400	23300	8950	8580	0	0	0	0	0	0	0	0	0	0	0	0	0	0	0	0	0	5760	1950	0	0
24	0	4	3.14	0.0792	0.0793	7.37e-06	0.0641	8.26	8.26	9.32	19.9	19	14.6	13.7	178	176	0	0.0907	0	0	4.08	3.77	0.0839	0.0647	450	389	1560	1510	0	0	0	0	0	0	0	0	0	0	0	0	0	0	0	0	0	195	17.4	0	0
25	0	4	2.25	0.0682	0.0689	0	0.0682	328	328	592	74.9	68.1	168	149	227	233	0	2.65	0	0	4.67	4.56	0.184	0.0586	17300	7880	1150	1040	0	0	0	0	0	0	0	0	0	0	0	0	0	0	0	0	0	304	153	0	0
26	0	4	73.1	2.75	2.75	1.38e-05	2.73	1340	414	52.3	8930	8190	7130	6560	20000	20300	85.8	254	0.128	0.393	2410	2460	6.59	3.78	87700	43500	44200	48700	0	0	0	0	0	0	0	0	0	0	0	0	0	0	0	0	0	28800	9020	0	0
1	0	5	3.98	0.0305	0.0305	0	0.0305	5.34	5.34	16.5	14.8	13.6	11.4	10.6	259	261	0	0.255	0	0	11.7	10.8	0.186	0.0824	241	130	597	576	0	0	0	0	0	0	0	0	0	0	0	0	0	0	0	0	0	275	21.3	0	0
2	0	5	4.34	0.0335	0.0336	0	0.0335	11.8	11.8	30.6	32.1	29.4	25.7	23.9	269	270	0	0.62	0	0	12.2	11.3	0.219	0.0829	542	260	589	598	0	0	0	0	0	0	0	0	0	0	0	0	0	0	0	0	0	300	35.1	0	0
3	0	5	4.45	0.0383	0.0383	6.84e-06	0.00712	3.08	3.08	11.4	6.04	6.03	5.54	5.53	159	159	0	0.00502	0	0	1.7	1.7	0.0941	0.0924	131	129	736	782	0	0	0	0	0	0	0	0	0	0	0	0	0	0	0	0	0	165	7.23	0	0
4	0	5	10.3	0.0852	0.0857	1.47e-05	0.0477	29.4	19.3	51.3	405	413	181	184	725	722	0.875	1.36	0	0.00308	24	23.6	0.224	0.21	733	706	1640	1390	0	0	0	0	0	0	0	0	0	0	0	0	0	0	0	0	0	1140	207	0	0
5	0	5	5.06	0.0432	0.0435	0	0.0432	3.93	6.99	56.7	7.84	6.81	7.16	6.23	207	188	0.00502	0.0141	0	1.67e-05	2.27	1.98	0.123	0.0683	166	114	883	905	0	0	0	0	0	0	0	0	0	0	0	0	0	0	0	0	0	195	8.21	0	0
6	0	5	2.9	0.0273	0.0278	0	0.0273	4.84	4.84	20.5	11.5	9.78	9	7.74	223	237	0	0.143	0	0	2.69	2.33	0.041	0.0178	203	122	489	564	0	0	0	0	0	0	0	0	0	0	0	0	0	0	0	0	0	247	10.1	0	0
7	0	5	1.65	0.0171	0.0172	7.1e-07	0.0167	9.51	9.51	97.9	25.4	22	12	10.5	159	156	0	0.063	0	0	1.82	1.6	0.0441	0.0321	269	215	371	342	0	0	0	0	0	0	0	0	0	0	0	0	0	0	0	0	0	178	12.1	0	0
8	0	5	14.5	0.133	0.134	2.29e-05	0.129	57.5	11	24.4	489	490	220	221	1280	1290	1.36	3.86	0.00308	0.0095	28.3	25.5	0.399	0.283	1760	1340	2420	2370	0	0	0	0	0	0	0	0	0	0	0	0	0	0	0	0	0	1780	247	0	0
9	0	5	9.11	0.0801	0.081	0	0.0801	13.4	12.6	52.6	20.2	17.9	17.1	15.2	515	498	0.157	0.296	1.67e-05	0.00242	5.3	4.72	0.139	0.0894	302	229	1650	1650	0	0	0	0	0	0	0	0	0	0	0	0	0	0	0	0	0	516	19.9	0	0
10	0	5	17.4	0.166	0.168	5.18e-05	0.109	28.7	22.7	41.6	528	531	240	242	1630	1640	3.92	5.27	0.0095	0.0273	28.7	28.5	0.371	0.349	1800	1760	3030	3030	0	0	0	0	0	0	0	0	0	0	0	0	0	0	0	0	0	2170	270	0	0
11	0	5	2.93	0.0236	0.0237	0	0.0236	1.92	3.29	49.8	175	176	71.8	72.5	136	128	0	1.69	0	0	1.12	0.995	0.0606	0.0199	81.1	55.6	527	498	0	0	0	0	0	0	0	0	0	0	0	0	0	0	0	0	0	306	73.4	0	0
12	0	5	3.94	0.0408	0.0412	0	0.0408	22	4.26	36.7	184	177	75	72.7	313	304	0	1.76	0	0	3.05	2.59	0.1	0.0525	634	428	900	824	0	0	0	0	0	0	0	0	0	0	0	0	0	0	0	0	0	483	75.3	0	0
13	0	5	17.5	0.569	0.58	0	0.569	3300	172	110	244	241	116	115	3400	3430	1.99	4.68	0.00242	0.00937	1110	1140	0.348	0.212	1090	882	3270	12400	0	0	0	0	0	0	0	0	0	0	0	0	0	0	0	0	0	3670	1250	0	0
14	0	5	1.71	0.0137	0.0137	7.81e-06	0.00692	1	1.76	44.4	1340	1330	535	535	77.8	77.7	0	0.86	0	0	0.624	0.629	0.0343	0.0327	42.2	41.8	306	281	0	0	0	0	0	0	0	0	0	0	0	0	0	0	0	0	0	1410	536	0	0
15	0	5	3.22	0.0268	0.0269	0	0.0268	0.41	0.41	4.85	0.868	0.786	0.786	0.713	81.1	79.3	0	0.0398	0	0	0.269	0.247	0.0139	0.00447	16.8	13.7	621	592	0	0	0	0	0	0	0	0	0	0	0	0	0	0	0	0	0	80.1	0.96	0	0
16	0	5	6.57	0.0548	0.0551	0	0.0548	8.65	6.89	44.8	1350	1360	544	552	352	335	0.9	2.75	0	0.028	2.87	2.6	0.135	0.063	276	190	1160	1140	0	0	0	0	0	0	0	0	0	0	0	0	0	0	0	0	0	1690	555	0	0
17	0	5	2.57	0.0241	0.0243	0	0.0241	8.41	8.41	69	17.1	14.4	9.51	8.06	210	203	0	0.163	0	0	1.66	1.42	0.071	0.0292	255	170	532	490	0	0	0	0	0	0	0	0	0	0	0	0	0	0	0	0	0	217	9.49	0	0
18	0	5	3.61	0.0317	0.0319	0	0.0317	2.39	2.39	23.2	7.6	6.7	6.22	5.54	66.5	64.5	0	0.161	0	0	0.832	0.751	0.00597	0	67.7	50.9	735	693	0	0	0	0	0	0	0	0	0	0	0	0	0	0	0	0	0	71.3	6.29	0	0
19	0	5	2.65	0.0232	0.0233	0	0.0232	1.33	1.33	18.1	4.27	3.8	3.56	3.18	42.4	41.1	0	0.0545	0	0	0.519	0.467	0.0037	0.00105	38.1	30.6	533	508	0	0	0	0	0	0	0	0	0	0	0	0	0	0	0	0	0	44.9	3.65	0	0
20	0	5	6.57	0.0612	0.0615	0	0.0612	1.51	9.13	55	4.2	3.92	3.53	3.31	64.7	63.1	0.105	0.163	0	0.00142	0.618	0.586	0.00245	0.00138	37.8	33.7	1360	1350	0	0	0	0	0	0	0	0	0	0	0	0	0	0	0	0	0	67.2	3.89	0	0
21	0	5	11.8	0.111	0.112	0	0.111	19	17.1	56.1	322	317	134	134	235	231	0.323	0.953	0.00142	0.00426	2.38	2.27	0.0329	7.86e-05	292	231	2440	2410	0	0	0	0	0	0	0	0	0	0	0	0	0	0	0	0	0	549	136	0	0
22	0	5	5.29	0.0628	0.0636	0	0.0628	56	2.93	16.4	227	195	108	98.4	832	809	0	15.4	0	0	7.52	6.56	0.285	0	1530	459	1360	1230	0	0	0	0	0	0	0	0	0	0	0	0	0	0	0	0	0	1020	105	0	0
23	0	5	18.9	0.198	0.198	3.59e-05	0.0319	39	34.6	63	561	561	251	251	1290	1290	16.4	16.6	0.00426	0.0128	11.3	11.3	0.0742	0.0728	1220	1220	4140	4070	0	0	0	0	0	0	0	0	0	0	0	0	0	0	0	0	0	1870	262	0	0
24	0	5	3.14	0.0305	0.0307	0	0.0305	0.178	0.178	1.94	0.432	0.399	0.374	0.346	21.8	21	0	0.0504	0	0	0.159	0.151	0.0082	0.00141	8.65	7.25	656	681	0	0	0	0	0	0	0	0	0	0	0	0	0	0	0	0	0	21.5	0.497	0	0
25	0	5	2.25	0.0208	0.0209	0	0.0208	7.19	7.19	56.9	8.2	6.73	4.76	4.07	63.7	61.3	0	0.48	0	0	0.671	0.599	0.0276	0	440	152	436	408	0	0	0	0	0	0	0	0	0	0	0	0	0	0	0	0	0	68.5	4.67	0	0
26	0	5	73.1	1.21	1.22	0	1.21	256	137	40.4	2890	2760	1250	1250	7260	7290	31.7	94.6	0.0775	0.236	1180	1210	0.779	0.197	4810	2770	22300	25300	0	0	0	0	0	0	0	0	0	0	0	0	0	0	0	0	0	10100	2460	0	0
1	0	6	3.98	0.00785	0.00785	0	0.00785	5.17e-07	5.17e-07	2.55e-05	7.96e-06	0	2.39e-05	2.38e-05	0.486	0.486	0	0.105	0	0	7.97e-06	0	7.3e-19	0	0	0	165	158	0	0	0	0	0	0	0	0	0	0	0	0	0	0	0	0	0	0.591	2.38e-05	0	0
2	0	6	4.34	0.00874	0.00874	0	0.00874	4.05e-07	4.05e-07	1.79e-05	7.37e-06	0	2.21e-05	2.2e-06	1.12	1.12	0	0.115	0	0	7.39e-06	0	8.61e-19	0	0	0	184	176	0	0	0	0	0	0	0	0	0	0	0	0	0	0	0	0	0	1.24	2.2e-06	0	0
3	0	6	4.45	0.0273	0.0273	9.2e-06	0.0069	5.3e-07	5.3e-07	7.5e-06	9.8e-06	0	2.94e-05	0	2.17	2.17	0	0.00232	0	0	9.81e-06	0	5.89e-20	0	0	0	499	550	0	0	0	0	0	0	0	0	0	0	0	0	0	0	0	0	0	2.17	0	0	0
4	0	6	10.3	0.0296	0.0296	0	0.0296	1.7e-06	2.92	38.2	320	320	128	128	18.8	18.9	0.22	0.661	0	0.00242	4.74e-06	0	2.31e-20	0	0	0	609	598	0	0	0	0	0	0	0	0	0	0	0	0	0	0	0	0	0	340	128	0	0
5	0	6	5.06	0.0302	0.0302	0	0.0302	9.83e-07	4.03	51.5	1.35e-06	0	4.05e-06	0	2.46	2.46	0.00232	0.00696	0	0	1.35e-06	0	1.11e-20	0	0	0	611	610	0	0	0	0	0	0	0	0	0	0	0	0	0	0	0	0	0	2.47	0	0	0
6	0	6	2.9	0.0134	0.0134	0	0.0134	4.06e-07	4.06e-07	1.17e-05	4.35e-06	0	1.31e-05	0	2.37	2.38	0	0.0811	0	0	4.36e-06	0	2.91e-20	0	0	0	243	271	0	0	0	0	0	0	0	0	0	0	0	0	0	0	0	0	0	2.46	0	0	0
7	0	6	1.65	0.0105	0.0105	0	0.0105	7e-07	7e-07	2.58e-05	3.55e-06	0	1.07e-05	0	12.4	12.5	0	0.0105	0	0	3.56e-06	0	1.54e-20	0	0	0	217	212	0	0	0	0	0	0	0	0	0	0	0	0	0	0	0	0	0	12.5	0	0	0
8	0	6	14.5	0.0568	0.057	0	0.0568	2.92	2.68	18.2	320	313	128	129	76.4	76.6	0.661	1.99	0.00242	0.00729	9.05e-06	0	4.73e-20	0	0	0	1170	1150	0	0	0	0	0	0	0	0	0	0	0	0	0	0	0	0	0	391	129	0	0
9	0	6	9.11	0.0492	0.0493	0	0.0492	4.03	5.41	42.4	2.18e-06	0	6.55e-06	0	5.94	5.95	0.088	0.175	0	0.00287	2.19e-06	0	1.62e-20	0	0	0	998	994	0	0	0	0	0	0	0	0	0	0	0	0	0	0	0	0	0	6.13	0	0	0
10	0	6	17.4	0.0756	0.0759	0	0.0756	2.68	6.52	33.2	313	312	129	129	115	115	2	3.3	0.00729	0.022	3.02e-06	0	1.83e-20	0	0	0	1530	1530	0	0	0	0	0	0	0	0	0	0	0	0	0	0	0	0	0	431	129	0	0
11	0	6	2.93	0.0176	0.0176	0	0.0176	4.65e-07	1.97	43.2	165	163	65.9	66	4.55	4.56	0	2.13	0	0	5.32e-06	0	2.29e-20	0	0	0	371	355	0	0	0	0	0	0	0	0	0	0	0	0	0	0	0	0	0	170	66	0	0
12	0	6	3.94	0.0259	0.026	0	0.0259	1.33e-06	2.07	30.7	128	127	51.2	51.3	29.3	29.4	0	1.92	0	0	1.02e-05	0	6.94e-20	0	0	0	547	524	0	0	0	0	0	0	0	0	0	0	0	0	0	0	0	0	0	158	51.3	0	0
13	0	6	17.5	0.364	0.367	0	0.364	2030	85	89.2	163	162	66	66.6	1450	1460	2.31	5.36	0.00287	0.00869	687	695	7.99e-20	0	0	0	2020	7410	0	0	0	0	0	0	0	0	0	0	0	0	0	0	0	0	0	1630	761	0	0
14	0	6	1.71	0.0102	0.0102	1.07e-05	0.00688	4.48e-07	0.945	35.9	1290	1290	516	516	2.61	2.61	0	1.18	0	0	3.16e-06	0	1.4e-20	0	0	0	215	205	0	0	0	0	0	0	0	0	0	0	0	0	0	0	0	0	0	1290	516	0	0
15	0	6	3.22	0.0218	0.0218	0	0.0218	4.83e-07	4.83e-07	8.54e-06	5.42e-06	0	1.63e-05	0	5.82	5.83	0	0.0451	0	0	5.43e-06	0	1.23e-20	0	0	0	458	440	0	0	0	0	0	0	0	0	0	0	0	0	0	0	0	0	0	5.87	0	0	0
16	0	6	6.57	0.0396	0.0397	0	0.0396	0.945	4.35	42.3	1290	1280	516	516	16.3	16.3	1.22	3.68	0	0.0516	2.93e-06	0	2.41e-20	0	0	0	806	799	0	0	0	0	0	0	0	0	0	0	0	0	0	0	0	0	0	1300	516	0	0
17	0	6	2.57	0.0161	0.0162	0	0.0161	1.13e-06	1.13e-06	2.69e-05	4.26e-06	0	1.28e-05	0	16.4	16.4	0	0.0479	0	0	4.27e-06	0	1.7e-20	0	0	0	340	326	0	0	0	0	0	0	0	0	0	0	0	0	0	0	0	0	0	16.5	0	0	0
18	0	6	3.61	0.0243	0.0243	0	0.0243	1.85e-07	1.85e-07	2.94e-06	9.48e-06	0	2.84e-05	0	2.16	2.17	0	0.114	0	0	9.49e-06	0	4.33e-20	0	0	0	513	490	0	0	0	0	0	0	0	0	0	0	0	0	0	0	0	0	0	2.28	0	0	0
19	0	6	2.65	0.0178	0.0178	0	0.0178	1.85e-07	1.85e-07	4.01e-06	7.1e-06	0	2.13e-05	0	1.46	1.47	0	0.0425	0	0	7.11e-06	0	3.41e-20	0	0	0	373	360	0	0	0	0	0	0	0	0	0	0	0	0	0	0	0	0	0	1.51	0	0	0
20	0	6	6.57	0.0484	0.0485	0	0.0484	1.21e-06	6.5	51.7	2.38e-06	0	7.13e-06	0	3.01	3.01	0.103	0.156	0	0.0021	2.38e-06	0	1.2e-20	0	0	0	983	979	0	0	0	0	0	0	0	0	0	0	0	0	0	0	0	0	0	3.17	0	0	0
21	0	6	11.8	0.0846	0.0847	0	0.0846	6.5	10.7	48.9	282	277	113	113	19.1	19.1	0.27	0.811	0.0021	0.0063	4.63e-06	0	2.35e-20	0	0	0	1720	1710	0	0	0	0	0	0	0	0	0	0	0	0	0	0	0	0	0	297	113	0	0
22	0	6	5.29	0.0345	0.0346	0	0.0345	1.34e-06	1.24	13.8	98.9	88.5	39.5	39.3	134	135	0	10.8	0	0	1.25e-05	0	7.08e-20	0	0	0	729	699	0	0	0	0	0	0	0	0	0	0	0	0	0	0	0	0	0	234	39.3	0	0
23	0	6	18.9	0.132	0.132	4.89e-05	0.0316	12	19.4	56.6	365	365	152	152	185	184	11.6	11.8	0.0063	0.0189	4.58e-06	0	2.2e-20	0	0	0	2690	2660	0	0	0	0	0	0	0	0	0	0	0	0	0	0	0	0	0	561	152	0	0
24	0	6	3.14	0.0249	0.0249	0	0.0249	9.09e-07	9.09e-07	1.41e-05	8.66e-06	0	2.6e-05	0	1.23	1.23	0	0.0603	0	0	8.67e-06	0	3.71e-20	0	0	0	483	502	0	0	0	0	0	0	0	0	0	0	0	0	0	0	0	0	0	1.29	0	0	0
25	0	6	2.25	0.0146	0.0147	0	0.0146	1.22e-06	1.22e-06	3.22e-05	5.98e-06	0	1.79e-05	0	4.59	4.6	0	0.0842	0	0	5.98e-06	0	5.63e-20	0	0	0	306	296	0	0	0	0	0	0	0	0	0	0	0	0	0	0	0	0	0	4.68	0	0	0
26	0	6	73.1	0.708	0.713	0	0.708	117	60.9	33	2240	2070	915	914	1830	1850	26.2	79	0.101	0.305	695	704	2.74e-23	0	0	0	13500	14300	0	0	0	0	0	0	0	0	0	0	0	0	0	0	0	0	0	4000	1620	0	0
1	0	7	3.98	0.00729	0.00729	0	0.00729	5.35e-07	5.35e-07	2.74e-05	8.22e-06	0	2.47e-05	2.45e-05	0.435	0.435	0	0.125	0	0	8.23e-06	0	8.74e-19	0	0	0	153	146	0	0	0	0	0	0	0	0	0	0	0	0	0	0	0	0	0	0.56	2.45e-05	0	0
2	0	7	4.34	0.00811	0.00811	0	0.00811	4.19e-07	4.19e-07	1.93e-05	7.62e-06	0	2.29e-05	2.27e-05	1	1	0	0.138	0	0	7.63e-06	0	1.03e-18	0	0	0	171	163	0	0	0	0	0	0	0	0	0	0	0	0	0	0	0	0	0	1.14	2.27e-05	0	0
3	0	7	4.45	0.0253	0.0253	8.97e-06	0.0069	5.48e-07	5.48e-07	8.08e-06	1.01e-05	0	3.04e-05	0	1.94	1.94	0	0.00277	0	0	1.01e-05	0	7.06e-20	0	0	0	462	508	0	0	0	0	0	0	0	0	0	0	0	0	0	0	0	0	0	1.94	0	0	0
4	0	7	10.3	0.0273	0.0274	0	0.0273	1.76e-06	3.21	43.8	331	331	132	133	9.02	9.03	0.263	0.789	0	0.00292	4.9e-06	0	2.79e-20	0	0	0	560	548	0	0	0	0	0	0	0	0	0	0	0	0	0	0	0	0	0	340	133	0	0
5	0	7	5.06	0.028	0.0281	0	0.028	1.02e-06	3.6	47.8	1.4e-06	0	4.18e-06	0	2.2	2.2	0.00277	0.00832	0	8.57e-05	1.4e-06	0	1.32e-20	0	0	0	564	563	0	0	0	0	0	0	0	0	0	0	0	0	0	0	0	0	0	2.21	0	0	0
6	0	7	2.9	0.0125	0.0125	0	0.0125	4.19e-07	4.19e-07	1.26e-05	4.5e-06	0	1.35e-05	0	2.12	2.12	0	0.0969	0	0	4.5e-06	0	3.49e-20	0	0	0	225	250	0	0	0	0	0	0	0	0	0	0	0	0	0	0	0	0	0	2.22	0	0	0
7	0	7	1.65	0.00962	0.00963	0	0.00962	7.24e-07	7.24e-07	2.81e-05	3.67e-06	0	1.1e-05	0	6.53	6.53	0	0.0125	0	0	3.68e-06	0	1.85e-20	0	0	0	199	193	0	0	0	0	0	0	0	0	0	0	0	0	0	0	0	0	0	6.55	0	0	0
8	0	7	14.5	0.0522	0.0522	0	0.0522	3.21	2.62	18.7	331	322	133	132	36.2	36.2	0.789	2.37	0.00292	0.00877	9.35e-06	0	5.73e-20	0	0	0	1070	1050	0	0	0	0	0	0	0	0	0	0	0	0	0	0	0	0	0	360	132	0	0
9	0	7	9.11	0.0457	0.0458	0	0.0457	3.6	4.82	39.4	2.26e-06	0	6.77e-06	0	5.31	5.32	0.105	0.208	8.57e-05	0.00348	2.26e-06	0	1.94e-20	0	0	0	921	917	0	0	0	0	0	0	0	0	0	0	0	0	0	0	0	0	0	5.53	0	0	0
10	0	7	17.4	0.0693	0.0694	0	0.0693	2.62	5.79	31.2	322	321	132	133	54.7	54.7	2.38	3.94	0.00877	0.0264	3.12e-06	0	2.21e-20	0	0	0	1400	1390	0	0	0	0	0	0	0	0	0	0	0	0	0	0	0	0	0	379	133	0	0
11	0	7	2.93	0.0163	0.0163	0	0.0163	4.8e-07	1.76	40.1	170	168	68.1	68.1	4.07	4.08	0	2.61	0	0	5.5e-06	0	2.74e-20	0	0	0	344	328	0	0	0	0	0	0	0	0	0	0	0	0	0	0	0	0	0	175	68.1	0	0
12	0	7	3.94	0.0238	0.0238	0	0.0238	1.37e-06	1.8	28.2	132	130	53	52.9	12.9	12.9	0	2.37	0	0	1.06e-05	0	8.34e-20	0	0	0	501	478	0	0	0	0	0	0	0	0	0	0	0	0	0	0	0	0	0	146	52.9	0	0
13	0	7	17.5	0.0911	0.0979	0	0.0911	6.58	13.5	51.2	168	175	68.1	72.8	42.4	45.6	2.81	8.72	0.00348	0.0111	1.26e-05	0	9.61e-20	0	0	0	1860	1960	0	0	0	0	0	0	0	0	0	0	0	0	0	0	0	0	0	229	72.8	0	0
14	0	7	1.71	0.00945	0.00945	1.03e-05	0.00677	4.63e-07	1.05	41.6	1330	1330	534	533	2.33	2.33	0	1.19	0	0	3.26e-06	0	1.68e-20	0	0	0	199	189	0	0	0	0	0	0	0	0	0	0	0	0	0	0	0	0	0	1340	533	0	0
15	0	7	3.22	0.0202	0.0203	0	0.0202	4.99e-07	4.99e-07	9.2e-06	5.6e-06	0	1.68e-05	0	5.2	5.21	0	0.0539	0	0	5.61e-06	0	1.47e-20	0	0	0	425	406	0	0	0	0	0	0	0	0	0	0	0	0	0	0	0	0	0	5.27	0	0	0
16	0	7	6.57	0.0367	0.0368	0	0.0367	1.05	3.87	39.2	1330	1310	533	533	11.8	11.8	1.24	3.73	0	0.0657	3.02e-06	0	2.9e-20	0	0	0	743	736	0	0	0	0	0	0	0	0	0	0	0	0	0	0	0	0	0	1330	533	0	0
17	0	7	2.57	0.0149	0.0149	0	0.0149	1.16e-06	1.16e-06	2.92e-05	4.4e-06	0	1.32e-05	0	8.47	8.48	0	0.0568	0	0	4.41e-06	0	2.06e-20	0	0	0	313	299	0	0	0	0	0	0	0	0	0	0	0	0	0	0	0	0	0	8.54	0	0	0
18	0	7	3.61	0.0225	0.0226	0	0.0225	1.91e-07	1.91e-07	3.16e-06	9.8e-06	0	2.94e-05	0	1.93	1.94	0	0.136	0	0	9.81e-06	0	5.19e-20	0	0	0	475	452	0	0	0	0	0	0	0	0	0	0	0	0	0	0	0	0	0	2.07	0	0	0
19	0	7	2.65	0.0165	0.0166	0	0.0165	1.91e-07	1.91e-07	4.31e-06	7.33e-06	0	2.2e-05	0	1.31	1.31	0	0.0508	0	0	7.34e-06	0	4.09e-20	0	0	0	345	332	0	0	0	0	0	0	0	0	0	0	0	0	0	0	0	0	0	1.36	0	0	0
20	0	7	6.57	0.045	0.0451	0	0.045	1.26e-06	5.8	48	2.46e-06	0	7.37e-06	0	2.69	2.69	0.123	0.186	0	0.0032	2.46e-06	0	1.43e-20	0	0	0	907	903	0	0	0	0	0	0	0	0	0	0	0	0	0	0	0	0	0	2.88	0	0	0
21	0	7	11.8	0.0784	0.0786	0	0.0784	5.8	9.55	45.4	292	285	117	117	11.2	11.3	0.322	0.968	0.0032	0.0096	4.79e-06	0	2.82e-20	0	0	0	1580	1580	0	0	0	0	0	0	0	0	0	0	0	0	0	0	0	0	0	297	117	0	0
22	0	7	5.29	0.0314	0.0314	0	0.0314	1.39e-06	1.12	13.3	102	89.6	40.9	40.4	71.4	71.2	0	12.6	0	0	1.3e-05	0	8.56e-20	0	0	0	662	630	0	0	0	0	0	0	0	0	0	0	0	0	0	0	0	0	0	173	40.4	0	0
23	0	7	18.9	0.122	0.122	4.77e-05	0.0316	10.7	17	52.1	374	374	157	157	95.1	95.1	13.6	13.8	0.0096	0.0288	4.73e-06	0	2.67e-20	0	0	0	2460	2420	0	0	0	0	0	0	0	0	0	0	0	0	0	0	0	0	0	483	157	0	0
24	0	7	3.14	0.0231	0.0231	0	0.0231	9.4e-07	9.4e-07	1.52e-05	8.95e-06	0	2.69e-05	0	1.1	1.1	0	0.0721	0	0	8.96e-06	0	4.44e-20	0	0	0	448	464	0	0	0	0	0	0	0	0	0	0	0	0	0	0	0	0	0	1.17	0	0	0
25	0	7	2.25	0.0136	0.0136	0	0.0136	1.26e-06	1.26e-06	3.48e-05	6.17e-06	0	1.85e-05	0	2.3	2.3	0	0.1	0	0	6.18e-06	0	6.75e-20	0	0	0	283	272	0	0	0	0	0	0	0	0	0	0	0	0	0	0	0	0	0	2.4	0	0	0
26	0	7	73.1	0.41	0.418	0	0.41	41.9	29.5	26.3	2310	2090	949	954	231	235	32.7	99.8	0.132	0.402	2.17e-08	0	3.51e-23	0	0	0	7560	8340	0	0	0	0	0	0	0	0	0	0	0	0	0	0	0	0	0	2420	954	0	0
1	0	8	3.98	0.00676	0.00676	0	0.00676	5.35e-07	5.35e-07	2.95e-05	8.22e-06	0	2.47e-05	2.45e-05	0.375	0.375	0	0.136	0	0	8.23e-06	0	1.02e-18	0	0	0	139	132	0	0	0	0	0	0	0	0	0	0	0	0	0	0	0	0	0	0.511	2.45e-05	0	0
2	0	8	4.34	0.00753	0.00753	0	0.00753	4.19e-07	4.19e-07	2.08e-05	7.62e-06	0	2.29e-05	2.27e-05	0.863	0.863	0	0.151	0	0	7.63e-06	0	1.2e-18	0	0	0	155	147	0	0	0	0	0	0	0	0	0	0	0	0	0	0	0	0	0	1.01	2.27e-05	0	0
3	0	8	4.45	0.0235	0.0235	8.49e-06	0.00682	5.48e-07	5.48e-07	8.71e-06	1.01e-05	0	3.04e-05	0	1.67	1.67	0	0.00301	0	0	1.01e-05	0	8.21e-20	0	0	0	419	460	0	0	0	0	0	0	0	0	0	0	0	0	0	0	0	0	0	1.67	0	0	0
4	0	8	10.3	0.0255	0.0256	0	0.0255	1.76e-06	2.81	40.9	331	331	132	133	18.9	18.9	0.287	0.861	0	0.00373	4.9e-06	0	3.23e-20	0	0	0	511	500	0	0	0	0	0	0	0	0	0	0	0	0	0	0	0	0	0	350	133	0	0
5	0	8	5.06	0.026	0.026	0	0.026	1.02e-06	3.09	44.4	1.4e-06	0	4.18e-06	0	1.9	1.9	0.00301	0.00903	0	0.000124	1.4e-06	0	1.54e-20	0	0	0	511	509	0	0	0	0	0	0	0	0	0	0	0	0	0	0	0	0	0	1.91	0	0	0
6	0	8	2.9	0.0116	0.0116	0	0.0116	4.19e-07	4.19e-07	1.35e-05	4.5e-06	0	1.35e-05	0	1.83	1.83	0	0.106	0	0	4.5e-06	0	4.05e-20	0	0	0	204	226	0	0	0	0	0	0	0	0	0	0	0	0	0	0	0	0	0	1.93	0	0	0
7	0	8	1.65	0.00908	0.00909	0	0.00908	7.24e-07	7.24e-07	2.97e-05	3.67e-06	0	1.1e-05	0	14.2	14.2	0	0.0137	0	0	3.68e-06	0	2.15e-20	0	0	0	184	178	0	0	0	0	0	0	0	0	0	0	0	0	0	0	0	0	0	14.2	0	0	0
8	0	8	14.5	0.0492	0.0493	0	0.0492	2.81	2.33	17.6	331	321	133	132	81.9	81.9	0.861	2.59	0.00373	0.0112	9.35e-06	0	6.63e-20	0	0	0	986	962	0	0	0	0	0	0	0	0	0	0	0	0	0	0	0	0	0	405	132	0	0
9	0	8	9.11	0.0424	0.0424	0	0.0424	3.09	4.15	36.5	2.26e-06	0	6.77e-06	0	4.58	4.59	0.115	0.226	0.000124	0.00176	2.26e-06	0	2.26e-20	0	0	0	834	830	0	0	0	0	0	0	0	0	0	0	0	0	0	0	0	0	0	4.81	0	0	0
10	0	8	17.4	0.0654	0.0655	0	0.0654	2.33	5.17	29.4	321	319	132	133	126	126	2.6	4.33	0.0112	0.0337	3.12e-06	0	2.56e-20	0	0	0	1290	1280	0	0	0	0	0	0	0	0	0	0	0	0	0	0	0	0	0	450	133	0	0
11	0	8	2.93	0.0151	0.0152	0	0.0151	4.8e-07	1.51	37.2	170	168	68.1	68.1	3.51	3.52	0	2.97	0	0	5.5e-06	0	3.19e-20	0	0	0	312	297	0	0	0	0	0	0	0	0	0	0	0	0	0	0	0	0	0	174	68.1	0	0
12	0	8	3.94	0.0224	0.0224	0	0.0224	1.37e-06	1.6	26.6	132	130	53	52.9	30.4	30.4	0	2.66	0	0	1.06e-05	0	9.68e-20	0	0	0	462	439	0	0	0	0	0	0	0	0	0	0	0	0	0	0	0	0	0	163	52.9	0	0
13	0	8	17.5	0.0849	0.085	0	0.0849	5.66	10.9	47.7	168	162	68.1	68	84.6	84.6	3.19	9.2	0.00176	0.00529	1.26e-05	0	1.12e-19	0	0	0	1690	1660	0	0	0	0	0	0	0	0	0	0	0	0	0	0	0	0	0	256	68	0	0
14	0	8	1.71	0.00877	0.00876	9.67e-06	0.00664	4.63e-07	1.11	47.1	1330	1330	534	533	2.01	2.01	0	1.08	0	0	3.26e-06	0	1.95e-20	0	0	0	181	171	0	0	0	0	0	0	0	0	0	0	0	0	0	0	0	0	0	1330	533	0	0
15	0	8	3.22	0.0188	0.0188	0	0.0188	4.99e-07	4.99e-07	9.92e-06	5.6e-06	0	1.68e-05	0	4.49	4.5	0	0.0589	0	0	5.61e-06	0	1.71e-20	0	0	0	385	368	0	0	0	0	0	0	0	0	0	0	0	0	0	0	0	0	0	4.56	0	0	0
16	0	8	6.57	0.0342	0.0342	0	0.0342	1.11	3.34	36.5	1330	1310	533	533	14.7	14.8	1.14	3.41	0	0.0718	3.02e-06	0	3.37e-20	0	0	0	674	667	0	0	0	0	0	0	0	0	0	0	0	0	0	0	0	0	0	1330	533	0	0
17	0	8	2.57	0.014	0.014	0	0.014	1.16e-06	1.16e-06	3.11e-05	4.4e-06	0	1.32e-05	0	15.9	15.9	0	0.062	0	0	4.41e-06	0	2.38e-20	0	0	0	287	273	0	0	0	0	0	0	0	0	0	0	0	0	0	0	0	0	0	16	0	0	0
18	0	8	3.61	0.0209	0.0209	0	0.0209	1.91e-07	1.91e-07	3.41e-06	9.8e-06	0	2.94e-05	0	1.67	1.67	0	0.149	0	0	9.81e-06	0	6.03e-20	0	0	0	431	409	0	0	0	0	0	0	0	0	0	0	0	0	0	0	0	0	0	1.82	0	0	0
19	0	8	2.65	0.0153	0.0154	0	0.0153	1.91e-07	1.91e-07	4.65e-06	7.33e-06	0	2.2e-05	0	1.13	1.13	0	0.0555	0	0	7.34e-06	0	4.75e-20	0	0	0	313	300	0	0	0	0	0	0	0	0	0	0	0	0	0	0	0	0	0	1.19	0	0	0
20	0	8	6.57	0.0417	0.0418	0	0.0417	1.26e-06	4.99	44.5	2.46e-06	0	7.37e-06	0	2.32	2.32	0.134	0.202	0	0.00411	2.46e-06	0	1.66e-20	0	0	0	821	817	0	0	0	0	0	0	0	0	0	0	0	0	0	0	0	0	0	2.53	0	0	0
21	0	8	11.8	0.0729	0.073	0	0.0729	4.99	8.57	43.8	292	284	117	117	19.8	19.8	0.351	1.06	0.00411	0.0124	4.79e-06	0	3.28e-20	0	0	0	1440	1430	0	0	0	0	0	0	0	0	0	0	0	0	0	0	0	0	0	305	117	0	0
22	0	8	5.29	0.03	0.03	0	0.03	1.39e-06	1.03	12.8	102	88.4	40.9	40.4	172	172	0	13.9	0	0	1.3e-05	0	9.91e-20	0	0	0	619	588	0	0	0	0	0	0	0	0	0	0	0	0	0	0	0	0	0	274	40.4	0	0
23	0	8	18.9	0.114	0.114	4.56e-05	0.0316	9.6	15	48.9	372	372	157	157	224	223	15	15.2	0.0124	0.0371	4.73e-06	0	3.09e-20	0	0	0	2250	2220	0	0	0	0	0	0	0	0	0	0	0	0	0	0	0	0	0	611	157	0	0
24	0	8	3.14	0.0214	0.0215	0	0.0214	9.4e-07	9.4e-07	1.64e-05	8.95e-06	0	2.69e-05	0	0.948	0.95	0	0.0787	0	0	8.96e-06	0	5.16e-20	0	0	0	406	420	0	0	0	0	0	0	0	0	0	0	0	0	0	0	0	0	0	1.03	0	0	0
25	0	8	2.25	0.0126	0.0127	0	0.0126	1.26e-06	1.26e-06	3.73e-05	6.17e-06	0	1.85e-05	0	4.47	4.48	0	0.109	0	0	6.18e-06	0	7.84e-20	0	0	0	258	247	0	0	0	0	0	0	0	0	0	0	0	0	0	0	0	0	0	4.59	0	0	0
26	0	8	73.1	0.378	0.378	0	0.378	36	25.4	25.1	2290	2010	943	934	500	500	35	105	0.148	0.444	2.17e-08	0	4.1e-23	0	0	0	6780	7340	0	0	0	0	0	0	0	0	0	0	0	0	0	0	0	0	0	2620	934	0	0
1	0	9	3.98	0.00628	0.00628	0	0.00628	5.17e-07	5.17e-07	3.18e-05	7.96e-06	0	2.39e-05	2.38e-05	0.314	0.314	0	0.0937	0	0	7.97e-06	0	1.14e-18	0	0	0	136	131	0	0	0	0	0	0	0	0	0	0	0	0	0	0	0	0	0	0.408	2.38e-05	0	0
2	0	9	4.34	0.00699	0.00699	0	0.00699	4.05e-07	4.05e-07	2.24e-05	7.37e-06	0	2.21e-05	2.2e-05	0.722	0.723	0	0.104	0	0	7.39e-06	0	1.35e-18	0	0	0	151	145	0	0	0	0	0	0	0	0	0	0	0	0	0	0	0	0	0	0.827	2.2e-05	0	0
3	0	9	4.45	0.0218	0.0218	6.42e-06	0.00678	5.3e-07	5.3e-07	9.38e-06	9.8e-06	0	2.94e-05	0	1.4	1.4	0	0.00208	0	0	9.81e-06	0	9.21e-20	0	0	0	410	454	0	0	0	0	0	0	0	0	0	0	0	0	0	0	0	0	0	1.4	0	0	0
4	0	9	10.3	0.0237	0.0238	0	0.0237	1.7e-06	2.34	38	320	320	128	128	13.7	13.7	0.198	0.596	0	0.00195	4.74e-06	0	3.62e-20	0	0	0	502	493	0	0	0	0	0	0	0	0	0	0	0	0	0	0	0	0	0	334	128	0	0
5	0	9	5.06	0.0241	0.0242	0	0.0241	9.83e-07	2.58	41.2	1.35e-06	0	4.05e-06	0	1.59	1.59	0.00208	0.00625	0	3.53e-05	1.35e-06	0	1.73e-20	0	0	0	504	503	0	0	0	0	0	0	0	0	0	0	0	0	0	0	0	0	0	1.6	0	0	0
6	0	9	2.9	0.0107	0.0108	0	0.0107	4.06e-07	4.06e-07	1.46e-05	4.35e-06	0	1.31e-05	0	1.53	1.53	0	0.0732	0	0	4.36e-06	0	4.54e-20	0	0	0	200	224	0	0	0	0	0	0	0	0	0	0	0	0	0	0	0	0	0	1.6	0	0	0
7	0	9	1.65	0.00842	0.00844	0	0.00842	7e-07	7e-07	3.21e-05	3.55e-06	0	1.07e-05	0	10	10.1	0	0.00951	0	0	3.56e-06	0	2.41e-20	0	0	0	180	175	0	0	0	0	0	0	0	0	0	0	0	0	0	0	0	0	0	10.1	0	0	0
8	0	9	14.5	0.0456	0.0457	0	0.0456	2.34	1.94	16.4	320	312	128	128	57.9	57.9	0.596	1.79	0.00195	0.00585	9.05e-06	0	7.44e-20	0	0	0	968	950	0	0	0	0	0	0	0	0	0	0	0	0	0	0	0	0	0	372	128	0	0
9	0	9	9.11	0.0394	0.0394	0	0.0394	2.58	4.07	40	2.18e-06	0	6.55e-06	0	3.83	3.84	0.0795	0.158	3.53e-05	0.00227	2.19e-06	0	2.53e-20	0	0	0	822	819	0	0	0	0	0	0	0	0	0	0	0	0	0	0	0	0	0	4	0	0	0
10	0	9	17.4	0.0608	0.0609	0	0.0608	1.94	4.32	27.3	312	311	128	129	88.5	88.5	1.8	3.26	0.00585	0.0176	3.02e-06	0	2.88e-20	0	0	0	1270	1260	0	0	0	0	0	0	0	0	0	0	0	0	0	0	0	0	0	403	129	0	0
11	0	9	2.93	0.0141	0.0141	0	0.0141	4.65e-07	1.26	34.6	165	163	65.9	66	2.94	2.94	0	2.48	0	0	5.32e-06	0	3.58e-20	0	0	0	306	293	0	0	0	0	0	0	0	0	0	0	0	0	0	0	0	0	0	168	66	0	0
12	0	9	3.94	0.0208	0.0208	0	0.0208	1.33e-06	1.47	27.3	128	126	51.2	51.3	21.7	21.7	0	2.03	0	0	1.02e-05	0	1.09e-19	0	0	0	451	433	0	0	0	0	0	0	0	0	0	0	0	0	0	0	0	0	0	150	51.3	0	0
13	0	9	17.5	0.0788	0.079	0	0.0788	5.34	9.07	44.3	163	158	66	65.9	57.5	57.6	2.64	7.69	0.00227	0.00683	1.22e-05	0	1.25e-19	0	0	0	1660	1640	0	0	0	0	0	0	0	0	0	0	0	0	0	0	0	0	0	223	65.9	0	0
14	0	9	1.71	0.00814	0.00813	7.35e-06	0.00664	4.48e-07	0.923	43.8	1290	1290	516	516	1.68	1.68	0	0.903	0	0	3.16e-06	0	2.19e-20	0	0	0	177	169	0	0	0	0	0	0	0	0	0	0	0	0	0	0	0	0	0	1290	516	0	0
15	0	9	3.22	0.0174	0.0175	0	0.0174	4.83e-07	4.83e-07	1.07e-05	5.42e-06	0	1.63e-05	0	3.76	3.76	0	0.0409	0	0	5.43e-06	0	1.92e-20	0	0	0	377	363	0	0	0	0	0	0	0	0	0	0	0	0	0	0	0	0	0	3.8	0	0	0
16	0	9	6.57	0.0317	0.0318	0	0.0317	0.923	2.79	33.9	1290	1270	516	516	11.4	11.4	0.944	2.84	0	0.0447	2.93e-06	0	3.78e-20	0	0	0	664	659	0	0	0	0	0	0	0	0	0	0	0	0	0	0	0	0	0	1290	516	0	0
17	0	9	2.57	0.013	0.013	0	0.013	1.13e-06	1.13e-06	3.35e-05	4.26e-06	0	1.28e-05	0	11.7	11.7	0	0.0431	0	0	4.27e-06	0	2.67e-20	0	0	0	280	270	0	0	0	0	0	0	0	0	0	0	0	0	0	0	0	0	0	11.8	0	0	0
18	0	9	3.61	0.0194	0.0194	0	0.0194	1.85e-07	1.85e-07	3.67e-06	9.48e-06	0	2.84e-05	0	1.4	1.4	0	0.103	0	0	9.49e-06	0	6.76e-20	0	0	0	422	404	0	0	0	0	0	0	0	0	0	0	0	0	0	0	0	0	0	1.5	0	0	0
19	0	9	2.65	0.0142	0.0143	0	0.0142	1.85e-07	1.85e-07	5.01e-06	7.1e-06	0	2.13e-05	0	0.946	0.947	0	0.0385	0	0	7.11e-06	0	5.33e-20	0	0	0	307	297	0	0	0	0	0	0	0	0	0	0	0	0	0	0	0	0	0	0.986	0	0	0
20	0	9	6.57	0.0388	0.0388	0	0.0388	1.21e-06	4.16	41.4	2.38e-06	0	7.13e-06	0	1.94	1.94	0.0931	0.141	0	0.00216	2.38e-06	0	1.87e-20	0	0	0	810	807	0	0	0	0	0	0	0	0	0	0	0	0	0	0	0	0	0	2.09	0	0	0
21	0	9	11.8	0.0677	0.0678	0	0.0677	4.16	8.64	49.2	282	277	113	113	14.2	14.3	0.244	0.734	0.00216	0.00648	4.63e-06	0	3.68e-20	0	0	0	1420	1410	0	0	0	0	0	0	0	0	0	0	0	0	0	0	0	0	0	292	113	0	0
22	0	9	5.29	0.0278	0.0279	0	0.0278	1.34e-06	0.92	12.7	98.9	88.2	39.5	39.2	113	113	0	10.9	0	0	1.25e-05	0	1.11e-19	0	0	0	604	579	0	0	0	0	0	0	0	0	0	0	0	0	0	0	0	0	0	212	39.2	0	0
23	0	9	18.9	0.106	0.106	3.47e-05	0.0316	9.56	12.5	45.4	365	365	152	152	150	150	11.6	11.9	0.00648	0.0194	4.58e-06	0	3.47e-20	0	0	0	2220	2200	0	0	0	0	0	0	0	0	0	0	0	0	0	0	0	0	0	527	152	0	0
24	0	9	3.14	0.0199	0.0199	0	0.0199	9.09e-07	9.09e-07	1.76e-05	8.66e-06	0	2.6e-05	0	0.793	0.795	0	0.0546	0	0	8.67e-06	0	5.79e-20	0	0	0	398	414	0	0	0	0	0	0	0	0	0	0	0	0	0	0	0	0	0	0.849	0	0	0
25	0	9	2.25	0.0117	0.0118	0	0.0117	1.22e-06	1.22e-06	4.02e-05	5.98e-06	0	1.79e-05	0	3.34	3.35	0	0.075	0	0	5.98e-06	0	8.79e-20	0	0	0	252	244	0	0	0	0	0	0	0	0	0	0	0	0	0	0	0	0	0	3.42	0	0	0
26	0	9	73.1	0.351	0.352	0	0.351	30.2	22.7	24.9	2230	2010	914	907	344	345	27.8	83.6	0.0886	0.266	2.1e-08	0	4.57e-23	0	0	0	6700	7280	0	0	0	0	0	0	0	0	0	0	0	0	0	0	0	0	0	2440	907	0	0
1	0	10	3.98	0.0437	0.0338	0	0.0437	441	441	545	2220	1650	793	593	406	306	0	14.9	0	0	89.5	66.9	2.56	1.47	15400	8060	455	419	0	0	0	0	0	0	0	0	0	0	0	0	0	0	0	0	0	1970	660	0	0
2	0	10	4.34	0.0494	0.0383	0	0.0494	454	454	559	1620	1190	761	569	353	266	0	18.5	0	0	76.9	57.7	1.91	0.96	16300	8340	516	474	0	0	0	0	0	0	0	0	0	0	0	0	0	0	0	0	0	1480	627	0	0
3	0	10	4.45	0.0299	0.0298	3.73e-06	0.00694	67.1	67.1	275	283	282	124	124	239	238	0	0.136	0	0	21.2	21.1	0.466	0.458	2470	2450	448	432	0	0	0	0	0	0	0	0	0	0	0	0	0	0	0	0	0	520	145	0	0
4	0	10	10.3	0.087	0.0854	2.77e-06	0.0305	945	30.7	46.8	3300	3250	1370	1350	667	640	33.4	34.9	0	0.0313	131	128	2.61	2.51	18000	17300	1160	1060	0	0	0	0	0	0	0	0	0	0	0	0	0	0	0	0	0	3920	1480	0	0
5	0	10	5.06	0.0347	0.0326	0	0.0347	85.4	4.91	45.2	352	302	157	135	303	253	0.136	0.358	0	0.000575	25.9	22	0.579	0.327	3150	2300	492	487	0	0	0	0	0	0	0	0	0	0	0	0	0	0	0	0	0	555	157	0	0
6	0	10	2.9	0.0255	0.0227	0	0.0255	101	101	421	377	309	166	137	381	318	0	2.07	0	0	27.3	22.6	0.644	0.277	3790	2440	304	328	0	0	0	0	0	0	0	0	0	0	0	0	0	0	0	0	0	628	159	0	0
7	0	10	1.65	0.0113	0.0108	3.1e-07	0.0111	32.6	32.6	499	90.3	79.5	52.6	46.2	63	54.7	0	0.225	0	0	3.46	3.01	0.126	0.0871	1040	798	206	173	0	0	0	0	0	0	0	0	0	0	0	0	0	0	0	0	0	134	49.2	0	0
8	0	10	14.5	0.123	0.102	0	0.123	192	6.69	18.1	3760	2860	1620	1240	995	765	34.9	57	0.0313	0.0823	152	115	3.25	1.9	22500	12900	1640	1260	0	0	0	0	0	0	0	0	0	0	0	0	0	0	0	0	0	3680	1350	0	0
9	0	10	9.11	0.0639	0.0588	2.33e-06	0.0622	137	9.65	48.5	792	664	336	284	744	629	2.43	4.53	0.000575	0.00323	57.4	48.1	0.921	0.596	5940	4520	927	835	0	0	0	0	0	0	0	0	0	0	0	0	0	0	0	0	0	1300	332	0	0
10	0	10	17.4	0.124	0.122	5.78e-06	0.0729	86.5	18.8	32.7	3080	3020	1370	1340	921	884	57.2	61	0.0823	0.198	124	121	2.19	2.05	15300	14500	1620	1560	0	0	0	0	0	0	0	0	0	0	0	0	0	0	0	0	0	3970	1460	0	0
11	0	10	2.93	0.0185	0.0175	0	0.0185	42.5	2.16	38.1	368	337	150	138	161	136	0	3.18	0	0	11.9	10.2	0.317	0.109	1570	1150	331	279	0	0	0	0	0	0	0	0	0	0	0	0	0	0	0	0	0	476	148	0	0
12	0	10	3.94	0.0283	0.027	0	0.0283	88	2.51	30.9	366	333	179	162	187	160	0	3.06	0	0	11.3	9.78	0.35	0.172	2790	2010	517	425	0	0	0	0	0	0	0	0	0	0	0	0	0	0	0	0	0	496	172	0	0
13	0	10	17.5	0.456	0.439	0	0.456	2840	125	104	1730	1580	728	668	3180	3000	7.71	19	0.00323	0.0107	998	960	1.88	1.1	11800	9510	1770	8190	0	0	0	0	0	0	0	0	0	0	0	0	0	0	0	0	0	4600	1630	0	0
14	0	10	1.71	0.0106	0.0105	4.25e-06	0.00673	19.8	1.45	44.5	1430	1430	570	570	100	100	0	0.857	0	0	6.65	6.63	0.172	0.164	757	752	190	158	0	0	0	0	0	0	0	0	0	0	0	0	0	0	0	0	0	1530	576	0	0
15	0	10	3.22	0.0175	0.0173	0	0.0175	7.5	7.5	126	34.8	32.1	14.4	13.4	45	42	0	0.218	0	0	2.88	2.67	0.0638	0.0072	291	245	389	331	0	0	0	0	0	0	0	0	0	0	0	0	0	0	0	0	0	74.3	16	0	0
16	0	10	6.57	0.0421	0.04	0	0.0421	73.8	4.65	36.7	1710	1630	699	669	370	314	1.08	3.14	0	0.0336	27	23.1	0.6	0.285	3360	2470	656	627	0	0	0	0	0	0	0	0	0	0	0	0	0	0	0	0	0	1950	692	0	0
17	0	10	2.57	0.0187	0.0176	0	0.0187	52.3	52.3	450	179	153	90.7	78.2	153	130	0	1.27	0	0	10.3	8.83	0.282	0.12	1820	1280	323	270	0	0	0	0	0	0	0	0	0	0	0	0	0	0	0	0	0	284	87	0	0
18	0	10	3.61	0.0181	0.0181	0	0.0181	1.91e-07	1.91e-07	3.95e-06	9.8e-06	0	2.94e-05	0	2.31	2.31	0	0.0846	0	0	9.81e-06	0	8.07e-20	0	0	0	431	415	0	0	0	0	0	0	0	0	0	0	0	0	0	0	0	0	0	2.39	0	0	0
19	0	10	2.65	0.0133	0.0133	0	0.0133	1.91e-07	1.91e-07	5.38e-06	7.33e-06	0	2.2e-05	0	1.49	1.49	0	0.0312	0	0	7.34e-06	0	6.36e-20	0	0	0	313	304	0	0	0	0	0	0	0	0	0	0	0	0	0	0	0	0	0	1.52	0	0	0
20	0	10	6.57	0.0367	0.0366	0	0.0367	3.94	3.85	39.2	21.2	20.5	7.9	7.69	27	26.4	0.23	0.372	0	0.00347	2	1.95	2.23e-20	0	157	145	789	754	0	0	0	0	0	0	0	0	0	0	0	0	0	0	0	0	0	47.3	9.64	0	0
21	0	10	11.8	0.0663	0.0659	0	0.0663	29.3	8.23	46.6	386	373	168	164	77.8	74	0.456	1.33	0.00347	0.0102	4.44	4.27	0.0977	0	943	743	1400	1290	0	0	0	0	0	0	0	0	0	0	0	0	0	0	0	0	0	449	169	0	0
22	0	10	5.29	0.0493	0.0457	0	0.0493	226	1.69	13.2	857	695	465	402	509	426	0	59.1	0	0	31.5	27.9	1.06	0	7210	2590	757	619	0	0	0	0	0	0	0	0	0	0	0	0	0	0	0	0	0	1180	430	0	0
23	0	10	18.9	0.128	0.128	2e-05	0.0316	70.3	18.4	48.7	1240	1240	665	665	611	610	60.4	60.8	0.0102	0.0295	38.1	38.1	0.229	0.224	5280	5250	2190	2130	0	0	0	0	0	0	0	0	0	0	0	0	0	0	0	0	0	1910	703	0	0
24	0	10	3.14	0.0193	0.0192	0	0.0193	3.94	3.94	65.3	22.4	21.2	8.3	7.9	26.7	25.3	0	0.199	0	0	2.1	2	0.0433	0	183	157	409	383	0	0	0	0	0	0	0	0	0	0	0	0	0	0	0	0	0	46.7	9.89	0	0
25	0	10	2.25	0.0146	0.0139	0	0.0146	59	59	674	60.4	50.6	40.5	35.1	57.5	49.4	0	2.88	0	0	3.46	3.1	0.0994	0	2750	1210	275	233	0	0	0	0	0	0	0	0	0	0	0	0	0	0	0	0	0	103	38.2	0	0
26	0	10	73.1	0.916	0.853	0	0.916	282	91	35.4	8000	6750	3620	3170	5150	4630	151	342	0.272	0.781	1160	1100	3.96	1.21	36300	19300	13400	14400	0	0	0	0	0	0	0	0	0	0	0	0	0	0	0	0	0	11700	4270	0	0
1	0	11	3.98	0.0605	0.0705	0	0.0605	151	151	357	1400	1670	539	645	1200	1330	0	19.9	0	0	86.3	102	2.02	1.29	6080	4990	833	982	0	0	0	0	0	0	0	0	0	0	0	0	0	0	0	0	0	3030	746	0	0
2	0	11	4.34	0.0685	0.0798	0	0.0685	187	187	384	1150	1330	581	676	1430	1630	0	18.3	0	0	74.7	87.8	1.72	1.05	7540	5830	933	1110	0	0	0	0	0	0	0	0	0	0	0	0	0	0	0	0	0	2970	764	0	0
3	0	11	4.45	0.0335	0.0335	2.04e-06	0.00702	20.6	20.6	114	136	136	66.7	66.7	448	448	0	0.0761	0	0	16.3	16.3	0.243	0.238	812	806	609	586	0	0	0	0	0	0	0	0	0	0	0	0	0	0	0	0	0	584	83	0	0
4	0	11	10.3	0.167	0.168	1.58e-05	0.0669	352	49.2	73.6	3380	3380	1480	1480	3200	3230	38.2	40.5	0	0.0395	194	194	2.42	2.34	11300	11100	2440	2400	0	0	0	0	0	0	0	0	0	0	0	0	0	0	0	0	0	6650	1680	0	0
5	0	11	5.06	0.0397	0.0419	0	0.0397	27.4	6.36	51.3	177	187	88	92.8	584	601	0.0761	0.247	0	0.000544	20.1	20.4	0.307	0.172	1080	915	703	762	0	0	0	0	0	0	0	0	0	0	0	0	0	0	0	0	0	789	113	0	0
6	0	11	2.9	0.0349	0.0377	0	0.0349	53.7	53.7	262	268	294	140	151	569	621	0	2.43	0	0	22.3	23.4	0.425	0.169	2190	1530	543	676	0	0	0	0	0	0	0	0	0	0	0	0	0	0	0	0	0	918	174	0	0
7	0	11	1.65	0.0125	0.013	4.13e-07	0.0123	9.07	9.07	153	41.6	43.1	24.1	24.9	183	188	0	0.128	0	0	3.38	3.33	0.07	0.0514	317	280	272	240	0	0	0	0	0	0	0	0	0	0	0	0	0	0	0	0	0	231	28.2	0	0
8	0	11	14.5	0.211	0.232	1.79e-05	0.196	107	21	27.7	3670	4020	1640	1800	4030	4400	40.5	81.3	0.0395	0.144	213	234	2.74	2.39	13000	11400	3290	3620	0	0	0	0	0	0	0	0	0	0	0	0	0	0	0	0	0	8500	2040	0	0
9	0	11	9.11	0.0902	0.0953	0	0.0902	71.9	15.4	54.8	588	609	286	295	1490	1550	2.67	5.26	0.000544	0.0047	53.9	54.7	0.523	0.362	2940	2480	1640	1770	0	0	0	0	0	0	0	0	0	0	0	0	0	0	0	0	0	2170	349	0	0
10	0	11	17.4	0.258	0.26	2.75e-05	0.12	47.9	44.3	49.4	4150	4150	1870	1870	4840	4860	81.5	86.7	0.144	0.296	242	242	2.56	2.45	12300	12000	4130	4110	0	0	0	0	0	0	0	0	0	0	0	0	0	0	0	0	0	9090	2120	0	0
11	0	11	2.93	0.0204	0.0214	0	0.0204	12.9	2.61	42.3	259	272	109	115	292	299	0	2.12	0	0	9.16	9.28	0.154	0.0387	503	423	439	397	0	0	0	0	0	0	0	0	0	0	0	0	0	0	0	0	0	573	124	0	0
12	0	11	3.94	0.0307	0.0322	0	0.0307	37.1	2.88	31.5	257	268	123	128	415	434	0	2.27	0	0	9.01	9.12	0.198	0.0879	1280	969	677	615	0	0	0	0	0	0	0	0	0	0	0	0	0	0	0	0	0	704	137	0	0
13	0	11	17.5	0.631	0.636	0	0.631	3620	193	116	1300	1280	598	591	5370	5400	7.39	17.5	0.0047	0.0198	1290	1300	1.05	0.684	5350	4600	3210	13900	0	0	0	0	0	0	0	0	0	0	0	0	0	0	0	0	0	6690	1900	0	0
14	0	11	1.71	0.0115	0.0115	2.32e-06	0.00679	7.47	1.46	45.1	1350	1350	540	541	168	168	0	0.595	0	0	5.21	5.22	0.1	0.0942	310	307	253	217	0	0	0	0	0	0	0	0	0	0	0	0	0	0	0	0	0	1520	546	0	0
15	0	11	3.22	0.017	0.0172	0	0.017	2.5	2.5	43.7	17.2	17.3	7.99	8.01	74.8	74.7	0	0.126	0	0	2.25	2.23	0.0357	0.00177	101	88.1	425	382	0	0	0	0	0	0	0	0	0	0	0	0	0	0	0	0	0	92.1	10.2	0	0
16	0	11	6.57	0.0467	0.0489	0	0.0467	28.2	5.58	39.9	1510	1590	622	658	683	698	0.72	2.32	0	0.0135	21.3	21.8	0.352	0.147	1360	1080	928	942	0	0	0	0	0	0	0	0	0	0	0	0	0	0	0	0	0	2290	680	0	0
17	0	11	2.57	0.0209	0.022	0	0.0209	15	15	144	83.9	88.2	44.4	46.7	326	340	0	0.802	0	0	7.97	8.09	0.141	0.0512	554	455	443	399	0	0	0	0	0	0	0	0	0	0	0	0	0	0	0	0	0	429	54.8	0	0
18	0	11	3.61	0.0171	0.0172	0	0.0171	0.0706	0.0706	1.36	0.558	0.53	0.38	0.364	33	31.7	0	0.0599	0	0	0.837	0.807	0.00625	0	1.85	1.43	453	438	0	0	0	0	0	0	0	0	0	0	0	0	0	0	0	0	0	32.3	1.17	0	0
19	0	11	2.65	0.0125	0.0126	0	0.0125	0.0366	0.0366	0.984	0.286	0.275	0.195	0.189	18.6	18	0	0.0211	0	0	0.505	0.489	0.00338	0	0.943	0.797	328	321	0	0	0	0	0	0	0	0	0	0	0	0	0	0	0	0	0	18.3	0.677	0	0
20	0	11	6.57	0.0351	0.0353	0	0.0351	1.23	3.58	39.1	10.8	10.7	4.56	4.56	59	58.6	0.134	0.216	0	0.00181	2.06	2.05	2.49e-20	0	50.4	46.9	856	850	0	0	0	0	0	0	0	0	0	0	0	0	0	0	0	0	0	69.5	6.6	0	0
21	0	11	11.8	0.0645	0.0652	0	0.0645	12.6	7.55	44.5	334	332	142	142	213	211	0.275	0.832	0.00181	0.00549	4.81	4.83	0.0543	0	345	275	1570	1480	0	0	0	0	0	0	0	0	0	0	0	0	0	0	0	0	0	544	147	0	0
22	0	11	5.29	0.057	0.0607	0	0.057	79.5	2.68	15.4	517	520	279	293	1160	1230	0	30.6	0	0	24.9	26.1	0.581	0	2740	1180	1170	1090	0	0	0	0	0	0	0	0	0	0	0	0	0	0	0	0	0	1790	319	0	0
23	0	11	18.9	0.144	0.144	1.08e-05	0.0317	31.3	21.3	53.6	947	947	488	488	1720	1720	31.4	31.8	0.00549	0.0165	35.5	35.5	0.126	0.123	2170	2160	2960	2860	0	0	0	0	0	0	0	0	0	0	0	0	0	0	0	0	0	2700	524	0	0
24	0	11	3.14	0.0184	0.0186	0	0.0184	1.19	1.19	21	10.5	10.5	4.35	4.38	41	40.8	0	0.113	0	0	1.58	1.57	0.022	0	55.9	49.6	436	430	0	0	0	0	0	0	0	0	0	0	0	0	0	0	0	0	0	51.4	5.95	0	0
25	0	11	2.25	0.0153	0.0159	0	0.0153	26.7	26.7	325	27.3	27.9	19.6	20.1	92.6	95.9	0	1.55	0	0	2.59	2.72	0.0536	0	1530	641	321	291	0	0	0	0	0	0	0	0	0	0	0	0	0	0	0	0	0	125	22.8	0	0
26	0	11	73.1	1.29	1.35	0	1.29	309	154	41.1	8350	8360	3810	3930	13500	14100	143	418	0.346	1.16	1620	1700	3.55	1.27	22000	14200	23100	26400	0	0	0	0	0	0	0	0	0	0	0	0	0	0	0	0	0	22900	5630	0	0
1	0	12	3.98	0.00719	0.00729	0	0.00719	0.784	0.784	27.4	1.45	1.3	1.33	1.18	155	139	0	0.0564	0	0	0.182	0.162	0.0577	0	31.3	19.6	212	206	0	0	0	0	0	0	0	0	0	0	0	0	0	0	0	0	0	140	1.34	0	0
2	0	12	4.34	0.00795	0.00803	0	0.00795	0.524	0.524	17.3	0.81	0.734	0.898	0.794	157	142	0	0.0522	0	0	0.2	0.177	0.0511	0	21.5	13.5	236	229	0	0	0	0	0	0	0	0	0	0	0	0	0	0	0	0	0	143	0.971	0	0
3	0	12	4.45	0.0181	0.0181	1.3e-06	0.00667	5.48e-07	5.48e-07	1.13e-05	0.000304	0.000294	0.000217	0.000194	4.25	4.25	0	0.000771	0	0	4.65e-05	5.73e-05	1.71e-13	0	0	0	475	534	0	0	0	0	0	0	0	0	0	0	0	0	0	0	0	0	0	4.25	0.000251	0	0
4	0	12	10.3	0.0241	0.0243	0	0.0241	1.31	2.42	37	333	336	134	136	284	268	0.109	0.3	0	0.000327	0.339	0.318	4.54e-14	0	33.2	28.4	700	699	0	0	0	0	0	0	0	0	0	0	0	0	0	0	0	0	0	604	136	0	0
5	0	12	5.06	0.0202	0.0203	0	0.0202	1.02e-06	1.87	34.5	0.000387	0.000387	0.000258	0.000258	5.42	5.46	0.000771	0.00232	0	0	6.73e-05	0.0002	4.86e-14	0	0	0	595	596	0	0	0	0	0	0	0	0	0	0	0	0	0	0	0	0	0	5.47	0.000457	0	0
6	0	12	2.9	0.0147	0.0144	0	0.0147	5.93	5.93	48.9	13.8	12.4	13.2	11.8	338	283	0	0.092	0	0	2.26	1.92	0.261	0.0809	256	172	321	358	0	0	0	0	0	0	0	0	0	0	0	0	0	0	0	0	0	296	13.8	0	0
7	0	12	1.65	0.007	0.00702	0	0.007	7.24e-07	7.24e-07	3.85e-05	0.000123	0.00012	8.25e-05	7.38e-05	2.06	2.07	0	0.00349	0	0	1.02e-05	1.93e-05	4.03e-14	0	0	0	209	207	0	0	0	0	0	0	0	0	0	0	0	0	0	0	0	0	0	2.07	9.3e-05	0	0
8	0	12	14.5	0.0431	0.0435	0	0.0431	2.42	1.97	16.9	336	335	136	137	277	272	0.3	0.901	0.000327	0.000985	0.318	0.331	2.3e-13	0	28.4	23.6	1270	1260	0	0	0	0	0	0	0	0	0	0	0	0	0	0	0	0	0	607	137	0	0
9	0	12	9.11	0.0385	0.0382	0	0.0385	7.8	4.2	40.4	12.4	11.3	11.8	10.8	291	263	0.0943	0.158	0	0.000666	1.92	1.72	0.0809	0.0324	172	135	1070	1060	0	0	0	0	0	0	0	0	0	0	0	0	0	0	0	0	0	274	12.5	0	0
10	0	12	17.4	0.0562	0.0568	0	0.0562	1.97	4.39	28.8	335	338	137	138	276	275	0.905	1.7	0.000985	0.00298	0.331	0.333	5.71e-14	0	23.6	22.6	1640	1650	0	0	0	0	0	0	0	0	0	0	0	0	0	0	0	0	0	614	139	0	0
11	0	12	2.93	0.0116	0.0117	0	0.0116	4.8e-07	1.08	34.7	170	169	68.1	68.3	4	4.02	0	1.38	0	0	2.59e-05	6.19e-05	8.04e-14	0	0	0	353	343	0	0	0	0	0	0	0	0	0	0	0	0	0	0	0	0	0	175	68.3	0	0
12	0	12	3.94	0.0173	0.0173	0	0.0173	1.37e-06	1.2	25.8	132	132	53	53	4.44	4.46	0	1.13	0	0	2.97e-05	5.66e-05	7.36e-14	0	0	0	523	509	0	0	0	0	0	0	0	0	0	0	0	0	0	0	0	0	0	137	53	0	0
13	0	12	17.5	0.211	0.218	0	0.211	1100	44.7	76.3	181	185	79.1	81.3	1020	1050	1.54	3.42	0.000666	0.0245	374	388	0.0324	0.00489	135	117	2050	6300	0	0	0	0	0	0	0	0	0	0	0	0	0	0	0	0	0	1240	469	0	0
14	0	12	1.71	0.00671	0.00671	9.11e-07	0.0066	4.63e-07	0.649	36.1	1330	1330	534	534	2.34	2.34	0	0.588	0	0	1.39e-05	3.05e-05	3.39e-14	0	0	0	203	197	0	0	0	0	0	0	0	0	0	0	0	0	0	0	0	0	0	1340	534	0	0
15	0	12	3.22	0.014	0.0141	0	0.014	4.99e-07	4.99e-07	1.33e-05	1.66e-05	1.07e-05	2.41e-05	8.47e-06	2.99	2.99	0	0.0151	0	0	1.03e-05	1.25e-05	1.91e-14	0	0	0	423	414	0	0	0	0	0	0	0	0	0	0	0	0	0	0	0	0	0	3.01	2.1e-05	0	0
16	0	12	6.57	0.0262	0.0263	0	0.0262	0.649	2.37	33.8	1330	1330	534	535	9.61	9.66	0.603	1.82	0	0.00961	7.7e-05	0.000218	1.16e-13	0	0	0	776	773	0	0	0	0	0	0	0	0	0	0	0	0	0	0	0	0	0	1340	535	0	0
17	0	12	2.57	0.0109	0.0109	0	0.0109	1.16e-06	1.16e-06	3.99e-05	0.000213	0.000209	0.000141	0.000131	4.34	4.37	0	0.0161	0	0	2.35e-05	5.79e-05	8.72e-14	0	0	0	328	321	0	0	0	0	0	0	0	0	0	0	0	0	0	0	0	0	0	4.38	0.000189	0	0
18	0	12	3.61	0.0155	0.0156	0	0.0155	1.91e-07	1.91e-07	4.58e-06	9.8e-06	0	2.94e-05	0	0.93	0.932	0	0.0384	0	0	9.81e-06	0	1.09e-19	0	0	0	471	458	0	0	0	0	0	0	0	0	0	0	0	0	0	0	0	0	0	0.97	0	0	0
19	0	12	2.65	0.0114	0.0114	0	0.0114	1.91e-07	1.91e-07	6.25e-06	7.33e-06	0	2.2e-05	0	0.63	0.631	0	0.0142	0	0	7.34e-06	0	8.58e-20	0	0	0	342	336	0	0	0	0	0	0	0	0	0	0	0	0	0	0	0	0	0	0.645	0	0	0
20	0	12	6.57	0.0311	0.0312	0	0.0311	1.26e-06	3.72	44.6	2.12e-05	1.65e-05	1.98e-05	1.1e-05	1.55	1.55	0.0345	0.0529	0	0.000238	8.67e-06	1.89e-05	3.01e-20	0	0	0	918	917	0	0	0	0	0	0	0	0	0	0	0	0	0	0	0	0	0	1.6	2.99e-05	0	0
21	0	12	11.8	0.0545	0.0546	0	0.0545	3.72	5.79	39.6	292	289	117	117	3.95	3.95	0.0912	0.274	0.000238	0.00078	2.85e-05	6.56e-05	2.48e-14	0	0	0	1610	1610	0	0	0	0	0	0	0	0	0	0	0	0	0	0	0	0	0	293	117	0	0
22	0	12	5.29	0.024	0.0241	0	0.024	1.39e-06	0.778	12.1	102	96.3	40.9	40.7	12.2	12.3	0	6.14	0	0	7.55e-05	0.00019	3.03e-13	0	0	0	725	707	0	0	0	0	0	0	0	0	0	0	0	0	0	0	0	0	0	115	40.7	0	0
23	0	12	18.9	0.0876	0.0876	7.13e-06	0.0313	6.57	11	47	385	385	158	158	19.5	19.5	6.41	6.53	0.00078	0.00234	0.000271	0.00056	5.32e-14	0	0	0	2590	2570	0	0	0	0	0	0	0	0	0	0	0	0	0	0	0	0	0	411	158	0	0
24	0	12	3.14	0.016	0.016	0	0.016	9.4e-07	9.4e-07	2.19e-05	2.85e-05	1.87e-05	3.75e-05	1.25e-05	0.78	0.782	0	0.0203	0	0	1.21e-05	6.21e-06	1.01e-14	0	0	0	445	471	0	0	0	0	0	0	0	0	0	0	0	0	0	0	0	0	0	0.802	1.87e-05	0	0
25	0	12	2.25	0.0096	0.00962	0	0.0096	1.26e-06	1.26e-06	4.91e-05	6.07e-05	5.24e-05	4.94e-05	3.34e-05	1.01	1.02	0	0.0277	0	0	1.15e-05	1.43e-05	1.78e-14	0	0	0	287	283	0	0	0	0	0	0	0	0	0	0	0	0	0	0	0	0	0	1.05	4.77e-05	0	0
26	0	12	73.1	0.46	0.469	0	0.46	63.7	34.2	27.1	2370	2290	965	977	1370	1390	14.6	44.8	0.0394	0.121	388	399	0.00525	0	140	82	12400	13600	0	0	0	0	0	0	0	0	0	0	0	0	0	0	0	0	0	3720	1380	0	0
1	0	2006	3.98	0.046	0.046	0	0.046	2040	2040	181	6250	5880	4450	4280	5330	5710	0	54.4	0	0	267	255	8.58	5.36	73500	45600	7980	8640	0	0	0	0	0	0	0	0	0	0	0	0	0	0	0	0	0	11600	4530	0	0
2	0	2006	4.34	0.0509	0.0509	0	0.0509	2100	2100	184	5560	5080	4760	4380	6980	7760	0	61.8	0	0	265	252	7.73	4.4	77100	46400	8750	9640	0	0	0	0	0	0	0	0	0	0	0	0	0	0	0	0	0	12900	4640	0	0
3	0	2006	4.45	0.0662	0.0662	5.74e-06	0.0095	760	760	67.9	1600	1590	1610	1600	4600	4620	0	0.649	0	0	106	105	2.66	2.61	27500	27100	14100	12800	0	0	0	0	0	0	0	0	0	0	0	0	0	0	0	0	0	6210	1700	0	0
4	0	2006	10.3	0.129	0.129	8.5e-06	0.0454	5290	562	56.3	16700	16700	12600	12500	16500	16500	116	127	0	0.121	579	574	12	11.6	129000	125000	25600	23700	0	0	0	0	0	0	0	0	0	0	0	0	0	0	0	0	0	33300	13100	0	0
5	0	2006	5.06	0.0762	0.0764	7.65e-06	0.0603	940	244	57.6	1980	1930	1970	1940	5660	5800	0.649	1.95	0	0.00246	132	125	3.33	2.6	34000	28600	15000	15700	0	0	0	0	0	0	0	0	0	0	0	0	0	0	0	0	0	7730	2070	0	0
6	0	2006	2.9	0.0431	0.043	7.08e-07	0.0425	1160	1160	148	2590	2340	2680	2410	5490	5980	0	12.4	0	0	115	105	3.5	1.95	40900	25900	7460	8890	0	0	0	0	0	0	0	0	0	0	0	0	0	0	0	0	0	8330	2520	0	0
7	0	2006	1.65	0.0264	0.0265	2.68e-06	0.0205	1190	1190	222	2410	2310	2910	2810	2950	3080	0	3.78	0	0	87.1	82.6	2.51	2.13	37400	30500	5860	5200	0	0	0	0	0	0	0	0	0	0	0	0	0	0	0	0	0	5400	2890	0	0
8	0	2006	14.5	0.198	0.198	1.55e-05	0.179	3180	222	22.8	21100	19900	17200	16200	25300	27000	127	256	0.121	0.387	742	701	16.9	12.8	209000	147000	39100	39400	0	0	0	0	0	0	0	0	0	0	0	0	0	0	0	0	0	47200	16900	0	0
9	0	2006	9.11	0.138	0.138	1.15e-05	0.0978	1850	430	55.3	5410	5220	5440	5300	14400	14600	14.4	26.3	0.00246	0.0438	295	280	6.18	5.13	70500	61100	28400	28400	0	0	0	0	0	0	0	0	0	0	0	0	0	0	0	0	0	19800	5580	0	0
10	0	2006	17.4	0.245	0.245	2.48e-05	0.101	1930	568	41.5	23000	22900	19900	19800	32300	32500	260	291	0.387	0.913	822	816	16.3	15.7	196000	187000	49400	48500	0	0	0	0	0	0	0	0	0	0	0	0	0	0	0	0	0	55700	20600	0	0
11	0	2006	2.93	0.0406	0.0407	2.19e-06	0.0368	1270	112	50	5070	4910	4400	4210	6520	6910	0	28.9	0	0	120	109	2.83	1.95	38000	28300	9600	9210	0	0	0	0	0	0	0	0	0	0	0	0	0	0	0	0	0	11900	4320	0	0
12	0	2006	3.94	0.0609	0.061	3.04e-06	0.0576	2050	98.1	34.5	3890	3860	3640	3560	4780	5070	0	28.7	0	0	97.6	90.8	3.17	2.31	66300	44500	14500	12800	0	0	0	0	0	0	0	0	0	0	0	0	0	0	0	0	0	8960	3650	0	0
13	0	2006	17.5	0.615	0.615	3.33e-05	0.562	35400	2750	99.7	14500	14000	14000	13600	53900	54400	55.1	141	0.0438	0.221	11600	11700	13.6	10.6	175000	141000	57200	154000	0	0	0	0	0	0	0	0	0	0	0	0	0	0	0	0	0	68600	25300	0	0
14	0	2006	1.71	0.0235	0.0235	5.65e-06	0.00717	712	66.3	51.4	17400	17400	8270	8270	3810	3820	0	9.2	0	0	70.7	70.5	1.58	1.55	21400	21100	5570	4890	0	0	0	0	0	0	0	0	0	0	0	0	0	0	0	0	0	21200	8340	0	0
15	0	2006	3.22	0.0409	0.0409	2.98e-06	0.0355	1160	1160	108	3080	2810	3960	3620	6860	7040	0	5.1	0	0	110	101	2.14	1.64	32100	25700	10600	9990	0	0	0	0	0	0	0	0	0	0	0	0	0	0	0	0	0	9850	3720	0	0
16	0	2006	6.57	0.0923	0.0924	6.22e-06	0.0824	2110	218	46.4	21900	21700	13700	13300	14900	15600	14.3	42.6	0	0.369	267	246	5.74	4.11	77700	57400	20400	21000	0	0	0	0	0	0	0	0	0	0	0	0	0	0	0	0	0	37400	13600	0	0
17	0	2006	2.57	0.0377	0.0378	7.42e-07	0.0374	1170	1170	184	2550	2370	3060	2860	5930	6410	0	12.8	0	0	105	95	2.44	1.57	35900	23600	8760	8580	0	0	0	0	0	0	0	0	0	0	0	0	0	0	0	0	0	8790	2960	0	0
18	0	2006	3.61	0.0496	0.0496	1.32e-06	0.0477	1160	1160	92.1	2790	2690	3510	3420	3470	3670	0	12.1	0	0	98.9	94.7	2.79	2.06	35600	24200	13200	11400	0	0	0	0	0	0	0	0	0	0	0	0	0	0	0	0	0	6370	3510	0	0
19	0	2006	2.65	0.036	0.036	2.7e-06	0.032	642	642	66.1	1570	1540	1970	1940	2320	2410	0	3.31	0	0	63.7	61.6	1.65	1.39	20400	15400	9660	8090	0	0	0	0	0	0	0	0	0	0	0	0	0	0	0	0	0	3950	2000	0	0
20	0	2006	6.57	0.0885	0.0885	7.22e-06	0.0682	706	235	54.4	1640	1650	2050	2070	4030	4090	4.27	7.29	0	0.0304	80.6	78.9	1.7	1.56	18000	15600	21800	20800	0	0	0	0	0	0	0	0	0	0	0	0	0	0	0	0	0	5740	2140	0	0
21	0	2006	11.8	0.163	0.163	7.49e-06	0.147	1820	474	56.6	8330	8160	7470	7310	9290	9550	19.4	46.9	0.0304	0.0964	197	188	4.45	3.38	53800	40800	38500	38800	0	0	0	0	0	0	0	0	0	0	0	0	0	0	0	0	0	17800	7500	0	0
22	0	2006	5.29	0.0908	0.091	0	0.0908	3260	56.8	15	8110	7530	6370	6120	10700	11300	0	398	0	0	283	274	9.09	2.44	107000	50400	20000	18900	0	0	0	0	0	0	0	0	0	0	0	0	0	0	0	0	0	19300	6390	0	0
23	0	2006	18.9	0.282	0.282	2.61e-05	0.032	1430	992	63.7	16800	16800	14600	14600	23400	23400	445	448	0.0964	0.26	502	502	7.4	7.37	122000	121000	64500	62700	0	0	0	0	0	0	0	0	0	0	0	0	0	0	0	0	0	40600	15100	0	0
24	0	2006	3.14	0.042	0.042	1.01e-06	0.0394	57.9	57.9	13.6	104	106	103	105	1220	1270	0	0.96	0	0	18.5	16.2	0.407	0.249	2910	2310	10700	10700	0	0	0	0	0	0	0	0	0	0	0	0	0	0	0	0	0	1380	121	0	0
25	0	2006	2.25	0.0325	0.0325	0	0.0325	1890	1890	353	619	573	1450	1350	1280	1350	0	21.1	0	0	26	25.4	1.14	0.342	95500	48200	7050	6720	0	0	0	0	0	0	0	0	0	0	0	0	0	0	0	0	0	1940	1370	0	0
26	0	2006	73.1	1.46	1.46	1.45e-06	1.46	7680	2370	37.5	82200	76200	69100	65100	139000	145000	985	2690	1.76	5.49	13400	13800	42	23.6	623000	340000	314000	34900	0	0	0	0	0	0	0	0	0	0	0	0	0	0	0	0	0	224000	78800	0	0
1	0	1	3.98	0.00847	0.00852	0	0.00847	5.19	5.19	79.6	9.24	8.06	10.4	9.13	134	121	0	0.144	0	0	0.804	0.724	0.089	0	208	118	240	242	0	0	0	0	0	0	0	0	0	0	0	0	0	0	0	0	0	129	9.85	0	0
2	0	1	4.34	0.0099	0.00995	0	0.0099	9.94	9.94	148	15.4	13.5	19.5	17.2	155	142	0	0.259	0	0	0.716	0.654	0.101	0.000627	369	205	274	273	0	0	0	0	0	0	0	0	0	0	0	0	0	0	0	0	0	156	17.9	0	0
3	0	1	4.45	0.0168	0.0168	1.14e-06	0.00667	5.48e-07	5.48e-07	1.22e-05	1.01e-05	0	3.04e-05	0	0.973	0.973	0	0.0006	0	0	1.01e-05	0	1.63e-19	0	0	0	480	541	0	0	0	0	0	0	0	0	0	0	0	0	0	0	0	0	0	0.973	0	0	0
4	0	1	10.3	0.0266	0.0267	0	0.0266	15.1	2.78	37.3	353	357	159	159	265	243	0.403	0.635	0	0.000865	1.38	1.26	0.000631	0.000369	323	232	783	792	0	0	0	0	0	0	0	0	0	0	0	0	0	0	0	0	0	601	160	0	0
5	0	1	5.06	0.0187	0.0187	0	0.0187	1.02e-06	1.59	31.8	1.4e-06	0	4.18e-06	0	1.14	1.14	0.0006	0.0018	0	0	1.4e-06	0	2.92e-20	0	0	0	603	602	0	0	0	0	0	0	0	0	0	0	0	0	0	0	0	0	0	1.14	0	0	0
6	0	1	2.9	0.0268	0.0271	0	0.0268	16.1	16.1	115	27.2	24.1	32.6	28.9	657	683	0	0.149	0	0	2.13	1.85	0.122	0.0382	623	421	622	713	0	0	0	0	0	0	0	0	0	0	0	0	0	0	0	0	0	708	30.8	0	0
7	0	1	1.65	0.00648	0.00649	0	0.00648	7.24e-07	7.24e-07	4.17e-05	3.67e-06	0	1.1e-05	0	0.983	0.985	0	0.00272	0	0	3.68e-06	0	4.34e-20	0	0	0	212	209	0	0	0	0	0	0	0	0	0	0	0	0	0	0	0	0	0	0.987	0	0	0
8	0	1	14.5	0.044	0.0442	0	0.044	2.78	2.01	16.8	357	356	159	159	247	233	0.635	1.81	0.000865	0.00298	1.26	1.26	0.000369	2.54e-05	232	174	1360	1350	0	0	0	0	0	0	0	0	0	0	0	0	0	0	0	0	0	591	160	0	0
9	0	1	9.11	0.0493	0.0497	0	0.0493	17.7	5.97	43.4	24.1	22	28.9	26.5	685	693	0.151	0.244	0	0.000957	1.85	1.7	0.0382	0.0167	421	333	1430	1440	0	0	0	0	0	0	0	0	0	0	0	0	0	0	0	0	0	715	28.2	0	0
10	0	1	17.4	0.056	0.0562	0	0.056	2.01	4.45	29.4	356	357	159	159	235	226	1.82	2.47	0.00298	0.00766	1.26	1.22	2.54e-05	1.67e-05	174	158	1730	1730	0	0	0	0	0	0	0	0	0	0	0	0	0	0	0	0	0	586	160	0	0
11	0	1	2.93	0.0108	0.0108	0	0.0108	0.000936	1.16	40.2	170	170	68.1	68.2	1.92	1.93	0	0.968	0	0	3.44e-05	8.64e-05	5.37e-07	0	0.00362	0.00338	357	348	0	0	0	0	0	0	0	0	0	0	0	0	0	0	0	0	0	173	68.2	0	0
12	0	1	3.94	0.016	0.016	0	0.016	0.00409	1.03	23.9	132	132	53	53	2.13	2.13	0	1.04	0	0	0.000127	0.000355	2.15e-06	0	0.0166	0.0151	529	516	0	0	0	0	0	0	0	0	0	0	0	0	0	0	0	0	0	135	53	0	0
13	0	1	17.5	0.358	0.355	0	0.358	2200	88.1	92.5	192	189	94.7	93.6	2190	2170	1.21	2.53	0.000957	0.00844	746	740	0.0168	0.00785	333	302	2450	11100	0	0	0	0	0	0	0	0	0	0	0	0	0	0	0	0	0	2370	833	0	0
14	0	1	1.71	0.00621	0.00622	0	0.00621	0.00135	0.556	33.4	1330	1340	534	535	1.17	1.17	0	0.542	0	0	4.8e-05	0.000136	8.24e-07	7.03e-07	0.00556	0.00555	205	200	0	0	0	0	0	0	0	0	0	0	0	0	0	0	0	0	0	1340	535	0	0
15	0	1	3.22	0.013	0.013	0	0.013	0.00362	0.00362	0.103	0.00159	0.00158	0.00392	0.00392	2.44	2.44	0	0.0118	0	0	7.7e-05	0.000217	1.33e-06	0	0.0141	0.0135	429	421	0	0	0	0	0	0	0	0	0	0	0	0	0	0	0	0	0	2.45	0.00413	0	0
16	0	1	6.57	0.0243	0.0243	0	0.0243	0.559	2.27	34.8	1340	1330	535	535	4.58	4.59	0.554	1.66	0	0.00647	0.00036	0.00108	7.79e-07	0	0.019	0.0176	786	783	0	0	0	0	0	0	0	0	0	0	0	0	0	0	0	0	0	1340	535	0	0
17	0	1	2.57	0.0101	0.0101	0	0.0101	1.16e-06	1.16e-06	4.31e-05	4.4e-06	0	1.32e-05	0	2.03	2.04	0	0.0125	0	0	4.41e-06	0	4.47e-20	0	0	0	332	325	0	0	0	0	0	0	0	0	0	0	0	0	0	0	0	0	0	2.05	0	0	0
18	0	1	3.61	0.0144	0.0145	0	0.0144	1.91e-07	1.91e-07	4.94e-06	9.8e-06	0	2.94e-05	0	0.832	0.834	0	0.0297	0	0	9.81e-06	0	1.27e-19	0	0	0	478	466	0	0	0	0	0	0	0	0	0	0	0	0	0	0	0	0	0	0.863	0	0	0
19	0	1	2.65	0.0106	0.0106	0	0.0106	1.91e-07	1.91e-07	6.74e-06	7.33e-06	0	2.2e-05	0	0.562	0.563	0	0.0111	0	0	7.34e-06	0	9.97e-20	0	0	0	347	342	0	0	0	0	0	0	0	0	0	0	0	0	0	0	0	0	0	0.574	0	0	0
20	0	1	6.57	0.0289	0.0289	0	0.0289	1.26e-06	3.2	41.3	2.46e-06	0	7.37e-06	0	1.15	1.15	0.0268	0.0411	0	0.000152	2.46e-06	0	3.49e-20	0	0	0	933	932	0	0	0	0	0	0	0	0	0	0	0	0	0	0	0	0	0	1.19	0	0	0
21	0	1	11.8	0.0506	0.0506	0	0.0506	3.21	4.98	36.7	292	289	117	117	3.15	3.15	0.0708	0.213	0.000152	0.000806	0.000177	0.000498	3.1e-06	0	0.0228	0.0197	1640	1630	0	0	0	0	0	0	0	0	0	0	0	0	0	0	0	0	0	292	117	0	0
22	0	1	5.29	0.0221	0.0222	0	0.0221	0.00415	0.692	11.7	102	96.9	40.9	40.7	4.85	4.85	0	5.38	0	0	0.000142	0.000395	2.33e-06	0	0.0169	0.00872	732	714	0	0	0	0	0	0	0	0	0	0	0	0	0	0	0	0	0	107	40.7	0	0
23	0	1	18.9	0.0811	0.0811	6.3e-06	0.0313	5.67	9.44	43.5	386	386	158	158	9.56	9.56	5.6	5.71	0.000806	0.00242	0.000917	0.00157	3.34e-07	2.98e-07	0.03	0.0299	2620	2610	0	0	0	0	0	0	0	0	0	0	0	0	0	0	0	0	0	401	158	0	0
24	0	1	3.14	0.0148	0.0149	0	0.0148	9.4e-07	9.4e-07	2.36e-05	8.95e-06	0	2.69e-05	0	0.472	0.473	0	0.0157	0	0	8.96e-06	0	1.08e-19	0	0	0	452	479	0	0	0	0	0	0	0	0	0	0	0	0	0	0	0	0	0	0.489	0	0	0
25	0	1	2.25	0.0089	0.00891	0	0.0089	1.26e-06	1.26e-06	5.3e-05	6.17e-06	0	1.85e-05	0	0.511	0.512	0	0.0216	0	0	6.18e-06	0	1.61e-19	0	0	0	291	287	0	0	0	0	0	0	0	0	0	0	0	0	0	0	0	0	0	0.534	0	0	0
26	0	1	73.1	0.589	0.586	0	0.589	105	47.8	30.4	2390	2300	998	990	2420	2410	13.4	40.2	0.025	0.0747	741	741	0.00811	0	462	295	17400	18400	0	0	0	0	0	0	0	0	0	0	0	0	0	0	0	0	0	4750	1730	0	0
1	0	2	3.98	0.0764	0.0761	0	0.0764	206	206	378	472	414	543	479	1150	1300	0	2.93	0	0	14.7	13.3	0.548	0.344	7370	4210	1190	1200	0	0	0	0	0	0	0	0	0	0	0	0	0	0	0	0	0	1720	492	0	0
2	0	2	4.34	0.083	0.0827	0	0.083	132	132	264	257	232	314	285	1810	2080	0	2.4	0	0	13.8	12.3	0.373	0.218	5120	3130	1230	1190	0	0	0	0	0	0	0	0	0	0	0	0	0	0	0	0	0	2310	298	0	0
3	0	2	4.45	0.0646	0.0645	2.35e-06	0.0102	41	41	134	72.7	72.8	88.8	89	325	326	0	0.0279	0	0	5.62	5.55	0.146	0.143	1660	1600	1080	1040	0	0	0	0	0	0	0	0	0	0	0	0	0	0	0	0	0	399	94.5	0	0
4	0	2	10.3	0.189	0.188	1.41e-05	0.073	384	49.9	79.7	1030	1020	991	977	3670	3690	5.33	5.81	0	0.0036	31.3	30.7	0.688	0.658	9070	8750	2910	2720	0	0	0	0	0	0	0	0	0	0	0	0	0	0	0	0	0	4720	1010	0	0
5	0	2	5.06	0.0754	0.0744	2.36e-06	0.0722	58.3	13.9	67	104	93.8	127	115	393	402	0.0279	0.0758	0	3.82e-05	7.19	6.37	0.198	0.139	2270	1740	1220	1270	0	0	0	0	0	0	0	0	0	0	0	0	0	0	0	0	0	496	121	0	0
6	0	2	2.9	0.077	0.0755	3.11e-06	0.0745	148	148	369	271	234	328	283	1380	1550	0	0.881	0	0	9.98	8.81	0.321	0.207	5190	3470	1100	1260	0	0	0	0	0	0	0	0	0	0	0	0	0	0	0	0	0	1780	292	0	0
7	0	2	1.65	0.0264	0.0261	1.52e-06	0.0207	43.4	43.4	311	109	103	129	122	337	344	0	0.142	0	0	6.92	6.45	0.131	0.11	1610	1430	462	409	0	0	0	0	0	0	0	0	0	0	0	0	0	0	0	0	0	447	128	0	0
8	0	2	14.5	0.26	0.258	1.37e-05	0.227	226	22.9	30.2	1310	1230	1290	1190	4580	4910	5.81	11.8	0.0036	0.011	40.5	37.2	1.07	0.815	15000	10200	4010	3970	0	0	0	0	0	0	0	0	0	0	0	0	0	0	0	0	0	6150	1230	0	0
9	0	2	9.11	0.17	0.168	1.31e-05	0.141	194	33.2	68.5	392	353	471	424	2210	2280	0.956	1.61	3.82e-05	0.00291	18.7	17.1	0.452	0.357	6440	5340	2880	2820	0	0	0	0	0	0	0	0	0	0	0	0	0	0	0	0	0	2640	442	0	0
10	0	2	17.4	0.305	0.303	2.94e-05	0.126	132	48.3	53.3	1440	1420	1440	1410	5420	5420	11.9	13.2	0.011	0.0264	46.7	45.9	1.08	1.02	13900	13400	4710	4610	0	0	0	0	0	0	0	0	0	0	0	0	0	0	0	0	0	6860	1460	0	0
11	0	2	2.93	0.038	0.0375	0	0.038	25.6	5.74	58.2	200	201	117	115	766	811	0	1.07	0	0	3.58	3.14	0.0931	0.0504	1040	777	751	680	0	0	0	0	0	0	0	0	0	0	0	0	0	0	0	0	0	1010	118	0	0
12	0	2	3.94	0.0551	0.0544	1.59e-06	0.055	158	5.87	39.8	316	294	299	266	385	394	0	1.53	0	0	7.29	6.52	0.264	0.167	5430	3540	1030	972	0	0	0	0	0	0	0	0	0	0	0	0	0	0	0	0	0	690	272	0	0
13	0	2	17.5	0.92	0.907	6.29e-06	0.917	4490	286	137	868	802	904	830	6900	6940	2.67	6.42	0.00291	0.0147	1480	1460	0.896	0.664	13100	10300	5170	18600	0	0	0	0	0	0	0	0	0	0	0	0	0	0	0	0	0	7750	2290	0	0
14	0	2	1.71	0.0241	0.0241	2.06e-06	0.00725	20.4	3.94	59.4	1240	1240	527	527	555	556	0	0.408	0	0	2.12	2.11	0.065	0.063	791	782	503	435	0	0	0	0	0	0	0	0	0	0	0	0	0	0	0	0	0	1800	529	0	0
15	0	2	3.22	0.0375	0.0371	0	0.0375	11.9	11.9	150	22.9	18.9	28.5	23.6	1130	1130	0	0.0707	0	0	1.17	0.978	0.0288	0.0123	403	291	897	816	0	0	0	0	0	0	0	0	0	0	0	0	0	0	0	0	0	1150	24.5	0	0
16	0	2	6.57	0.0946	0.0934	0	0.0946	82.3	13.6	54.8	1380	1380	689	672	2090	2220	0.478	1.46	0	0.00604	8.73	7.64	0.267	0.166	3600	2380	1780	1800	0	0	0	0	0	0	0	0	0	0	0	0	0	0	0	0	0	3600	680	0	0
17	0	2	2.57	0.0402	0.0397	0	0.0402	32.4	32.4	216	54.4	49.5	63.2	57.5	860	919	0	0.251	0	0	4.02	3.47	0.108	0.0634	1300	947	784	707	0	0	0	0	0	0	0	0	0	0	0	0	0	0	0	0	0	969	61	0	0
18	0	2	3.61	0.0387	0.0383	0	0.0387	85.2	85.2	738	278	237	343	294	349	347	0	1.53	0	0	7.17	6.23	0.215	0.0382	2490	1660	866	819	0	0	0	0	0	0	0	0	0	0	0	0	0	0	0	0	0	585	300	0	0
19	0	2	2.65	0.0306	0.0303	0	0.0306	44.6	44.6	534	146	122	181	151	207	207	0	0.353	0	0	4.41	3.71	0.12	0.0527	1370	920	704	663	0	0	0	0	0	0	0	0	0	0	0	0	0	0	0	0	0	329	155	0	0
20	0	2	6.57	0.0696	0.069	0	0.0696	47	9.59	56.4	126	108	156	134	261	256	0.393	0.66	0	0.00178	4.24	3.67	0.0549	0.0308	1010	779	1570	1550	0	0	0	0	0	0	0	0	0	0	0	0	0	0	0	0	0	365	137	0	0
21	0	2	11.8	0.128	0.127	0	0.128	125	18.4	59.2	658	601	585	521	705	694	2.19	5.29	0.00178	0.00546	11.5	10.1	0.137	0.0275	3520	2490	2810	2750	0	0	0	0	0	0	0	0	0	0	0	0	0	0	0	0	0	1300	531	0	0
22	0	2	5.29	0.0958	0.0945	0	0.0958	255	3.81	16.5	525	455	526	460	799	834	0	20.8	0	0	15	14.2	0.604	0.0443	8980	3840	1660	1610	0	0	0	0	0	0	0	0	0	0	0	0	0	0	0	0	0	1310	474	0	0
23	0	2	18.9	0.249	0.249	1.02e-05	0.0333	91.3	43.2	68.1	1170	1170	1100	1100	1740	1740	26.1	26.3	0.00546	0.0126	27.9	27.9	0.237	0.234	8860	8830	4860	4730	0	0	0	0	0	0	0	0	0	0	0	0	0	0	0	0	0	2940	1130	0	0
24	0	2	3.14	0.0327	0.0324	0	0.0327	2.4	2.4	37.9	4.81	4.25	5.5	4.88	47.7	46.4	0	0.0395	0	0	0.614	0.527	0.012	0.00225	117	92.2	738	729	0	0	0	0	0	0	0	0	0	0	0	0	0	0	0	0	0	50.7	5.4	0	0
25	0	2	2.25	0.0291	0.0287	0	0.0291	97.8	97.8	710	35	33.1	80.7	76.4	93	90.5	0	1.33	0	0	1.78	1.76	0.0826	0.00251	5870	2950	433	435	0	0	0	0	0	0	0	0	0	0	0	0	0	0	0	0	0	125	78.1	0	0
26	0	2	73.1	1.81	1.79	0	1.81	528	207	47.6	5160	4760	4410	4060	17700	18300	50.5	135	0.0598	0.178	1560	1570	2.32	1.15	42400	26200	31900	34100	0	0	0	0	0	0	0	0	0	0	0	0	0	0	0	0	0	23200	5620	0	0
1	0	3	3.98	0.0131	0.0133	0	0.0131	8.31	8.31	136	13.7	11.9	15.7	13.9	243	245	0	0.236	0	0	0.622	0.578	0.0362	0	282	177	327	302	0	0	0	0	0	0	0	0	0	0	0	0	0	0	0	0	0	257	14.4	0	0
2	0	3	4.34	0.0148	0.015	0	0.0148	9.74	9.74	168	17.1	15	19.6	17.5	300	303	0	0.366	0	0	0.691	0.644	0.0468	0	344	212	364	335	0	0	0	0	0	0	0	0	0	0	0	0	0	0	0	0	0	318	18.2	0	0
3	0	3	4.45	0.0487	0.0487	3.41e-06	0.00836	27.2	27.2	84.6	65.9	65.2	68.4	67.6	456	456	0	0.0324	0	0	3.09	3.06	0.148	0.143	1080	1010	995	982	0	0	0	0	0	0	0	0	0	0	0	0	0	0	0	0	0	522	70.6	0	0
4	0	3	10.3	0.0512	0.0517	2.71e-06	0.048	63.6	7.21	47.7	448	449	273	266	872	874	0.602	1.07	0	0.00158	4.35	4.02	0.136	0.107	1940	1660	1150	1100	0	0	0	0	0	0	0	0	0	0	0	0	0	0	0	0	0	1320	270	0	0
5	0	3	5.06	0.0564	0.0564	2.64e-06	0.0531	41.3	11.1	60.3	100	88.5	103	91.6	573	577	0.0324	0.0854	0	7.57e-05	3.98	3.54	0.203	0.137	1530	1160	1140	1190	0	0	0	0	0	0	0	0	0	0	0	0	0	0	0	0	0	665	95.1	0	0
6	0	3	2.9	0.0444	0.0452	0	0.0444	38.9	38.9	138	91.9	81.4	94.8	84.6	870	952	0	0.494	0	0	4.13	3.7	0.169	0.0897	1520	901	823	970	0	0	0	0	0	0	0	0	0	0	0	0	0	0	0	0	0	1030	88.3	0	0
7	0	3	1.65	0.0194	0.0194	1.82e-06	0.0161	43.9	43.9	248	112	104	133	124	342	342	0	0.178	0	0	3.83	3.58	0.144	0.119	1470	1280	431	384	0	0	0	0	0	0	0	0	0	0	0	0	0	0	0	0	0	447	128	0	0
8	0	3	14.5	0.103	0.103	6.25e-06	0.103	194	7.04	22.9	753	708	585	530	1800	1830	1.07	3.2	0.00158	0.00478	8.89	8.03	0.532	0.296	7410	4450	2210	2210	0	0	0	0	0	0	0	0	0	0	0	0	0	0	0	0	0	2540	538	0	0
9	0	3	9.11	0.116	0.116	1.3e-05	0.105	76.5	22.2	60.3	240	215	245	221	1820	1860	0.579	1.17	7.57e-05	0.00329	9.11	8.28	0.339	0.252	3010	2400	2440	2500	0	0	0	0	0	0	0	0	0	0	0	0	0	0	0	0	0	2080	229	0	0
10	0	3	17.4	0.138	0.138	1.49e-05	0.109	92.5	16.7	40	881	868	724	708	2380	2370	3.38	4.85	0.00478	0.0137	13.1	12.7	0.529	0.476	7130	6680	2920	2910	0	0	0	0	0	0	0	0	0	0	0	0	0	0	0	0	0	3250	721	0	0
11	0	3	2.93	0.0299	0.0298	0	0.0299	17.7	4.69	50.7	214	212	114	109	775	803	0	1.37	0	0	2.15	1.84	0.0945	0.0461	683	433	719	659	0	0	0	0	0	0	0	0	0	0	0	0	0	0	0	0	0	1020	111	0	0
12	0	3	3.94	0.0434	0.0433	2.74e-06	0.0417	200	4.97	35.4	360	335	347	309	443	442	0	2.06	0	0	3.87	3.47	0.284	0.177	5790	3900	973	891	0	0	0	0	0	0	0	0	0	0	0	0	0	0	0	0	0	779	313	0	0
13	0	3	17.5	0.625	0.629	0	0.625	3470	198	115	765	700	687	621	5960	6010	2.55	6.27	0.00329	0.019	1120	1140	0.816	0.535	8900	6330	4580	15100	0	0	0	0	0	0	0	0	0	0	0	0	0	0	0	0	0	6720	1760	0	0
14	0	3	1.71	0.0176	0.0176	3.39e-06	0.00695	19	2.88	51.6	1380	1380	582	582	443	444	0	0.535	0	0	1.22	1.23	0.0707	0.0687	635	629	418	366	0	0	0	0	0	0	0	0	0	0	0	0	0	0	0	0	0	1820	584	0	0
15	0	3	3.22	0.0296	0.0293	0	0.0296	8.6	8.6	79.1	20.3	16.7	23.9	19.7	810	803	0	0.0765	0	0	0.794	0.666	0.0248	0.0118	242	171	781	721	0	0	0	0	0	0	0	0	0	0	0	0	0	0	0	0	0	819	20.4	0	0
16	0	3	6.57	0.0687	0.0684	3.99e-06	0.0684	71.2	10.2	48.4	1530	1530	735	719	1710	1770	0.611	1.87	0	0.0094	4.88	4.33	0.286	0.166	2860	1800	1510	1520	0	0	0	0	0	0	0	0	0	0	0	0	0	0	0	0	0	3300	723	0	0
17	0	3	2.57	0.0283	0.0282	0	0.0283	25.9	25.9	178	48.8	41.3	52	44.1	678	705	0	0.282	0	0	2.15	1.84	0.11	0.0551	974	599	662	609	0	0	0	0	0	0	0	0	0	0	0	0	0	0	0	0	0	746	45.9	0	0
18	0	3	3.61	0.0346	0.0342	0	0.0346	69.1	69.1	329	212	176	267	223	347	335	0	1.27	0	0	4.3	3.66	0.178	0.0577	1890	1150	885	842	0	0	0	0	0	0	0	0	0	0	0	0	0	0	0	0	0	512	227	0	0
19	0	3	2.65	0.0254	0.0251	0	0.0254	39	39	265	120	99.3	151	125	218	210	0	0.334	0	0	2.75	2.3	0.105	0.0558	1100	695	649	621	0	0	0	0	0	0	0	0	0	0	0	0	0	0	0	0	0	309	128	0	0
20	0	3	6.57	0.0607	0.0598	0	0.0607	40.9	8.77	51.7	103	88	129	111	270	259	0.378	0.605	0	0.00216	2.65	2.28	0.0609	0.0376	755	537	1520	1500	0	0	0	0	0	0	0	0	0	0	0	0	0	0	0	0	0	347	113	0	0
21	0	3	11.8	0.111	0.109	0	0.111	114	17	54.8	607	555	506	449	703	675	1.87	4.54	0.00216	0.00599	6.7	5.95	0.165	0.0519	2790	1830	2760	2680	0	0	0	0	0	0	0	0	0	0	0	0	0	0	0	0	0	1230	455	0	0
22	0	3	5.29	0.0674	0.0676	0	0.0674	277	2.99	15.5	553	477	543	476	964	979	0	27.1	0	0	7.41	7.66	0.622	0.0219	8460	3070	1420	1380	0	0	0	0	0	0	0	0	0	0	0	0	0	0	0	0	0	1480	484	0	0
23	0	3	18.9	0.198	0.198	1.56e-05	0.0319	98.8	36.6	61.6	1150	1150	1050	1050	1880	1880	31.6	31.9	0.00599	0.0167	15.2	15.2	0.241	0.237	7380	7350	4520	4390	0	0	0	0	0	0	0	0	0	0	0	0	0	0	0	0	0	3070	1060	0	0
24	0	3	3.14	0.0289	0.0286	0	0.0289	1.78	1.78	15.8	4.32	3.72	4.42	3.8	54	51.9	0	0.0441	0	0	0.388	0.324	0.0132	0.00491	82.7	57.6	710	713	0	0	0	0	0	0	0	0	0	0	0	0	0	0	0	0	0	55.7	4.13	0	0
25	0	3	2.25	0.0225	0.0225	0	0.0225	117	117	715	33.2	27.5	80.4	66.5	96.7	94.4	0	1.3	0	0	0.94	0.967	0.0742	0.00307	6140	2540	452	439	0	0	0	0	0	0	0	0	0	0	0	0	0	0	0	0	0	123	67.5	0	0
26	0	3	73.1	1.17	1.17	0	1.17	410	130	39.7	4650	4260	3510	3200	13300	13300	48.5	133	0.0588	0.176	1180	1190	1.65	0.508	29200	15300	25800	27200	0	0	0	0	0	0	0	0	0	0	0	0	0	0	0	0	0	17700	4390	0	0
1	0	4	3.98	0.131	0.131	0	0.131	249	249	449	1270	1150	811	743	2880	3160	0	10.3	0	0	59.5	54.1	1.85	1	8950	5530	2020	1930	0	0	0	0	0	0	0	0	0	0	0	0	0	0	0	0	0	4320	797	0	0
2	0	4	4.34	0.144	0.143	0	0.144	284	284	390	1540	1360	954	849	3890	4350	0	15	0	0	63.2	57	2.14	1.13	9980	5970	2190	2160	0	0	0	0	0	0	0	0	0	0	0	0	0	0	0	0	0	5730	906	0	0
3	0	4	4.45	0.108	0.108	8.44e-06	0.0148	60.5	60.5	111	319	313	184	181	1230	1240	0	0.162	0	0	19.1	18.7	0.454	0.436	2240	2120	1910	1730	0	0	0	0	0	0	0	0	0	0	0	0	0	0	0	0	0	1550	200	0	0
4	0	4	10.3	0.326	0.325	4.77e-05	0.0813	657	114	103	3150	3130	2040	2030	8290	8260	25.3	26.9	0	0.0279	122	122	2.41	2.34	15300	15100	5080	4820	0	0	0	0	0	0	0	0	0	0	0	0	0	0	0	0	0	11400	2150	0	0
5	0	4	5.06	0.125	0.125	1.74e-05	0.11	77.9	31.7	83.4	401	371	232	215	1560	1570	0.162	0.45	0	0.000662	24.7	22.6	0.575	0.428	2790	2340	2050	2090	0	0	0	0	0	0	0	0	0	0	0	0	0	0	0	0	0	1940	237	0	0
6	0	4	2.9	0.106	0.106	1.19e-05	0.104	136	136	289	663	592	400	358	2160	2330	0	2.78	0	0	31.3	28.1	0.794	0.506	4610	3200	1560	1680	0	0	0	0	0	0	0	0	0	0	0	0	0	0	0	0	0	2930	386	0	0
7	0	4	1.65	0.0432	0.0432	1.03e-05	0.0298	125	125	511	396	384	397	386	796	799	0	0.594	0	0	13.1	12.7	0.289	0.256	3650	3390	811	649	0	0	0	0	0	0	0	0	0	0	0	0	0	0	0	0	0	1180	398	0	0
8	0	4	14.5	0.443	0.441	5.84e-05	0.398	387	44.7	35.5	3680	3410	2470	2280	10700	11300	26.9	52	0.0279	0.0869	143	133	3.02	2.25	24000	17800	7000	7110	0	0	0	0	0	0	0	0	0	0	0	0	0	0	0	0	0	14800	2420	0	0
9	0	4	9.11	0.264	0.265	7.38e-05	0.198	200	67.6	85.1	1140	1090	672	644	4710	4760	3.23	5.74	0.000662	0.00865	61.7	59	1.19	0.995	6780	6170	4360	4300	0	0	0	0	0	0	0	0	0	0	0	0	0	0	0	0	0	5850	703	0	0
10	0	4	17.4	0.52	0.52	8.76e-05	0.138	243	108	67.1	3930	3920	2790	2780	12700	12700	52.6	56.6	0.0869	0.196	152	151	2.7	2.61	23700	23300	8430	8250	0	0	0	0	0	0	0	0	0	0	0	0	0	0	0	0	0	16600	2930	0	0
11	0	4	2.93	0.0667	0.0668	0	0.0667	41.8	14.1	73	380	363	198	186	2140	2220	0	1.71	0	0	13.1	11.4	0.288	0.17	1430	1040	1400	1200	0	0	0	0	0	0	0	0	0	0	0	0	0	0	0	0	0	2580	198	0	0
12	0	4	3.94	0.0984	0.0982	1.38e-05	0.0932	280	14.2	50.1	515	479	456	413	1100	1120	0	2.51	0	0	14.3	12.9	0.41	0.279	8800	6470	1920	1600	0	0	0	0	0	0	0	0	0	0	0	0	0	0	0	0	0	1600	426	0	0
13	0	4	17.5	1.48	1.47	0.000347	1.38	7960	628	163	2190	2120	1340	1300	15000	14900	7.45	18.5	0.00865	0.0443	2690	2670	2.18	1.81	16000	14600	8310	27900	0	0	0	0	0	0	0	0	0	0	0	0	0	0	0	0	0	17100	3970	0	0
14	0	4	1.71	0.039	0.039	4.74e-06	0.00734	23.8	8.66	74.6	1400	1400	586	587	1230	1230	0	0.443	0	0	7.45	7.44	0.161	0.157	827	821	823	644	0	0	0	0	0	0	0	0	0	0	0	0	0	0	0	0	0	2630	594	0	0
15	0	4	3.22	0.0632	0.0635	0	0.0632	16.6	16.6	81.4	69.5	61.9	57.1	50.9	2220	2220	0	0.187	0	0	4.37	3.91	0.0637	0.0395	394	321	1500	1320	0	0	0	0	0	0	0	0	0	0	0	0	0	0	0	0	0	2280	54.8	0	0
16	0	4	6.57	0.154	0.154	1.42e-05	0.149	104	29.9	67.6	1760	1760	826	816	4720	4870	0.63	1.93	0	0.00899	28.9	25.8	0.632	0.419	3990	2990	2820	2740	0	0	0	0	0	0	0	0	0	0	0	0	0	0	0	0	0	6630	842	0	0
17	0	4	2.57	0.0633	0.0632	0	0.0633	66.9	66.9	282	199	175	149	131	1850	1920	0	0.966	0	0	11.1	9.69	0.269	0.164	2320	1630	1290	1100	0	0	0	0	0	0	0	0	0	0	0	0	0	0	0	0	0	2100	141	0	0
18	0	4	3.61	0.0734	0.0738	0	0.0734	136	136	482	516	458	541	482	780	777	0	2.85	0	0	14.1	12.5	0.279	0.135	3350	2420	1660	1400	0	0	0	0	0	0	0	0	0	0	0	0	0	0	0	0	0	1240	494	0	0
19	0	4	2.65	0.0536	0.0538	0	0.0536	75.5	75.5	374	290	257	304	271	491	488	0	0.73	0	0	8.88	7.86	0.164	0.106	1930	1440	1220	1030	0	0	0	0	0	0	0	0	0	0	0	0	0	0	0	0	0	746	279	0	0
20	0	4	6.57	0.126	0.127	2.02e-05	0.119	79.8	24.9	71.6	276	259	282	265	648	641	0.831	1.42	0	0.00465	9.69	9.06	0.125	0.0976	1580	1380	2650	2540	0	0	0	0	0	0	0	0	0	0	0	0	0	0	0	0	0	901	274	0	0
21	0	4	11.8	0.238	0.239	0	0.238	215	50.3	76.1	1080	1010	937	867	1690	1680	4.27	10.6	0.00465	0.0134	23.9	22.1	0.322	0.166	5550	4320	4760	4620	0	0	0	0	0	0	0	0	0	0	0	0	0	0	0	0	0	2690	889	0	0
22	0	4	5.29	0.155	0.154	0	0.155	407	6.84	17.6	882	756	736	653	2440	2570	0	47.4	0	0	30.5	28.7	0.956	0.0576	13200	5600	2810	2480	0	0	0	0	0	0	0	0	0	0	0	0	0	0	0	0	0	3370	682	0	0
23	0	4	18.9	0.44	0.44	2.12e-05	0.0327	176	108	87.7	1950	1950	1690	1690	4800	4800	57.9	58.3	0.0134	0.0336	55.6	55.6	0.436	0.431	13900	13900	8000	7730	0	0	0	0	0	0	0	0	0	0	0	0	0	0	0	0	0	6810	1750	0	0
24	0	4	3.14	0.0573	0.0575	0	0.0573	4.08	4.08	22	20.2	18.3	12	10.9	142	140	0	0.101	0	0	1.97	1.75	0.036	0.0183	171	136	1270	1250	0	0	0	0	0	0	0	0	0	0	0	0	0	0	0	0	0	158	12.6	0	0
25	0	4	2.25	0.0505	0.0502	0	0.0505	293	293	1270	94.4	79.8	199	169	225	226	0	3.9	0	0	3.44	3.41	0.154	0.0101	15000	6890	845	773	0	0	0	0	0	0	0	0	0	0	0	0	0	0	0	0	0	309	173	0	0
26	0	4	73.1	3.01	3	0	3.01	1250	467	57.3	10500	9650	7300	6800	40500	41200	143	373	0.283	0.869	2930	2950	5.72	3.14	69800	43800	50100	54700	0	0	0	0	0	0	0	0	0	0	0	0	0	0	0	0	0	51300	9740	0	0
1	0	5	3.98	0.0128	0.0132	0	0.0128	0.0185	0.0185	0.549	3.25	3.52	1.84	2.03	148	154	0	0.172	0	0	0.425	0.462	0.0171	0	0.296	0.22	296	295	0	0	0	0	0	0	0	0	0	0	0	0	0	0	0	0	0	157	2.49	0	0
2	0	5	4.34	0.0143	0.0147	0	0.0143	0.0681	0.0681	1.7	1.96	2.1	1.19	1.29	176	180	0	0.157	0	0	0.486	0.521	0.0217	0	1.24	0.846	330	326	0	0	0	0	0	0	0	0	0	0	0	0	0	0	0	0	0	182	1.81	0	0
3	0	5	4.45	0.0267	0.0267	6.8e-06	0.00692	0.351	0.351	3.01	4.47	4.48	2.91	2.91	193	193	0	0.0049	0	0	0.806	0.807	0.0928	0.0896	13.2	13.1	530	580	0	0	0	0	0	0	0	0	0	0	0	0	0	0	0	0	0	197	3.72	0	0
4	0	5	10.3	0.0434	0.0443	0	0.0434	1.9	5.45	45	346	351	141	143	548	552	0.329	0.796	0	0.00211	1.75	1.76	0.0447	0.0298	56.8	50.7	975	958	0	0	0	0	0	0	0	0	0	0	0	0	0	0	0	0	0	904	145	0	0
5	0	5	5.06	0.03	0.0307	0	0.03	0.453	4.06	48.7	6.04	6.43	3.92	4.12	256	239	0.0049	0.0154	0	5.98e-05	1.06	1.06	0.121	0.0321	16.9	12.8	654	670	0	0	0	0	0	0	0	0	0	0	0	0	0	0	0	0	0	245	5.18	0	0
6	0	5	2.9	0.0188	0.0194	0	0.0188	0.256	0.256	3.73	4	4.34	2.49	2.68	167	158	0	0.123	0	0	0.751	0.77	0.05	0	7.98	5.63	371	426	0	0	0	0	0	0	0	0	0	0	0	0	0	0	0	0	0	162	3.45	0	0
7	0	5	1.65	0.0126	0.0128	0	0.0126	1.31	1.31	32.2	7.98	7.64	3.7	3.62	162	162	0	0.0358	0	0	0.699	0.672	0.034	0.0205	41.4	33.8	283	275	0	0	0	0	0	0	0	0	0	0	0	0	0	0	0	0	0	169	4.29	0	0
8	0	5	14.5	0.0809	0.0829	0	0.0809	11.7	4.85	21.5	389	389	162	165	1240	1240	0.796	2.47	0.00211	0.00655	4.21	4.24	0.2	0.0454	240	174	1790	1780	0	0	0	0	0	0	0	0	0	0	0	0	0	0	0	0	0	1630	169	0	0
9	0	5	9.11	0.0563	0.0576	0	0.0563	4.5	7.15	45.5	13.9	14.2	8.75	8.91	507	474	0.138	0.294	5.98e-05	0.00223	2.3	2.26	0.0856	0.0313	25.3	19.7	1240	1260	0	0	0	0	0	0	0	0	0	0	0	0	0	0	0	0	0	489	11.2	0	0
10	0	5	17.4	0.107	0.109	1.36e-05	0.105	9.04	10.8	36.5	412	413	176	177	1640	1630	2.51	3.87	0.00655	0.0198	5.72	5.57	0.122	0.0911	290	251	2320	2340	0	0	0	0	0	0	0	0	0	0	0	0	0	0	0	0	0	2040	182	0	0
11	0	5	2.93	0.0172	0.0176	0	0.0172	0.219	1.97	41.3	173	175	69.9	71.3	131	124	0	2.09	0	0	0.514	0.534	0.0594	0	8.18	6.16	396	383	0	0	0	0	0	0	0	0	0	0	0	0	0	0	0	0	0	301	71.9	0	0
12	0	5	3.94	0.0297	0.0304	0	0.0297	3.63	2.59	31.5	150	151	63	64.3	362	360	0	1.91	0	0	1.31	1.28	0.0788	0.0183	116	85.8	676	650	0	0	0	0	0	0	0	0	0	0	0	0	0	0	0	0	0	513	65.6	0	0
13	0	5	17.5	0.495	0.513	0	0.495	3010	147	107	215	227	95.5	103	3320	3420	2.38	5.36	0.00223	0.0142	1030	1060	0.253	0.13	156	132	2520	11200	0	0	0	0	0	0	0	0	0	0	0	0	0	0	0	0	0	3650	1160	0	0
14	0	5	1.71	0.0102	0.0102	7.81e-06	0.00681	0.119	1.13	41	1340	1340	535	535	75.6	75.6	0	0.959	0	0	0.291	0.302	0.035	0.0321	4.47	4.45	234	222	0	0	0	0	0	0	0	0	0	0	0	0	0	0	0	0	0	1410	535	0	0
15	0	5	3.22	0.0205	0.0206	0	0.0205	0.0288	0.0288	0.502	0.478	0.498	0.313	0.325	39.4	39.3	0	0.041	0	0	0.123	0.128	0.0131	9.3e-05	1.02	0.909	471	457	0	0	0	0	0	0	0	0	0	0	0	0	0	0	0	0	0	39.8	0.452	0	0
16	0	5	6.57	0.0411	0.042	0	0.0411	2.12	4.69	41.4	1340	1360	540	551	362	347	1	3.07	0	0.0351	1.38	1.5	0.131	0.0187	38.1	28.5	910	907	0	0	0	0	0	0	0	0	0	0	0	0	0	0	0	0	0	1710	553	0	0
17	0	5	2.57	0.0187	0.0191	0	0.0187	1.3	1.3	20.1	7.23	7.02	4.13	4.1	231	226	0	0.12	0	0	0.811	0.786	0.0649	0.00513	41.9	30.7	426	409	0	0	0	0	0	0	0	0	0	0	0	0	0	0	0	0	0	233	4.89	0	0
18	0	5	3.61	0.0217	0.0218	0	0.0217	0.00102	0.00102	0.0178	0.333	0.337	0.309	0.317	17	17.4	0	0.101	0	0	0.0646	0.0732	1.16e-05	0	0.000325	0.000272	502	485	0	0	0	0	0	0	0	0	0	0	0	0	0	0	0	0	0	17.8	0.39	0	0
19	0	5	2.65	0.0163	0.0164	0	0.0163	0.000459	0.000459	0.0107	0.185	0.189	0.173	0.178	10.4	10.7	0	0.0371	0	0	0.039	0.0428	6.93e-06	0	0.000137	0.000126	373	364	0	0	0	0	0	0	0	0	0	0	0	0	0	0	0	0	0	10.9	0.221	0	0
20	0	5	6.57	0.0435	0.0439	0	0.0435	0.0215	5.48	46.5	0.49	0.503	0.371	0.383	29.4	29.7	0.0902	0.138	0	0.00167	0.124	0.132	1.66e-20	0	0.817	0.766	969	973	0	0	0	0	0	0	0	0	0	0	0	0	0	0	0	0	0	30.4	0.514	0	0
21	0	5	11.8	0.0787	0.0795	0	0.0787	6.7	9.74	45.5	301	297	121	122	178	179	0.239	0.724	0.00167	0.00504	0.745	0.828	0.0253	0	38.5	31	1760	1730	0	0	0	0	0	0	0	0	0	0	0	0	0	0	0	0	0	477	123	0	0
22	0	5	5.29	0.0484	0.0498	0	0.0484	9.02	2.11	15.5	148	139	68.2	69.2	986	980	0	12	0	0	3.29	3.27	0.224	0	270	109	1100	1060	0	0	0	0	0	0	0	0	0	0	0	0	0	0	0	0	0	1130	72.5	0	0
23	0	5	18.9	0.147	0.147	3.62e-05	0.0317	15	22.2	56	457	456	201	201	1480	1480	12.7	12.9	0.00504	0.0151	5.38	5.39	0.0606	0.0585	240	238	3200	3140	0	0	0	0	0	0	0	0	0	0	0	0	0	0	0	0	0	1940	206	0	0
24	0	5	3.14	0.0221	0.0222	0	0.0221	0.021	0.021	0.346	0.293	0.301	0.189	0.193	18.7	18.6	0	0.0531	0	0	0.0757	0.0808	0.00875	0	0.916	0.817	469	492	0	0	0	0	0	0	0	0	0	0	0	0	0	0	0	0	0	18.9	0.274	0	0
25	0	5	2.25	0.0145	0.0149	0	0.0145	1.59	1.59	27.6	3.44	3.23	2.94	3.02	76.1	74.2	0	0.255	0	0	0.347	0.343	0.0239	0	100	45.6	322	317	0	0	0	0	0	0	0	0	0	0	0	0	0	0	0	0	0	77.6	3.37	0	0
26	0	5	73.1	0.967	0.994	0	0.967	191	100	37.3	2620	2520	1100	1130	7530	7690	27.5	84.8	0.0842	0.262	1080	1110	0.322	0.00493	812	431	19000	21600	0	0	0	0	0	0	0	0	0	0	0	0	0	0	0	0	0	10300	2240	0	0
1	0	6	3.98	0.0112	0.0112	0	0.0112	0.000414	0.000414	0.0135	0.000791	0.00141	0.000748	0.000867	35.3	34.9	0	0.106	0	0	0.0144	0.0179	0.000449	0	0.00499	0.00347	234	224	0	0	0	0	0	0	0	0	0	0	0	0	0	0	0	0	0	35	0.0188	0	0
2	0	6	4.34	0.0123	0.0123	0	0.0123	0.00128	0.00128	0.0378	0.00355	0.00444	0.00268	0.00286	43.3	42.8	0	0.119	0	0	0.0143	0.0182	0.00056	0	0.0154	0.00946	257	247	0	0	0	0	0	0	0	0	0	0	0	0	0	0	0	0	0	42.9	0.0211	0	0
3	0	6	4.45	0.0229	0.0229	8.39e-06	0.00678	5.3e-07	5.3e-07	8.92e-06	1.46e-05	3.13e-06	3.33e-05	3.36e-06	1.88	1.88	0	0.00234	0	0	1.25e-05	0	6.58e-16	0	0	0	418	461	0	0	0	0	0	0	0	0	0	0	0	0	0	0	0	0	0	1.88	3.36e-06	0	0
4	0	6	10.3	0.0348	0.0349	0	0.0348	0.00169	3.35	37	320	320	128	128	100	99.7	0.225	0.676	0	0.00258	0.0362	0.0425	3.77e-06	2.07e-06	0.0129	0.0124	710	701	0	0	0	0	0	0	0	0	0	0	0	0	0	0	0	0	0	421	129	0	0
5	0	6	5.06	0.0255	0.0255	0	0.0255	9.83e-07	2.87	43.4	5.82e-06	3.93e-06	8.47e-06	4.16e-06	2.2	2.2	0.00234	0.00702	0	6.09e-05	2.21e-06	0	2.27e-16	0	0	0	514	513	0	0	0	0	0	0	0	0	0	0	0	0	0	0	0	0	0	2.21	4.16e-06	0	0
6	0	6	2.9	0.0156	0.0156	0	0.0156	4.06e-07	4.06e-07	1e-05	7.94e-06	2.23e-06	1.58e-05	2.15e-06	5.75	5.76	0	0.0825	0	0	6.7e-06	4.62e-06	1.88e-16	0	0	0	282	314	0	0	0	0	0	0	0	0	0	0	0	0	0	0	0	0	0	5.84	6.78e-06	0	0
7	0	6	1.65	0.00931	0.00934	0	0.00931	7e-07	7e-07	2.9e-05	2.66e-05	2.25e-05	1.89e-05	8.72e-06	14.7	14.8	0	0.0107	0	0	3.14e-05	8.29e-05	2.69e-12	0	0	0	193	188	0	0	0	0	0	0	0	0	0	0	0	0	0	0	0	0	0	14.8	9.16e-05	0	0
8	0	6	14.5	0.0596	0.0598	0	0.0596	3.35	2.89	18.6	320	313	128	129	166	166	0.676	2.04	0.00258	0.00778	0.0425	0.0796	2.26e-06	0	0.0124	0.00981	1220	1200	0	0	0	0	0	0	0	0	0	0	0	0	0	0	0	0	0	481	129	0	0
9	0	6	9.11	0.046	0.0461	0	0.046	2.87	4.73	39.6	1.14e-05	7.93e-06	1.5e-05	7.87e-06	9.2	9.22	0.0895	0.178	6.09e-05	0.0029	8.42e-06	1.7e-05	4.09e-16	0	0	0	930	927	0	0	0	0	0	0	0	0	0	0	0	0	0	0	0	0	0	9.4	2.48e-05	0	0
10	0	6	17.4	0.0766	0.0768	0	0.0766	2.89	6.65	33.4	313	312	129	129	208	208	2.05	3.35	0.00778	0.0234	0.0797	0.0917	3.45e-08	0	0.00981	0.00937	1550	1540	0	0	0	0	0	0	0	0	0	0	0	0	0	0	0	0	0	524	129	0	0
11	0	6	2.93	0.0149	0.015	0	0.0149	4.65e-07	1.43	36.8	165	163	65.9	65.9	4.83	4.84	0	2.53	0	0	9.97e-06	7.44e-06	5.27e-07	0	0	0	315	301	0	0	0	0	0	0	0	0	0	0	0	0	0	0	0	0	0	170	65.9	0	0
12	0	6	3.94	0.0222	0.0223	0	0.0222	7.88e-05	1.52	26.3	128	126	51.2	51.3	36	36.1	0	2.26	0	0	4.46e-05	0.000101	2.13e-06	0	0.000228	0.000195	467	448	0	0	0	0	0	0	0	0	0	0	0	0	0	0	0	0	0	165	51.3	0	0
13	0	6	17.5	0.343	0.346	0	0.343	1940	85.2	94.9	163	162	65.9	66.5	1380	1400	2.7	5.61	0.0029	0.0185	657	664	1.07e-06	0	0	0	1820	6960	0	0	0	0	0	0	0	0	0	0	0	0	0	0	0	0	0	1570	730	0	0
14	0	6	1.71	0.00887	0.00886	9.6e-06	0.00664	4.48e-07	1.09	47.7	1290	1290	516	516	3.1	3.1	0	0.898	0	0	8.39e-06	1.29e-05	8.1e-07	6.89e-07	0	0	187	178	0	0	0	0	0	0	0	0	0	0	0	0	0	0	0	0	0	1290	516	0	0
15	0	6	3.22	0.0187	0.0187	0	0.0187	4.83e-07	4.83e-07	9.97e-06	5.72e-06	0	1.65e-05	0	6.52	6.53	0	0.0459	0	0	1.27e-05	1.95e-05	1.32e-06	0	0	0	392	376	0	0	0	0	0	0	0	0	0	0	0	0	0	0	0	0	0	6.57	1.95e-05	0	0
16	0	6	6.57	0.0346	0.0347	0	0.0346	1.09	3.32	36.9	1290	1270	516	516	19.2	19.3	0.943	2.84	0	0.0468	4.39e-05	0.000115	7.7e-07	0	0	0	702	696	0	0	0	0	0	0	0	0	0	0	0	0	0	0	0	0	0	1290	516	0	0
17	0	6	2.57	0.0145	0.0146	0	0.0145	1.13e-06	1.13e-06	2.98e-05	2.22e-05	1.66e-05	2.09e-05	7.56e-06	19.6	19.7	0	0.0484	0	0	1.8e-05	4.01e-05	6.04e-13	0	0	0	305	293	0	0	0	0	0	0	0	0	0	0	0	0	0	0	0	0	0	19.7	4.76e-05	0	0
18	0	6	3.61	0.0198	0.0199	0	0.0198	1.85e-07	1.85e-07	3.59e-06	9.48e-06	0	2.84e-05	0	1.66	1.66	0	0.116	0	0	9.49e-06	0	7.55e-20	0	0	0	418	399	0	0	0	0	0	0	0	0	0	0	0	0	0	0	0	0	0	1.77	0	0	0
19	0	6	2.65	0.0149	0.0149	0	0.0149	1.85e-07	1.85e-07	4.79e-06	7.1e-06	0	2.13e-05	0	1.08	1.08	0	0.0433	0	0	7.11e-06	0	5.26e-20	0	0	0	311	300	0	0	0	0	0	0	0	0	0	0	0	0	0	0	0	0	0	1.12	0	0	0
20	0	6	6.57	0.0397	0.0398	0	0.0397	1.21e-06	4.38	42.4	2.38e-06	0	7.13e-06	0	1.84	1.84	0.105	0.158	0	0.00268	2.38e-06	0	1.87e-20	0	0	0	804	801	0	0	0	0	0	0	0	0	0	0	0	0	0	0	0	0	0	2	0	0	0
21	0	6	11.8	0.0697	0.0698	0	0.0697	4.38	8.71	48.1	282	277	113	113	19.9	19.9	0.274	0.824	0.00268	0.00805	2.94e-05	4.44e-05	3.05e-06	0	0	0	1410	1400	0	0	0	0	0	0	0	0	0	0	0	0	0	0	0	0	0	297	113	0	0
22	0	6	5.29	0.0317	0.0318	0	0.0317	1.34e-06	1.09	13.3	98.9	87.9	39.5	39.3	122	123	0	11.4	0	0	8.04e-05	0.000205	2.3e-06	0	0	0	667	640	0	0	0	0	0	0	0	0	0	0	0	0	0	0	0	0	0	222	39.3	0	0
23	0	6	18.9	0.113	0.113	4.53e-05	0.0316	9.8	14.3	48.5	365	364	152	152	179	179	12.2	12.4	0.00805	0.0242	0.000272	0.000679	3.14e-07	2.82e-07	0	0	2290	2270	0	0	0	0	0	0	0	0	0	0	0	0	0	0	0	0	0	556	152	0	0
24	0	6	3.14	0.0202	0.0203	0	0.0202	9.09e-07	9.09e-07	1.73e-05	8.95e-06	0	2.62e-05	0	0.625	0.626	0	0.0613	0	0	8.9e-06	0	4.92e-17	0	0	0	392	408	0	0	0	0	0	0	0	0	0	0	0	0	0	0	0	0	0	0.687	0	0	0
25	0	6	2.25	0.0119	0.0119	0	0.0119	1.22e-06	1.22e-06	3.98e-05	1.36e-05	6.07e-06	2.09e-05	3.65e-06	5.31	5.32	0	0.0844	0	0	9.58e-06	5.79e-06	6.54e-14	0	0	0	247	239	0	0	0	0	0	0	0	0	0	0	0	0	0	0	0	0	0	5.41	9.43e-06	0	0
26	0	6	73.1	0.667	0.672	0	0.667	111	55.9	32.1	2240	2060	915	913	1870	1880	26.6	80.3	0.113	0.34	664	673	1.24e-05	0	0.0613	0.0281	12500	13500	0	0	0	0	0	0	0	0	0	0	0	0	0	0	0	0	0	4030	1590	0	0
1	0	7	3.98	0.0103	0.0103	0	0.0103	5.35e-07	5.35e-07	1.94e-05	8.22e-06	0	2.47e-05	0	1.32	1.32	0	0.13	0	0	8.23e-06	0	2.78e-19	0	0	0	214	205	0	0	0	0	0	0	0	0	0	0	0	0	0	0	0	0	0	1.45	0	0	0
2	0	7	4.34	0.0113	0.0113	0	0.0113	4.19e-07	4.19e-07	1.38e-05	7.62e-06	0	2.29e-05	0	2.78	2.78	0	0.144	0	0	7.63e-06	0	2.86e-19	0	0	0	236	225	0	0	0	0	0	0	0	0	0	0	0	0	0	0	0	0	0	2.93	0	0	0
3	0	7	4.45	0.0213	0.0213	8.52e-06	0.00678	5.48e-07	5.48e-07	9.61e-06	1.01e-05	0	3.04e-05	0	1.61	1.61	0	0.00285	0	0	1.01e-05	0	9.91e-20	0	0	0	385	423	0	0	0	0	0	0	0	0	0	0	0	0	0	0	0	0	0	1.62	0	0	0
4	0	7	10.3	0.0321	0.0321	0	0.0321	1.76e-06	2.93	34.1	331	330	132	133	15.1	15.1	0.274	0.822	0	0.00405	4.9e-06	0	4.06e-20	0	0	0	647	637	0	0	0	0	0	0	0	0	0	0	0	0	0	0	0	0	0	346	133	0	0
5	0	7	5.06	0.0236	0.0237	0	0.0236	1.02e-06	2.56	40.3	1.4e-06	0	4.18e-06	0	1.89	1.89	0.00285	0.00855	0	0.000122	1.4e-06	0	1.8e-20	0	0	0	471	470	0	0	0	0	0	0	0	0	0	0	0	0	0	0	0	0	0	1.9	0	0	0
6	0	7	2.9	0.0145	0.0145	0	0.0145	4.19e-07	4.19e-07	1.08e-05	4.5e-06	0	1.35e-05	0	4.37	4.38	0	0.1	0	0	4.5e-06	0	2.46e-20	0	0	0	260	288	0	0	0	0	0	0	0	0	0	0	0	0	0	0	0	0	0	4.48	0	0	0
7	0	7	1.65	0.00858	0.00859	0	0.00858	7.24e-07	7.24e-07	3.15e-05	3.67e-06	0	1.1e-05	0	9.05	9.05	0	0.013	0	0	3.68e-06	0	2.6e-20	0	0	0	176	171	0	0	0	0	0	0	0	0	0	0	0	0	0	0	0	0	0	9.06	0	0	0
8	0	7	14.5	0.0548	0.0549	0	0.0548	2.93	2.69	18.3	330	321	133	132	51.5	51.5	0.822	2.47	0.00405	0.0122	9.35e-06	0	7.88e-20	0	0	0	1110	1090	0	0	0	0	0	0	0	0	0	0	0	0	0	0	0	0	0	375	132	0	0
9	0	7	9.11	0.0427	0.0428	0	0.0427	2.56	4.22	36.8	2.26e-06	0	6.77e-06	0	7.33	7.34	0.109	0.215	0.000122	0.00153	2.26e-06	0	2.58e-20	0	0	0	853	849	0	0	0	0	0	0	0	0	0	0	0	0	0	0	0	0	0	7.55	0	0	0
10	0	7	17.4	0.0702	0.0703	0	0.0702	2.69	5.95	31.6	321	320	132	133	74.4	74.4	2.48	4.04	0.0122	0.0366	3.12e-06	0	3.21e-20	0	0	0	1400	1390	0	0	0	0	0	0	0	0	0	0	0	0	0	0	0	0	0	398	133	0	0
11	0	7	2.93	0.0139	0.0139	0	0.0139	4.8e-07	1.27	34.2	170	168	68.1	68.1	3.99	4	0	3.12	0	0	5.5e-06	0	3.64e-20	0	0	0	290	276	0	0	0	0	0	0	0	0	0	0	0	0	0	0	0	0	0	175	68.1	0	0
12	0	7	3.94	0.0204	0.0204	0	0.0204	1.37e-06	1.54	28.2	132	130	53	52.9	18.5	18.5	0	2.44	0	0	1.06e-05	0	1.33e-19	0	0	0	426	406	0	0	0	0	0	0	0	0	0	0	0	0	0	0	0	0	0	151	52.9	0	0
13	0	7	17.5	0.0827	0.0891	0	0.0827	5.49	11.1	46.4	168	174	68.1	73	43.4	46.8	3.34	9.91	0.00153	0.00554	1.26e-05	0	1.32e-19	0	0	0	1670	1770	0	0	0	0	0	0	0	0	0	0	0	0	0	0	0	0	0	231	73	0	0
14	0	7	1.71	0.00823	0.00822	9.75e-06	0.00664	4.63e-07	0.975	44.3	1330	1330	534	533	2.41	2.41	0	1.11	0	0	3.26e-06	0	2.22e-20	0	0	0	172	163	0	0	0	0	0	0	0	0	0	0	0	0	0	0	0	0	0	1340	533	0	0
15	0	7	3.22	0.0173	0.0174	0	0.0173	4.99e-07	4.99e-07	1.07e-05	5.6e-06	0	1.68e-05	0	5.23	5.24	0	0.0559	0	0	5.61e-06	0	1.98e-20	0	0	0	361	345	0	0	0	0	0	0	0	0	0	0	0	0	0	0	0	0	0	5.3	0	0	0
16	0	7	6.57	0.0321	0.0321	0	0.0321	0.975	2.95	34.3	1330	1310	533	533	13.6	13.6	1.17	3.5	0	0.0743	3.02e-06	0	3.8e-20	0	0	0	643	636	0	0	0	0	0	0	0	0	0	0	0	0	0	0	0	0	0	1330	533	0	0
17	0	7	2.57	0.0134	0.0134	0	0.0134	1.16e-06	1.16e-06	3.24e-05	4.4e-06	0	1.32e-05	0	11.5	11.5	0	0.0589	0	0	4.41e-06	0	2.65e-20	0	0	0	279	267	0	0	0	0	0	0	0	0	0	0	0	0	0	0	0	0	0	11.5	0	0	0
18	0	7	3.61	0.0184	0.0184	0	0.0184	1.91e-07	1.91e-07	3.87e-06	9.8e-06	0	2.94e-05	0	1.44	1.45	0	0.141	0	0	9.81e-06	0	7.93e-20	0	0	0	385	366	0	0	0	0	0	0	0	0	0	0	0	0	0	0	0	0	0	1.59	0	0	0
19	0	7	2.65	0.0138	0.0139	0	0.0138	1.91e-07	1.91e-07	5.16e-06	7.33e-06	0	2.2e-05	0	0.939	0.94	0	0.0525	0	0	7.34e-06	0	5.88e-20	0	0	0	286	275	0	0	0	0	0	0	0	0	0	0	0	0	0	0	0	0	0	0.993	0	0	0
20	0	7	6.57	0.0369	0.037	0	0.0369	1.26e-06	3.9	39.4	2.46e-06	0	7.37e-06	0	1.61	1.62	0.127	0.192	0	0.00418	2.46e-06	0	2.25e-20	0	0	0	737	734	0	0	0	0	0	0	0	0	0	0	0	0	0	0	0	0	0	1.81	0	0	0
21	0	7	11.8	0.0647	0.0648	0	0.0647	3.9	8.15	47	292	285	117	117	11.3	11.3	0.333	1	0.00418	0.0126	4.79e-06	0	4.18e-20	0	0	0	1290	1290	0	0	0	0	0	0	0	0	0	0	0	0	0	0	0	0	0	297	117	0	0
22	0	7	5.29	0.0289	0.0289	0	0.0289	1.39e-06	0.985	12.7	102	88.7	40.9	40.4	69.1	68.9	0	13.5	0	0	1.3e-05	0	1.19e-19	0	0	0	604	574	0	0	0	0	0	0	0	0	0	0	0	0	0	0	0	0	0	171	40.4	0	0
23	0	7	18.9	0.104	0.104	4.6e-05	0.0316	9.13	12.5	44.6	374	373	157	157	98.4	98.3	14.5	14.8	0.0126	0.0377	4.73e-06	0	3.96e-20	0	0	0	2090	2050	0	0	0	0	0	0	0	0	0	0	0	0	0	0	0	0	0	486	157	0	0
24	0	7	3.14	0.0188	0.0188	0	0.0188	9.4e-07	9.4e-07	1.87e-05	8.95e-06	0	2.69e-05	0	0.554	0.555	0	0.0747	0	0	8.96e-06	0	6.68e-20	0	0	0	361	374	0	0	0	0	0	0	0	0	0	0	0	0	0	0	0	0	0	0.629	0	0	0
25	0	7	2.25	0.011	0.011	0	0.011	1.26e-06	1.26e-06	4.29e-05	6.17e-06	0	1.85e-05	0	2.98	2.98	0	0.103	0	0	6.18e-06	0	1.18e-19	0	0	0	227	218	0	0	0	0	0	0	0	0	0	0	0	0	0	0	0	0	0	3.08	0	0	0
26	0	7	73.1	0.383	0.39	0	0.383	34	26.5	25.4	2310	2070	948	953	266	271	34.8	106	0.154	0.469	2.34e-07	0	1.32e-13	0	0	0	6740	7700	0	0	0	0	0	0	0	0	0	0	0	0	0	0	0	0	0	2440	953	0	0
1	0	8	3.98	0.00955	0.00956	0	0.00955	5.35e-07	5.35e-07	2.09e-05	8.22e-06	0	2.47e-05	0	1.12	1.12	0	0.129	0	0	8.23e-06	0	3.23e-19	0	0	0	198	190	0	0	0	0	0	0	0	0	0	0	0	0	0	0	0	0	0	1.25	0	0	0
2	0	8	4.34	0.0105	0.0105	0	0.0105	4.19e-07	4.19e-07	1.49e-05	7.62e-06	0	2.29e-05	0	2.37	2.37	0	0.143	0	0	7.63e-06	0	3.32e-19	0	0	0	219	209	0	0	0	0	0	0	0	0	0	0	0	0	0	0	0	0	0	2.51	0	0	0
3	0	8	4.45	0.0198	0.0198	8.23e-06	0.00678	5.48e-07	5.48e-07	1.04e-05	1.01e-05	0	3.04e-05	0	2.48	2.48	0	0.00283	0	0	1.01e-05	0	1.15e-19	0	0	0	357	392	0	0	0	0	0	0	0	0	0	0	0	0	0	0	0	0	0	2.49	0	0	0
4	0	8	10.3	0.0299	0.03	0	0.0299	9.78e-05	2.8	34.9	331	330	132	133	28.1	28.1	0.272	0.816	0	0.00403	5.72e-05	0.000151	3.11e-06	1.3e-06	0.000338	0.000325	605	595	0	0	0	0	0	0	0	0	0	0	0	0	0	0	0	0	0	359	133	0	0
5	0	8	5.06	0.0219	0.022	0	0.0219	1.02e-06	2.2	37.4	1.4e-06	0	4.18e-06	0	3.02	3.03	0.00283	0.00851	0	0.00013	1.4e-06	0	2.09e-20	0	0	0	438	436	0	0	0	0	0	0	0	0	0	0	0	0	0	0	0	0	0	3.04	0	0	0
6	0	8	2.9	0.0134	0.0135	0	0.0134	4.19e-07	4.19e-07	1.16e-05	4.5e-06	0	1.35e-05	0	3.72	3.72	0	0.1	0	0	4.5e-06	0	2.86e-20	0	0	0	241	267	0	0	0	0	0	0	0	0	0	0	0	0	0	0	0	0	0	3.82	0	0	0
7	0	8	1.65	0.00811	0.00812	0	0.00811	7.24e-07	7.24e-07	3.33e-05	3.67e-06	0	1.1e-05	0	17.8	17.8	0	0.0129	0	0	7.05e-06	8.91e-06	2.55e-14	0	0	0	166	161	0	0	0	0	0	0	0	0	0	0	0	0	0	0	0	0	0	17.8	8.91e-06	0	0
8	0	8	14.5	0.0517	0.0517	0	0.0517	2.8	2.57	18.5	330	321	133	132	106	106	0.816	2.45	0.00403	0.0121	0.000163	0.000464	1.47e-06	0	0.00077	0.000587	1050	1030	0	0	0	0	0	0	0	0	0	0	0	0	0	0	0	0	0	429	132	0	0
9	0	8	9.11	0.0396	0.0397	0	0.0396	2.2	4.17	39.3	2.26e-06	0	6.77e-06	0	8.39	8.4	0.109	0.214	0.00013	0.000831	2.26e-06	0	2.99e-20	0	0	0	791	788	0	0	0	0	0	0	0	0	0	0	0	0	0	0	0	0	0	8.62	0	0	0
10	0	8	17.4	0.0664	0.0664	0	0.0664	2.57	5.32	29.9	321	320	132	133	153	153	2.46	4.11	0.0121	0.0363	0.000477	0.00142	2.46e-08	0	0.000587	0.000558	1320	1320	0	0	0	0	0	0	0	0	0	0	0	0	0	0	0	0	0	477	133	0	0
11	0	8	2.93	0.0129	0.0129	0	0.0129	4.8e-07	1.09	31.7	170	167	68.1	68.1	5.28	5.28	0	3.35	0	0	1.28e-05	2.02e-05	4.22e-07	0	0	0	269	256	0	0	0	0	0	0	0	0	0	0	0	0	0	0	0	0	0	176	68.1	0	0
12	0	8	3.94	0.0193	0.0193	0	0.0193	1.37e-06	1.49	28.8	132	130	53	52.9	40.9	40.8	0	2.36	0	0	3.88e-05	8.37e-05	1.8e-06	0	0	0	403	384	0	0	0	0	0	0	0	0	0	0	0	0	0	0	0	0	0	173	52.9	0	0
13	0	8	17.5	0.0771	0.0771	0	0.0771	5.26	8.95	43.3	167	161	68.1	68	80.6	80.7	3.56	9.81	0.000831	0.00249	4.83e-05	0.000104	9.29e-07	0	0.00265	0.00186	1560	1530	0	0	0	0	0	0	0	0	0	0	0	0	0	0	0	0	0	252	68	0	0
14	0	8	1.71	0.00764	0.00763	9.42e-06	0.00664	4.63e-07	0.839	41.1	1330	1330	534	533	3.26	3.25	0	1.19	0	0	1.41e-05	3.19e-05	6.88e-07	5.59e-07	0	0	160	152	0	0	0	0	0	0	0	0	0	0	0	0	0	0	0	0	0	1340	533	0	0
15	0	8	3.22	0.0161	0.0161	0	0.0161	4.99e-07	4.99e-07	1.16e-05	5.6e-06	0	1.68e-05	0	6.44	6.45	0	0.0557	0	0	2.23e-05	4.95e-05	9.52e-07	0	0	0	335	320	0	0	0	0	0	0	0	0	0	0	0	0	0	0	0	0	0	6.5	4.95e-05	0	0
16	0	8	6.57	0.0299	0.0299	0	0.0299	0.839	2.55	31.9	1330	1310	533	533	21.7	21.7	1.25	3.74	0	0.0845	8.59e-05	0.00025	6.4e-07	0	0	0	599	592	0	0	0	0	0	0	0	0	0	0	0	0	0	0	0	0	0	1330	533	0	0
17	0	8	2.57	0.0126	0.0126	0	0.0126	1.16e-06	1.16e-06	3.44e-05	4.4e-06	0	1.32e-05	0	22	22	0	0.0586	0	0	5e-06	0	1.2e-16	0	0	0	263	251	0	0	0	0	0	0	0	0	0	0	0	0	0	0	0	0	0	22.1	0	0	0
18	0	8	3.61	0.0171	0.0171	0	0.0171	1.91e-07	1.91e-07	4.17e-06	9.8e-06	0	2.94e-05	0	1.68	1.68	0	0.141	0	0	9.81e-06	0	9.22e-20	0	0	0	357	340	0	0	0	0	0	0	0	0	0	0	0	0	0	0	0	0	0	1.82	0	0	0
19	0	8	2.65	0.0128	0.0129	0	0.0128	1.91e-07	1.91e-07	5.56e-06	7.33e-06	0	2.2e-05	0	1.07	1.08	0	0.0518	0	0	7.34e-06	0	6.83e-20	0	0	0	266	255	0	0	0	0	0	0	0	0	0	0	0	0	0	0	0	0	0	1.13	0	0	0
20	0	8	6.57	0.0342	0.0343	0	0.0342	1.26e-06	3.36	36.5	2.46e-06	0	7.37e-06	0	1.75	1.75	0.126	0.19	0	0.00443	2.46e-06	0	2.61e-20	0	0	0	684	681	0	0	0	0	0	0	0	0	0	0	0	0	0	0	0	0	0	1.94	0	0	0
21	0	8	11.8	0.0601	0.0602	0	0.0601	3.36	7.05	43.7	292	284	117	117	22.1	22.1	0.331	0.993	0.00443	0.0133	4.74e-05	0.000112	2.7e-06	0	0.00868	0.00671	1200	1200	0	0	0	0	0	0	0	0	0	0	0	0	0	0	0	0	0	307	117	0	0
22	0	8	5.29	0.0277	0.0278	0	0.0277	0.00187	0.96	12.9	102	89	40.9	40.4	147	147	0	13.3	0	0	4.58e-05	9.77e-05	2.01e-06	0	0.00652	0.00201	580	551	0	0	0	0	0	0	0	0	0	0	0	0	0	0	0	0	0	249	40.4	0	0
23	0	8	18.9	0.0983	0.0983	4.43e-05	0.0314	8.01	12.5	47.4	373	373	157	157	208	208	14.3	14.5	0.0133	0.0399	0.000219	0.000589	2.22e-07	1.96e-07	0.00873	0.00867	1960	1930	0	0	0	0	0	0	0	0	0	0	0	0	0	0	0	0	0	595	157	0	0
24	0	8	3.14	0.0174	0.0175	0	0.0174	9.4e-07	9.4e-07	2.01e-05	8.95e-06	0	2.69e-05	0	0.566	0.567	0	0.0744	0	0	8.96e-06	0	7.76e-20	0	0	0	335	347	0	0	0	0	0	0	0	0	0	0	0	0	0	0	0	0	0	0.641	0	0	0
25	0	8	2.25	0.0103	0.0103	0	0.0103	1.26e-06	1.26e-06	4.6e-05	6.17e-06	0	1.85e-05	0	5.96	5.96	0	0.102	0	0	6.18e-06	0	1.38e-19	0	0	0	212	204	0	0	0	0	0	0	0	0	0	0	0	0	0	0	0	0	0	6.06	0	0	0
26	0	8	73.1	0.353	0.353	0	0.353	30.8	23.7	25	2290	2020	943	934	532	532	34.7	104	0.163	0.491	0.00245	0.00734	1.96e-07	0	0.0111	0.00357	6210	6970	0	0	0	0	0	0	0	0	0	0	0	0	0	0	0	0	0	2660	934	0	0
1	0	9	3.98	0.00887	0.00888	0	0.00887	5.17e-07	5.17e-07	2.25e-05	7.96e-06	0	2.39e-05	2.22e-05	0.933	0.934	0	0.101	0	0	7.97e-06	0	3.62e-19	0	0	0	188	181	0	0	0	0	0	0	0	0	0	0	0	0	0	0	0	0	0	1.04	2.22e-05	0	0
2	0	9	4.34	0.00974	0.00975	0	0.00974	4.05e-07	4.05e-07	1.6e-05	7.37e-06	0	2.21e-05	0	1.98	1.98	0	0.112	0	0	7.39e-06	0	3.72e-19	0	0	0	207	199	0	0	0	0	0	0	0	0	0	0	0	0	0	0	0	0	0	2.09	0	0	0
3	0	9	4.45	0.0184	0.0184	6.67e-06	0.00667	5.3e-07	5.3e-07	1.12e-05	9.8e-06	0	2.94e-05	0	1.17	1.16	0	0.00221	0	0	9.81e-06	0	1.29e-19	0	0	0	339	374	0	0	0	0	0	0	0	0	0	0	0	0	0	0	0	0	0	1.17	0	0	0
4	0	9	10.3	0.0278	0.0279	0	0.0278	1.7e-06	3.22	44.6	320	320	128	128	18.5	18.6	0.213	0.641	0	0.00193	4.74e-06	0	5.56e-18	0	0	0	576	568	0	0	0	0	0	0	0	0	0	0	0	0	0	0	0	0	0	339	128	0	0
5	0	9	5.06	0.0204	0.0204	0	0.0204	9.83e-07	1.84	34.8	1.35e-06	0	4.05e-06	0	1.36	1.36	0.00221	0.00663	0	8.78e-05	1.35e-06	0	2.35e-20	0	0	0	417	416	0	0	0	0	0	0	0	0	0	0	0	0	0	0	0	0	0	1.37	0	0	0
6	0	9	2.9	0.0125	0.0125	0	0.0125	4.06e-07	4.06e-07	1.25e-05	4.35e-06	0	1.31e-05	0	3.11	3.12	0	0.0786	0	0	4.36e-06	0	3.21e-20	0	0	0	229	255	0	0	0	0	0	0	0	0	0	0	0	0	0	0	0	0	0	3.19	0	0	0
7	0	9	1.65	0.00751	0.00753	0	0.00751	7e-07	7e-07	3.59e-05	3.55e-06	0	1.07e-05	0	11.7	11.7	0	0.0101	0	0	3.56e-06	0	3.4e-20	0	0	0	158	154	0	0	0	0	0	0	0	0	0	0	0	0	0	0	0	0	0	11.7	0	0	0
8	0	9	14.5	0.0479	0.048	0	0.0479	3.22	2.14	17.2	320	312	128	128	68.9	69	0.641	1.93	0.00193	0.00579	9.05e-06	0	3.63e-19	0	0	0	996	979	0	0	0	0	0	0	0	0	0	0	0	0	0	0	0	0	0	383	128	0	0
9	0	9	9.11	0.0368	0.0369	0	0.0368	1.84	4.06	42.5	2.18e-06	0	6.55e-06	0	5.24	5.25	0.0852	0.169	8.78e-05	0.00151	2.19e-06	0	3.36e-20	0	0	0	754	752	0	0	0	0	0	0	0	0	0	0	0	0	0	0	0	0	0	5.42	0	0	0
10	0	9	17.4	0.0616	0.0618	0	0.0616	2.14	4.44	27.7	312	312	128	129	99.7	99.8	1.94	3.45	0.00579	0.0174	3.02e-06	0	7.96e-20	0	0	0	1260	1260	0	0	0	0	0	0	0	0	0	0	0	0	0	0	0	0	0	415	129	0	0
11	0	9	2.93	0.012	0.012	0	0.012	4.65e-07	0.914	29.4	165	162	65.9	65.9	2.88	2.89	0	3.04	0	0	5.32e-06	0	7.12e-19	0	0	0	255	244	0	0	0	0	0	0	0	0	0	0	0	0	0	0	0	0	0	168	65.9	0	0
12	0	9	3.94	0.0179	0.0179	0	0.0179	1.33e-06	1.24	26.7	128	126	51.2	51.3	26.6	26.6	0	2.14	0	0	1.02e-05	0	3.26e-18	0	0	0	382	366	0	0	0	0	0	0	0	0	0	0	0	0	0	0	0	0	0	155	51.3	0	0
13	0	9	17.5	0.0715	0.0716	0	0.0715	4.98	7.47	40.2	162	157	65.9	65.8	49.2	49.3	3.2	8.89	0.00151	0.00454	1.22e-05	0	1.64e-18	0	0	0	1480	1460	0	0	0	0	0	0	0	0	0	0	0	0	0	0	0	0	0	215	65.8	0	0
14	0	9	1.71	0.00709	0.00709	7.76e-06	0.00664	4.48e-07	0.701	38.1	1290	1290	516	516	1.74	1.74	0	1.08	0	0	3.16e-06	0	1.13e-18	0	0	0	151	145	0	0	0	0	0	0	0	0	0	0	0	0	0	0	0	0	0	1290	516	0	0
15	0	9	3.22	0.0149	0.015	0	0.0149	4.83e-07	4.83e-07	1.25e-05	5.42e-06	0	1.63e-05	0	3.78	3.79	0	0.0437	0	0	5.43e-06	0	1.59e-18	0	0	0	318	305	0	0	0	0	0	0	0	0	0	0	0	0	0	0	0	0	0	3.83	0	0	0
16	0	9	6.57	0.0277	0.0278	0	0.0277	0.701	2.13	29.6	1290	1270	516	516	12.9	13	1.13	3.38	0	0.0658	2.93e-06	0	1.75e-19	0	0	0	570	565	0	0	0	0	0	0	0	0	0	0	0	0	0	0	0	0	0	1290	516	0	0
17	0	9	2.57	0.0117	0.0117	0	0.0117	1.13e-06	1.13e-06	3.71e-05	4.26e-06	0	1.28e-05	0	14.2	14.2	0	0.0461	0	0	4.27e-06	0	3.45e-20	0	0	0	249	239	0	0	0	0	0	0	0	0	0	0	0	0	0	0	0	0	0	14.3	0	0	0
18	0	9	3.61	0.0159	0.0159	0	0.0159	1.85e-07	1.85e-07	4.49e-06	9.48e-06	0	2.84e-05	0	1.04	1.04	0	0.11	0	0	9.49e-06	0	1.03e-19	0	0	0	339	324	0	0	0	0	0	0	0	0	0	0	0	0	0	0	0	0	0	1.15	0	0	0
19	0	9	2.65	0.0119	0.0119	0	0.0119	1.85e-07	1.85e-07	5.98e-06	7.1e-06	0	2.13e-05	0	0.678	0.679	0	0.0407	0	0	7.11e-06	0	7.66e-20	0	0	0	252	244	0	0	0	0	0	0	0	0	0	0	0	0	0	0	0	0	0	0.72	0	0	0
20	0	9	6.57	0.0318	0.0318	0	0.0318	1.21e-06	3.73	45.2	2.38e-06	0	7.13e-06	0	1.17	1.17	0.0989	0.15	0	0.00227	2.38e-06	0	2.93e-20	0	0	0	652	650	0	0	0	0	0	0	0	0	0	0	0	0	0	0	0	0	0	1.32	0	0	0
21	0	9	11.8	0.0558	0.0559	0	0.0558	3.73	5.88	40.6	282	276	113	113	13.9	13.9	0.26	0.782	0.00227	0.00683	4.63e-06	0	4.95e-18	0	0	0	1150	1140	0	0	0	0	0	0	0	0	0	0	0	0	0	0	0	0	0	290	113	0	0
22	0	9	5.29	0.0257	0.0258	0	0.0257	1.34e-06	0.814	12.2	98.9	87.2	39.5	39.2	91.7	91.7	0	11.9	0	0	1.25e-05	0	3.57e-18	0	0	0	548	525	0	0	0	0	0	0	0	0	0	0	0	0	0	0	0	0	0	191	39.2	0	0
23	0	9	18.9	0.0913	0.0912	3.64e-05	0.0313	6.7	11.6	48.9	363	363	152	152	132	132	12.7	12.9	0.00683	0.0205	4.58e-06	0	4e-19	0	0	0	1870	1850	0	0	0	0	0	0	0	0	0	0	0	0	0	0	0	0	0	507	152	0	0
24	0	9	3.14	0.0162	0.0162	0	0.0162	9.09e-07	9.09e-07	2.17e-05	8.66e-06	0	2.6e-05	0	0.4	0.401	0	0.0582	0	0	8.67e-06	0	8.71e-20	0	0	0	318	331	0	0	0	0	0	0	0	0	0	0	0	0	0	0	0	0	0	0.459	0	0	0
25	0	9	2.25	0.00953	0.00954	0	0.00953	1.22e-06	1.22e-06	4.95e-05	5.98e-06	0	1.79e-05	0	4.09	4.09	0	0.0793	0	0	5.98e-06	0	1.54e-19	0	0	0	201	195	0	0	0	0	0	0	0	0	0	0	0	0	0	0	0	0	0	4.17	0	0	0
26	0	9	73.1	0.328	0.329	0	0.328	26.9	20.3	23.8	2230	1980	914	906	339	339	30.9	92.9	0.108	0.326	2.1e-08	0	2.42e-23	0	0	0	5930	6670	0	0	0	0	0	0	0	0	0	0	0	0	0	0	0	0	0	2420	906	0	0
1	0	10	3.98	0.00824	0.00825	0	0.00824	5.35e-07	5.35e-07	2.42e-05	8.22e-06	0	2.47e-05	2.46e-05	0.833	0.834	0	0.0788	0	0	8.23e-06	0	4.34e-19	0	0	0	194	188	0	0	0	0	0	0	0	0	0	0	0	0	0	0	0	0	0	0.913	2.46e-05	0	0
2	0	10	4.34	0.00905	0.00906	0	0.00905	4.19e-07	4.19e-07	1.73e-05	7.62e-06	0	2.29e-05	0	1.77	1.77	0	0.087	0	0	7.63e-06	0	4.46e-19	0	0	0	214	207	0	0	0	0	0	0	0	0	0	0	0	0	0	0	0	0	0	1.86	0	0	0
3	0	10	4.45	0.017	0.017	4.25e-06	0.00667	5.48e-07	5.48e-07	1.2e-05	1.01e-05	0	3.04e-05	0	1.04	1.04	0	0.00172	0	0	1.01e-05	0	1.55e-19	0	0	0	350	389	0	0	0	0	0	0	0	0	0	0	0	0	0	0	0	0	0	1.04	0	0	0
4	0	10	10.3	0.0264	0.0265	0	0.0264	1.76e-06	3.01	42.4	331	331	132	133	6.57	6.57	0.166	0.498	0	0.00114	4.9e-06	0	6.33e-20	0	0	0	611	603	0	0	0	0	0	0	0	0	0	0	0	0	0	0	0	0	0	338	133	0	0
5	0	10	5.06	0.0189	0.0189	0	0.0189	1.02e-06	1.64	32.3	1.4e-06	0	4.18e-06	0	1.22	1.22	0.00172	0.00516	0	3.34e-05	1.4e-06	0	2.81e-20	0	0	0	433	432	0	0	0	0	0	0	0	0	0	0	0	0	0	0	0	0	0	1.22	0	0	0
6	0	10	2.9	0.0116	0.0116	0	0.0116	4.19e-07	4.19e-07	1.35e-05	4.5e-06	0	1.35e-05	0	2.78	2.78	0	0.0611	0	0	4.5e-06	0	3.85e-20	0	0	0	236	265	0	0	0	0	0	0	0	0	0	0	0	0	0	0	0	0	0	2.84	0	0	0
7	0	10	1.65	0.00738	0.00739	0	0.00738	7.24e-07	7.24e-07	3.68e-05	3.67e-06	0	1.1e-05	0	3.22	3.21	0	0.00781	0	0	3.68e-06	0	4.06e-20	0	0	0	172	169	0	0	0	0	0	0	0	0	0	0	0	0	0	0	0	0	0	3.21	0	0	0
8	0	10	14.5	0.0469	0.047	0	0.0469	3.01	2.1	16.7	331	324	133	133	19.3	19.3	0.498	1.5	0.00114	0.00342	9.35e-06	0	1.23e-19	0	0	0	1090	1070	0	0	0	0	0	0	0	0	0	0	0	0	0	0	0	0	0	345	133	0	0
9	0	10	9.11	0.0342	0.0342	0	0.0342	1.64	3.62	39.5	2.26e-06	0	6.77e-06	0	4.68	4.69	0.0663	0.132	3.34e-05	0.00164	2.26e-06	0	4.02e-20	0	0	0	783	781	0	0	0	0	0	0	0	0	0	0	0	0	0	0	0	0	0	4.83	0	0	0
10	0	10	17.4	0.0606	0.0607	0	0.0606	2.1	4.5	27.5	324	323	133	133	26.7	26.6	1.51	2.84	0.00342	0.0103	3.12e-06	0	5e-20	0	0	0	1390	1380	0	0	0	0	0	0	0	0	0	0	0	0	0	0	0	0	0	353	133	0	0
11	0	10	2.93	0.0111	0.0111	0	0.0111	4.8e-07	1.24	41.5	170	169	68.1	68.2	2.58	2.58	0	1.87	0	0	5.5e-06	0	5.69e-20	0	0	0	264	254	0	0	0	0	0	0	0	0	0	0	0	0	0	0	0	0	0	173	68.2	0	0
12	0	10	3.94	0.0177	0.0177	0	0.0177	1.37e-06	1.21	25.6	132	131	53	53	6.6	6.58	0	1.93	0	0	1.06e-05	0	2.07e-19	0	0	0	419	403	0	0	0	0	0	0	0	0	0	0	0	0	0	0	0	0	0	139	53	0	0
13	0	10	17.5	0.196	0.193	0	0.196	1020	37.7	72.9	169	163	68.2	67	704	693	2	4.88	0.00164	0.00483	344	339	2.07e-19	0	0	0	1560	4400	0	0	0	0	0	0	0	0	0	0	0	0	0	0	0	0	0	861	406	0	0
14	0	10	1.71	0.00659	0.00659	2.16e-06	0.00655	4.63e-07	0.626	35.4	1330	1330	534	534	1.56	1.56	0	1.01	0	0	3.26e-06	0	3.46e-20	0	0	0	156	150	0	0	0	0	0	0	0	0	0	0	0	0	0	0	0	0	0	1340	534	0	0
15	0	10	3.22	0.0139	0.0139	0	0.0139	4.99e-07	4.99e-07	1.34e-05	5.6e-06	0	1.68e-05	0	3.38	3.38	0	0.0337	0	0	5.61e-06	0	3.09e-20	0	0	0	328	317	0	0	0	0	0	0	0	0	0	0	0	0	0	0	0	0	0	3.41	0	0	0
16	0	10	6.57	0.026	0.026	0	0.026	0.626	2.35	33.8	1330	1320	534	534	7.33	7.34	1.04	3.13	0	0.0398	3.02e-06	0	5.93e-20	0	0	0	597	592	0	0	0	0	0	0	0	0	0	0	0	0	0	0	0	0	0	1330	534	0	0
17	0	10	2.57	0.0113	0.0114	0	0.0113	1.16e-06	1.16e-06	3.84e-05	4.4e-06	0	1.32e-05	0	4.96	4.95	0	0.0358	0	0	4.41e-06	0	4.13e-20	0	0	0	268	259	0	0	0	0	0	0	0	0	0	0	0	0	0	0	0	0	0	4.99	0	0	0
18	0	10	3.61	0.0147	0.0148	0	0.0147	1.91e-07	1.91e-07	4.83e-06	9.8e-06	0	2.94e-05	0	0.931	0.933	0	0.0851	0	0	9.81e-06	0	1.24e-19	0	0	0	350	336	0	0	0	0	0	0	0	0	0	0	0	0	0	0	0	0	0	1.02	0	0	0
19	0	10	2.65	0.0111	0.0111	0	0.0111	1.91e-07	1.91e-07	6.44e-06	7.33e-06	0	2.2e-05	0	0.606	0.607	0	0.0317	0	0	7.34e-06	0	9.18e-20	0	0	0	260	253	0	0	0	0	0	0	0	0	0	0	0	0	0	0	0	0	0	0.638	0	0	0
20	0	10	6.57	0.0295	0.0296	0	0.0295	1.26e-06	3.35	42.3	2.46e-06	0	7.37e-06	0	1.04	1.04	0.0766	0.117	0	0.00135	2.46e-06	0	3.51e-20	0	0	0	676	674	0	0	0	0	0	0	0	0	0	0	0	0	0	0	0	0	0	1.16	0	0	0
21	0	10	11.8	0.0523	0.0524	0	0.0523	3.35	5.33	38	292	286	117	117	4.55	4.55	0.202	0.606	0.00135	0.00406	4.79e-06	0	6.52e-20	0	0	0	1200	1190	0	0	0	0	0	0	0	0	0	0	0	0	0	0	0	0	0	291	117	0	0
22	0	10	5.29	0.0265	0.0265	0	0.0265	1.39e-06	0.898	12.6	102	92.4	40.9	40.6	17.2	17.1	0	9.92	0	0	1.3e-05	0	1.85e-19	0	0	0	628	604	0	0	0	0	0	0	0	0	0	0	0	0	0	0	0	0	0	120	40.6	0	0
23	0	10	18.9	0.0889	0.0888	2.32e-05	0.0314	6.23	11	46.2	378	378	157	157	28.1	28.1	10.5	10.7	0.00406	0.0122	4.73e-06	0	6.16e-20	0	0	0	2040	2020	0	0	0	0	0	0	0	0	0	0	0	0	0	0	0	0	0	417	157	0	0
24	0	10	3.14	0.015	0.0151	0	0.015	9.4e-07	9.4e-07	2.33e-05	8.95e-06	0	2.69e-05	0	0.357	0.358	0	0.045	0	0	8.96e-06	0	1.04e-19	0	0	0	328	343	0	0	0	0	0	0	0	0	0	0	0	0	0	0	0	0	0	0.403	0	0	0
25	0	10	2.25	0.00903	0.00904	0	0.00903	1.26e-06	1.26e-06	5.23e-05	6.17e-06	0	1.85e-05	0	0.98	0.98	0	0.0617	0	0	6.18e-06	0	1.85e-19	0	0	0	212	206	0	0	0	0	0	0	0	0	0	0	0	0	0	0	0	0	0	1.04	0	0	0
26	0	10	73.1	0.459	0.457	0	0.459	56.7	33.5	27.3	2310	2110	944	931	768	763	23.6	70.3	0.067	0.199	339	341	2.57e-23	0	0	0	9260	10400	0	0	0	0	0	0	0	0	0	0	0	0	0	0	0	0	0	2950	1270	0	0
1	0	11	3.98	0.00765	0.00766	0	0.00765	5.17e-07	5.17e-07	2.61e-05	7.96e-06	0	2.39e-05	2.38e-05	4.27	4.27	0	0.0511	0	0	7.97e-06	0	4.87e-19	0	0	0	197	192	0	0	0	0	0	0	0	0	0	0	0	0	0	0	0	0	0	4.32	2.38e-05	0	0
2	0	11	4.34	0.00841	0.00842	0	0.00841	4.05e-07	4.05e-07	1.86e-05	7.37e-06	0	2.21e-05	1.47e-05	6.5	6.51	0	0.0564	0	0	7.39e-06	0	5e-19	0	0	0	217	211	0	0	0	0	0	0	0	0	0	0	0	0	0	0	0	0	0	6.56	1.47e-05	0	0
3	0	11	4.45	0.0158	0.0158	2.41e-06	0.00667	0.016	0.016	0.381	0.116	0.116	0.0437	0.0437	90.4	90.4	0	0.0012	0	0	0.0304	0.0305	0.000446	0.000417	0.0689	0.0683	354	396	0	0	0	0	0	0	0	0	0	0	0	0	0	0	0	0	0	90.5	0.0742	0	0
4	0	11	10.3	0.024	0.024	0	0.024	0.0715	2.39	38.4	321	321	128	129	53.3	53.3	0.108	0.323	0	0.000539	0.0131	0.0159	0.00155	0.000744	1.15	1.12	605	599	0	0	0	0	0	0	0	0	0	0	0	0	0	0	0	0	0	374	129	0	0
5	0	11	5.06	0.0176	0.0176	0	0.0176	0.0264	1.64	36	0.181	0.18	0.0703	0.0702	136	136	0.0012	0.00361	0	4.04e-06	0.0446	0.0462	0.000947	0	0.136	0.124	441	440	0	0	0	0	0	0	0	0	0	0	0	0	0	0	0	0	0	136	0.116	0	0
6	0	11	2.9	0.0108	0.0108	0	0.0108	4.06e-07	4.06e-07	1.45e-05	4.35e-06	0	1.31e-05	0	4.59	4.6	0	0.0396	0	0	4.36e-06	0	4.32e-20	0	0	0	239	270	0	0	0	0	0	0	0	0	0	0	0	0	0	0	0	0	0	4.64	0	0	0
7	0	11	1.65	0.00645	0.00646	0	0.00645	0.0278	0.0278	1.62	0.393	0.391	0.0971	0.0968	49.3	49.1	0	0.00648	0	0	0.0149	0.0151	0.00262	0.00081	0.356	0.339	164	161	0	0	0	0	0	0	0	0	0	0	0	0	0	0	0	0	0	49.5	0.112	0	0
8	0	11	14.5	0.0412	0.0413	0	0.0412	2.53	1.81	17	321	316	129	129	147	146	0.323	0.971	0.000539	0.00162	0.0522	0.0731	0.00195	0	2.61	2.18	1040	1030	0	0	0	0	0	0	0	0	0	0	0	0	0	0	0	0	0	463	129	0	0
9	0	11	9.11	0.0318	0.0318	0	0.0318	1.65	3.03	36.7	0.276	0.275	0.106	0.106	232	232	0.0432	0.0878	4.04e-06	0.00076	0.0724	0.0752	0.000909	0	0.217	0.202	797	796	0	0	0	0	0	0	0	0	0	0	0	0	0	0	0	0	0	233	0.181	0	0
10	0	11	17.4	0.0529	0.053	0	0.0529	1.88	4.1	29.9	317	316	129	129	238	237	0.978	1.9	0.00162	0.00487	0.103	0.11	0.0023	0.00142	3.1	2.99	1320	1320	0	0	0	0	0	0	0	0	0	0	0	0	0	0	0	0	0	556	129	0	0
11	0	11	2.93	0.0103	0.0103	0	0.0103	0.0181	1.03	38.6	165	164	66	66	81.6	81.4	0	1.49	0	0	0.02	0.0257	0.000764	0	0.168	0.153	267	258	0	0	0	0	0	0	0	0	0	0	0	0	0	0	0	0	0	247	66.1	0	0
12	0	11	3.94	0.0154	0.0154	0	0.0154	0.0909	0.917	23	128	127	51.4	51.4	34.9	34.7	0	1.59	0	0	0.0135	0.019	0.00105	0	1.17	1.03	397	383	0	0	0	0	0	0	0	0	0	0	0	0	0	0	0	0	0	163	51.5	0	0
13	0	11	17.5	0.235	0.234	0	0.235	1330	45.4	74.8	164	162	66.3	66	1340	1340	1.58	3.72	0.00076	0.0104	450	448	0.00108	8.41e-05	1.38	1.22	1560	5860	0	0	0	0	0	0	0	0	0	0	0	0	0	0	0	0	0	1500	514	0	0
14	0	11	1.71	0.00612	0.00613	0	0.00612	0.0124	0.524	32.9	1290	1290	516	517	22.7	22.7	0	0.807	0	0	0.00552	0.00793	0.000213	0.000178	0.185	0.183	158	153	0	0	0	0	0	0	0	0	0	0	0	0	0	0	0	0	0	1320	517	0	0
15	0	11	3.22	0.0129	0.0129	0	0.0129	0.0132	0.0132	0.389	0.0162	0.0162	0.0145	0.0145	16.8	16.8	0	0.0219	0	0	0.00303	0.00376	0.000274	0	0.249	0.235	332	323	0	0	0	0	0	0	0	0	0	0	0	0	0	0	0	0	0	16.8	0.0182	0	0
16	0	11	6.57	0.0239	0.024	0	0.0239	0.57	2.13	34.3	1290	1280	517	518	97.6	97.5	0.829	2.49	0	0.0198	0.0266	0.0552	0.000674	0	0.762	0.69	601	598	0	0	0	0	0	0	0	0	0	0	0	0	0	0	0	0	0	1380	518	0	0
17	0	11	2.57	0.0101	0.0101	0	0.0101	0.0336	0.0336	1.26	0.154	0.151	0.0796	0.0793	76.3	76	0	0.0254	0	0	0.0232	0.0243	0.00103	0	0.373	0.317	259	252	0	0	0	0	0	0	0	0	0	0	0	0	0	0	0	0	0	76.2	0.104	0	0
18	0	11	3.61	0.0137	0.0137	0	0.0137	1.85e-07	1.85e-07	5.2e-06	9.48e-06	0	2.84e-05	0	1.68	1.68	0	0.0551	0	0	9.49e-06	0	1.39e-19	0	0	0	354	343	0	0	0	0	0	0	0	0	0	0	0	0	0	0	0	0	0	1.73	0	0	0
19	0	11	2.65	0.0103	0.0103	0	0.0103	1.85e-07	1.85e-07	6.93e-06	7.1e-06	0	2.13e-05	0	1.06	1.06	0	0.0205	0	0	7.11e-06	0	1.03e-19	0	0	0	263	258	0	0	0	0	0	0	0	0	0	0	0	0	0	0	0	0	0	1.08	0	0	0
20	0	11	6.57	0.0274	0.0275	0	0.0274	0.00117	2.8	39.3	0.00719	0.00716	0.00307	0.00306	11.8	11.9	0.0497	0.076	0	0.000624	0.00354	0.00462	3.93e-20	0	0.007	0.00667	689	687	0	0	0	0	0	0	0	0	0	0	0	0	0	0	0	0	0	11.9	0.00768	0	0
21	0	11	11.8	0.0482	0.0482	0	0.0482	2.87	4.38	35	283	278	113	113	27.5	27.5	0.131	0.394	0.000624	0.00188	0.0105	0.0246	0.000999	0	1.09	0.903	1210	1210	0	0	0	0	0	0	0	0	0	0	0	0	0	0	0	0	0	306	113	0	0
22	0	11	5.29	0.022	0.022	0	0.022	0.189	0.661	11.6	99.5	91.6	40	39.7	113	113	0	8.03	0	0	0.0437	0.0684	0.00181	0	2.09	0.936	567	548	0	0	0	0	0	0	0	0	0	0	0	0	0	0	0	0	0	212	39.8	0	0
23	0	11	18.9	0.0785	0.0785	1.32e-05	0.0313	5.1	8.55	42	370	370	153	153	189	189	8.43	8.59	0.00188	0.00562	0.113	0.114	0.00187	0.00175	2.58	2.57	1970	1950	0	0	0	0	0	0	0	0	0	0	0	0	0	0	0	0	0	567	153	0	0
24	0	11	3.14	0.014	0.014	0	0.014	0.00117	0.00117	0.032	0.00721	0.00718	0.00307	0.00306	10.7	10.7	0	0.0292	0	0	0.00265	0.00354	8.38e-05	0	0.00752	0.007	332	350	0	0	0	0	0	0	0	0	0	0	0	0	0	0	0	0	0	10.7	0.0066	0	0
25	0	11	2.25	0.00823	0.00824	0	0.00823	0.0133	0.0133	0.611	0.0596	0.0572	0.0322	0.0323	24.7	24.7	0	0.0435	0	0	0.00636	0.00783	0.000515	0	0.26	0.134	210	206	0	0	0	0	0	0	0	0	0	0	0	0	0	0	0	0	0	24.8	0.0401	0	0
26	0	11	73.1	0.458	0.457	0	0.458	61.1	32.4	27.4	2260	2110	917	910	2000	1990	18.4	55	0.0407	0.122	449	451	0.00325	0	8.96	4.81	10600	11400	0	0	0	0	0	0	0	0	0	0	0	0	0	0	0	0	0	4160	1360	0	0
1	0	12	3.98	0.0478	0.0479	0	0.0478	177	177	334	1030	1020	527	530	9860	8080	0	8.69	0	0	67	64.2	10.5	5.93	7290	4760	620	776	0	0	0	0	0	0	0	0	0	0	0	0	0	0	0	0	0	9110	594	0	0
2	0	12	4.34	0.0553	0.0553	0	0.0553	200	200	327	917	853	541	508	11500	9380	0	8.27	0	0	62.6	59.9	11.9	6.37	8070	4910	713	891	0	0	0	0	0	0	0	0	0	0	0	0	0	0	0	0	0	10300	568	0	0
3	0	12	4.45	0.0292	0.0292	1.39e-06	0.00685	34.1	34.1	103	193	192	99.6	99.4	527	526	0	0.0773	0	0	19.6	19.6	0.642	0.631	1530	1520	514	535	0	0	0	0	0	0	0	0	0	0	0	0	0	0	0	0	0	718	119	0	0
4	0	12	10.3	0.117	0.117	6.37e-06	0.0445	402	33.3	58.9	2280	2270	1220	1220	17600	17300	17	18.3	0	0.018	129	128	12.5	11.8	10700	10300	1960	1920	0	0	0	0	0	0	0	0	0	0	0	0	0	0	0	0	0	19600	1340	0	0
5	0	12	5.06	0.0349	0.035	0	0.0349	48.3	5.76	48.5	261	238	138	127	686	595	0.0773	0.222	0	0.000446	25.4	23.1	0.835	0.478	2130	1350	626	724	0	0	0	0	0	0	0	0	0	0	0	0	0	0	0	0	0	833	150	0	0
6	0	12	2.9	0.0259	0.0259	0	0.0259	29.2	29.2	122	119	110	71.3	66.2	1090	983	0	0.737	0	0	15.5	14.2	1.05	0.481	1320	782	433	562	0	0	0	0	0	0	0	0	0	0	0	0	0	0	0	0	0	1090	80.4	0	0
7	0	12	1.65	0.0104	0.0104	4.19e-07	0.00999	16.2	16.2	208	96.7	88.4	42.2	38.2	194	170	0	0.205	0	0	4.7	4.3	0.246	0.169	651	460	228	222	0	0	0	0	0	0	0	0	0	0	0	0	0	0	0	0	0	259	42.5	0	0
8	0	12	14.5	0.155	0.155	1.44e-05	0.142	165	14.9	23.7	2740	2670	1510	1470	17900	16100	18.3	35.8	0.018	0.0628	150	145	12.8	9.27	15100	11600	2620	2790	0	0	0	0	0	0	0	0	0	0	0	0	0	0	0	0	0	18800	1620	0	0
9	0	12	9.11	0.0713	0.0713	0	0.0713	62	11.9	46.8	489	447	269	248	1870	1640	0.959	2.32	0.000446	0.00196	47.1	43	1.35	0.852	3280	2210	1450	1560	0	0	0	0	0	0	0	0	0	0	0	0	0	0	0	0	0	2090	291	0	0
10	0	12	17.4	0.177	0.177	1.2e-05	0.0853	53.3	27.7	40.5	2850	2830	1560	1550	16500	16100	36	39.5	0.0628	0.139	155	153	9.7	9.03	13000	12400	3230	3210	0	0	0	0	0	0	0	0	0	0	0	0	0	0	0	0	0	19000	1700	0	0
11	0	12	2.93	0.0177	0.0178	0	0.0177	21.6	2.38	41.4	264	267	125	125	307	266	0	1.8	0	0	9.77	8.86	0.354	0.128	971	615	373	381	0	0	0	0	0	0	0	0	0	0	0	0	0	0	0	0	0	535	134	0	0
12	0	12	3.94	0.026	0.026	0	0.026	82.6	2.33	26.6	325	320	190	182	302	266	0	2.48	0	0	9.67	8.85	0.415	0.198	2930	1820	547	549	0	0	0	0	0	0	0	0	0	0	0	0	0	0	0	0	0	588	191	0	0
13	0	12	17.5	0.331	0.331	0	0.331	1690	81.9	88.5	1260	1180	709	661	3940	3680	4.13	11.1	0.00196	0.0135	601	603	2.33	1.22	8500	6150	2790	8100	0	0	0	0	0	0	0	0	0	0	0	0	0	0	0	0	0	4870	1260	0	0
14	0	12	1.71	0.0102	0.0102	5.44e-07	0.0061	16.1	1.41	38.5	1400	1410	576	579	173	172	0	0.658	0	0	5.73	5.7	0.214	0.203	688	679	214	192	0	0	0	0	0	0	0	0	0	0	0	0	0	0	0	0	0	1580	585	0	0
15	0	12	3.22	0.0139	0.0139	0	0.0139	5.06	5.06	87.8	23.8	22.1	13.1	12.2	78.2	70.8	0	0.13	0	0	2.31	2.11	0.0855	0.0112	219	168	370	342	0	0	0	0	0	0	0	0	0	0	0	0	0	0	0	0	0	93	14.3	0	0
16	0	12	6.57	0.0414	0.0414	0	0.0414	58	5.13	37.9	1630	1700	718	742	671	583	0.789	2.52	0	0.013	21	19.1	0.765	0.368	2970	1900	802	881	0	0	0	0	0	0	0	0	0	0	0	0	0	0	0	0	0	2280	761	0	0
17	0	12	2.57	0.0184	0.0184	0	0.0184	26.5	26.5	192	104	93.9	64.2	58	300	261	0	0.672	0	0	9.66	8.81	0.353	0.153	1130	698	379	388	0	0	0	0	0	0	0	0	0	0	0	0	0	0	0	0	0	356	66.8	0	0
18	0	12	3.61	0.0129	0.0129	0	0.0129	0.495	0.495	13.1	4.18	4.02	3.3	3.22	5.1	5.01	0	0.0943	0	0	0.453	0.448	0.00058	0	7.54	6.22	376	360	0	0	0	0	0	0	0	0	0	0	0	0	0	0	0	0	0	9.12	3.66	0	0
19	0	12	2.65	0.00966	0.00968	0	0.00966	0.326	0.326	11.5	2.71	2.63	2.16	2.1	3.32	3.26	0	0.0326	0	0	0.303	0.298	0.000466	0	5.54	4.91	280	271	0	0	0	0	0	0	0	0	0	0	0	0	0	0	0	0	0	5.93	2.4	0	0
20	0	12	6.57	0.0268	0.0269	0	0.0268	2.33	2.76	38.1	11.9	11.5	7.4	7.14	46.6	44.8	0.115	0.184	0	0.00105	1.6	1.55	4.68e-20	0	87.9	78	723	715	0	0	0	0	0	0	0	0	0	0	0	0	0	0	0	0	0	56.5	8.69	0	0
21	0	12	11.8	0.0496	0.0497	0	0.0496	23.9	5.11	38	368	359	169	166	119	110	0.278	0.802	0.00105	0.00305	4.37	4.17	0.11	0	829	603	1300	1260	0	0	0	0	0	0	0	0	0	0	0	0	0	0	0	0	0	470	170	0	0
22	0	12	5.29	0.0503	0.0503	0	0.0503	184	1.98	12.5	666	610	436	409	822	721	0	35.5	0	0	25.7	24.6	1.2	0	6680	2260	929	983	0	0	0	0	0	0	0	0	0	0	0	0	0	0	0	0	0	1370	434	0	0
23	0	12	18.9	0.115	0.115	7.51e-06	0.0315	58.1	16.9	47.3	1180	1180	690	690	1050	1050	36.3	36.7	0.00305	0.00915	34.7	34.7	0.361	0.353	4740	4720	2560	2510	0	0	0	0	0	0	0	0	0	0	0	0	0	0	0	0	0	2270	725	0	0
24	0	12	3.14	0.0142	0.0142	0	0.0142	2.01	2.01	39.3	10	9.28	5.68	5.29	47	43.2	0	0.0828	0	0	1.4	1.3	0.0507	0	106	83	364	367	0	0	0	0	0	0	0	0	0	0	0	0	0	0	0	0	0	52.6	6.6	0	0
25	0	12	2.25	0.0133	0.0133	0	0.0133	45	45	405	32.1	28.4	34.4	30	108	95.3	0	1.4	0	0	2.42	2.31	0.122	0	2660	946	277	288	0	0	0	0	0	0	0	0	0	0	0	0	0	0	0	0	0	125	32.3	0	0
26	0	12	73.1	0.839	0.839	0	0.839	206	87.1	33.6	7330	6980	3910	3810	22100	20900	94.3	279	0.175	0.582	830	843	11.3	2.56	28700	15800	15900	18400	0	0	0	0	0	0	0	0	0	0	0	0	0	0	0	0	0	28100	4650	0	0
1	0	2007	3.98	0.0281	0.0281	0	0.0281	645	645	112	2790	2610	1910	1780	14500	13100	0	23	0	0	143	133	13	7.28	24100	14800	5920	5930	0	0	0	0	0	0	0	0	0	0	0	0	0	0	0	0	0	15700	1910	0	0
2	0	2007	4.34	0.0311	0.0311	0	0.0311	635	635	106	2750	2480	1850	1680	17800	16500	0	27.2	0	0	142	131	14.6	7.71	23900	14400	6450	6460	0	0	0	0	0	0	0	0	0	0	0	0	0	0	0	0	0	19000	1810	0	0
3	0	2007	4.45	0.0336	0.0336	5.17e-06	0.00779	163	163	35.2	655	647	444	440	2830	2840	0	0.318	0	0	48.3	47.7	1.48	1.44	6520	6260	7710	7840	0	0	0	0	0	0	0	0	0	0	0	0	0	0	0	0	0	3490	487	0	0
4	0	2007	10.3	0.0756	0.0756	5.74e-06	0.0405	1520	230	49.7	9560	9540	5600	5570	31500	31100	50.2	57.4	0	0.0683	290	288	15.8	15	37400	36100	16600	16000	0	0	0	0	0	0	0	0	0	0	0	0	0	0	0	0	0	40700	5860	0	0
5	0	2007	5.06	0.0385	0.0385	1.83e-06	0.0367	226	80.8	46.6	873	798	605	552	3610	3530	0.318	0.891	0	0.00172	62.3	56.7	1.93	1.21	8730	6600	9000	9250	0	0	0	0	0	0	0	0	0	0	0	0	0	0	0	0	0	4330	609	0	0
6	0	2007	2.9	0.0308	0.0309	1.21e-06	0.0304	368	368	83.1	1180	1050	930	824	6350	6680	0	5.63	0	0	63.8	57.4	2.5	1.32	13300	8780	6400	7270	0	0	0	0	0	0	0	0	0	0	0	0	0	0	0	0	0	7730	881	0	0
7	0	2007	1.65	0.0136	0.0136	1.15e-06	0.0118	230	230	107	722	688	705	674	1940	1920	0	1.22	0	0	29.3	27.7	0.846	0.676	7410	6590	3460	3150	0	0	0	0	0	0	0	0	0	0	0	0	0	0	0	0	0	2610	701	0	0
8	0	2007	14.5	0.113	0.113	7.57e-06	0.106	1000	111	21.2	11200	10700	6960	6580	37100	36200	57.4	118	0.0683	0.218	348	328	17.7	12.7	62000	44400	25500	25600	0	0	0	0	0	0	0	0	0	0	0	0	0	0	0	0	0	47000	6910	0	0
9	0	2007	9.11	0.0784	0.0785	8.14e-06	0.0699	567	172	48.3	2300	2140	1700	1570	12100	12000	6.52	12.4	0.00172	0.0292	141	132	3.45	2.5	20000	16500	18700	18800	0	0	0	0	0	0	0	0	0	0	0	0	0	0	0	0	0	14100	1700	0	0
10	0	2007	17.4	0.138	0.138	1.28e-05	0.0833	546	247	36.9	11800	11700	7630	7570	39600	39200	120	140	0.218	0.532	374	370	14.1	13.2	58300	56200	31600	31300	0	0	0	0	0	0	0	0	0	0	0	0	0	0	0	0	0	51100	7940	0	0
11	0	2007	2.93	0.021	0.021	0	0.021	107	37	42.8	2410	2380	1100	1080	4220	4330	0	24.4	0	0	29.1	25.8	0.889	0.395	4130	2870	5660	5240	0	0	0	0	0	0	0	0	0	0	0	0	0	0	0	0	0	6730	1100	0	0
12	0	2007	3.94	0.0314	0.0314	1.48e-06	0.0308	725	39	30.3	2580	2480	1720	1600	2760	2750	0	24.2	0	0	36.5	33	1.45	0.839	23100	15800	8170	7560	0	0	0	0	0	0	0	0	0	0	0	0	0	0	0	0	0	5260	1630	0	0
13	0	2007	17.5	0.427	0.427	2.9e-05	0.418	27100	1630	88.8	6490	6200	4230	4020	40900	40800	36.8	92.9	0.0292	0.16	9120	9120	6.49	4.37	47000	37800	35500	114000	0	0	0	0	0	0	0	0	0	0	0	0	0	0	0	0	0	47000	13100	0	0
14	0	2007	1.71	0.0125	0.0125	4.78e-06	0.00663	79.4	23.3	44.5	16000	16000	6490	6490	2510	2510	0	9.64	0	0	16.8	16.8	0.545	0.524	2950	2920	3380	3000	0	0	0	0	0	0	0	0	0	0	0	0	0	0	0	0	0	18500	6510	0	0
15	0	2007	3.22	0.0223	0.0223	0	0.0223	42.1	42.1	32	137	120	123	107	4320	4310	0	0.774	0	0	8.76	7.79	0.216	0.0748	1260	952	6510	6060	0	0	0	0	0	0	0	0	0	0	0	0	0	0	0	0	0	4430	115	0	0
16	0	2007	6.57	0.0491	0.0491	1.51e-06	0.0487	322	81.2	40.2	16800	16800	7190	7180	9740	9960	10.4	31.6	0	0.41	65	58.5	2.08	1.14	13500	9100	12300	12300	0	0	0	0	0	0	0	0	0	0	0	0	0	0	0	0	0	26800	7240	0	0
17	0	2007	2.57	0.0207	0.0207	0	0.0207	153	153	72.4	413	367	333	295	4060	4190	0	2.58	0	0	27.7	24.6	0.905	0.441	5770	3900	5490	5090	0	0	0	0	0	0	0	0	0	0	0	0	0	0	0	0	0	4560	320	0	0
18	0	2007	3.61	0.0243	0.0243	0	0.0243	291	291	123	1010	875	1160	1000	1510	1490	0	6.52	0	0	26	23	0.672	0.23	7740	5230	6970	6480	0	0	0	0	0	0	0	0	0	0	0	0	0	0	0	0	0	2370	1030	0	0
19	0	2007	2.65	0.0182	0.0182	0	0.0182	159	159	93.8	559	481	638	549	935	924	0	1.74	0	0	16.4	14.2	0.388	0.215	4400	3060	5210	4880	0	0	0	0	0	0	0	0	0	0	0	0	0	0	0	0	0	1410	563	0	0
20	0	2007	6.57	0.0458	0.0458	1.66e-06	0.0452	170	76.3	45.6	517	467	574	517	1270	1250	2.42	3.93	0	0.027	18.3	16.7	0.241	0.166	3430	2770	12600	12400	0	0	0	0	0	0	0	0	0	0	0	0	0	0	0	0	0	1720	534	0	0
21	0	2007	11.8	0.083	0.083	0	0.083	510	145	46.6	5030	4790	3120	2930	3490	3440	10.4	26.7	0.027	0.0804	47.2	43.2	0.761	0.246	12700	9270	22500	22100	0	0	0	0	0	0	0	0	0	0	0	0	0	0	0	0	0	8260	2980	0	0
22	0	2007	5.29	0.0494	0.0494	0	0.0494	1130	23.8	13.6	3480	3070	2590	2350	6580	6640	0	216	0	0	82	78.5	3.6	0.124	37600	14900	12200	11700	0	0	0	0	0	0	0	0	0	0	0	0	0	0	0	0	0	9930	2430	0	0
23	0	2007	18.9	0.149	0.149	2.55e-05	0.0316	490	306	53.1	8520	8510	5810	5810	11800	11800	243	246	0.0804	0.23	139	139	1.34	1.32	35200	35100	38000	37200	0	0	0	0	0	0	0	0	0	0	0	0	0	0	0	0	0	20600	5950	0	0
24	0	2007	3.14	0.0224	0.0224	0	0.0224	10.3	10.3	9.33	39.6	35.9	27.8	25.1	323	313	0	0.679	0	0	4.44	3.99	0.121	0.0254	478	370	6070	6180	0	0	0	0	0	0	0	0	0	0	0	0	0	0	0	0	0	350	29	0	0
25	0	2007	2.25	0.0163	0.0163	0	0.0163	554	554	254	198	172	398	345	643	625	0	8.68	0	0	8.93	8.8	0.458	0.0157	29700	13400	3930	3810	0	0	0	0	0	0	0	0	0	0	0	0	0	0	0	0	0	805	354	0	0
26	0	2007	73.1	0.905	0.905	0	0.905	3010	1230	33.7	46300	42800	26800	25500	109000	110000	546	1550	1.33	4.09	9760	9860	21.3	7.36	171000	102000	211000	23100	0	0	0	0	0	0	0	0	0	0	0	0	0	0	0	0	0	154000	35400	0	0
1	0	1	3.98	0.0088	0.00843	0	0.0088	10.2	10.2	217	23.4	18.6	17.8	14.2	89.6	73.6	0	0.313	0	0	1.25	1.03	0.0625	0	385	232	242	226	0	0	0	0	0	0	0	0	0	0	0	0	0	0	0	0	0	92.5	15.2	0	0
2	0	1	4.34	0.00979	0.00934	0	0.00979	9.48	9.48	166	16.5	12.5	14.5	11.1	74.9	61	0	0.245	0	0	1.12	0.918	0.0469	0	380	221	269	252	0	0	0	0	0	0	0	0	0	0	0	0	0	0	0	0	0	73.8	12	0	0
3	0	1	4.45	0.0149	0.0149	1.09e-06	0.00659	4.42	4.42	63.2	13.9	13.9	10.1	10.1	116	115	0	0.00807	0	0	0.57	0.569	0.0723	0.0691	160	158	414	443	0	0	0	0	0	0	0	0	0	0	0	0	0	0	0	0	0	129	10.7	0	0
4	0	1	10.3	0.0251	0.0246	0	0.0251	23.4	2.47	35.9	369	362	164	159	191	164	0.558	0.727	0	0.00113	2.13	1.84	0.0323	0.0188	560	424	716	704	0	0	0	0	0	0	0	0	0	0	0	0	0	0	0	0	0	527	161	0	0
5	0	1	5.06	0.0168	0.0166	0	0.0168	5.1	1.78	39.8	15.6	14.1	11.5	10.4	149	133	0.00807	0.0223	0	5.39e-05	0.734	0.658	0.0894	0.0094	185	138	498	501	0	0	0	0	0	0	0	0	0	0	0	0	0	0	0	0	0	147	11	0	0
6	0	1	2.9	0.0157	0.0145	0	0.0157	25.9	25.9	238	46.5	36.8	42.9	33.8	50.7	42.5	0	0.242	0	0	1.89	1.52	0.066	0.0167	1070	674	307	337	0	0	0	0	0	0	0	0	0	0	0	0	0	0	0	0	0	79.5	35.3	0	0
7	0	1	1.65	0.00596	0.00593	0	0.00596	2.29	2.29	110	8.01	7.39	4.92	4.52	125	115	0	0.0239	0	0	0.196	0.18	0.0696	0.0305	67.5	54.3	192	181	0	0	0	0	0	0	0	0	0	0	0	0	0	0	0	0	0	122	4.7	0	0
8	0	1	14.5	0.0413	0.0408	0	0.0413	9.45	1.78	16	376	368	171	167	374	327	0.727	2.02	0.00113	0.00355	2.58	2.36	0.137	0.0098	646	473	1230	1180	0	0	0	0	0	0	0	0	0	0	0	0	0	0	0	0	0	696	169	0	0
9	0	1	9.11	0.0346	0.0337	0	0.0346	28.9	3.36	35.2	54.4	46.5	46.7	39.9	239	201	0.264	0.45	5.39e-05	0.00101	2.48	2.13	0.0647	0.0232	858	631	945	929	0	0	0	0	0	0	0	0	0	0	0	0	0	0	0	0	0	248	42	0	0
10	0	1	17.4	0.0518	0.0514	0	0.0518	8.17	3.81	27.2	384	380	179	175	516	463	2.04	2.7	0.00355	0.00891	2.77	2.54	0.0853	0.0547	649	551	1520	1520	0	0	0	0	0	0	0	0	0	0	0	0	0	0	0	0	0	846	178	0	0
11	0	1	2.93	0.0096	0.00954	0	0.0096	2.83	0.877	34.1	177	176	74.1	73.6	59.8	54.1	0	1.14	0	0	0.274	0.259	0.0362	0	103	77.7	311	291	0	0	0	0	0	0	0	0	0	0	0	0	0	0	0	0	0	231	73.8	0	0
12	0	1	3.94	0.0143	0.0142	0	0.0143	3.59	0.802	20.9	138	137	58.6	58.1	107	97.3	0	1.18	0	0	0.326	0.306	0.0554	0	113	86.2	463	429	0	0	0	0	0	0	0	0	0	0	0	0	0	0	0	0	0	235	58.4	0	0
13	0	1	17.5	0.588	0.579	0	0.588	4170	178	115	236	229	125	121	3310	3240	1.59	2.85	0.00101	0.00647	1410	1390	0.156	0.0973	933	812	1820	18300	0	0	0	0	0	0	0	0	0	0	0	0	0	0	0	0	0	3470	1510	0	0
14	0	1	1.71	0.00565	0.00563	1.18e-07	0.0055	0.747	0.469	30.4	1340	1330	535	535	33.8	32.2	0	0.573	0	0	0.157	0.153	0.0187	0.0156	28.3	26.2	184	171	0	0	0	0	0	0	0	0	0	0	0	0	0	0	0	0	0	1370	535	0	0
15	0	1	3.22	0.0113	0.0113	0	0.0113	0.471	0.471	14.6	1.06	1.03	0.885	0.86	18	17.6	0	0.0158	0	0	0.0675	0.0667	0.00889	0	17.3	15.6	377	359	0	0	0	0	0	0	0	0	0	0	0	0	0	0	0	0	0	18.6	0.927	0	0
16	0	1	6.57	0.0222	0.0221	0	0.0222	3.3	1.83	30.7	1340	1330	540	539	143	130	0.589	1.77	0	0.007	0.588	0.592	0.0678	0	128	98.9	686	674	0	0	0	0	0	0	0	0	0	0	0	0	0	0	0	0	0	1460	540	0	0
17	0	1	2.57	0.00947	0.0094	0	0.00947	3.6	3.6	102	8.45	7.62	7.2	6.51	82	73.6	0	0.0845	0	0	0.307	0.28	0.0485	0	119	86.1	304	285	0	0	0	0	0	0	0	0	0	0	0	0	0	0	0	0	0	81.3	6.79	0	0
18	0	1	3.61	0.0118	0.0118	0	0.0118	1.91e-07	1.91e-07	6.04e-06	9.8e-06	0	2.94e-05	0	0.81	0.812	0	0.0279	0	0	9.81e-06	0	1.93e-19	0	0	0	400	390	0	0	0	0	0	0	0	0	0	0	0	0	0	0	0	0	0	0.84	0	0	0
19	0	1	2.65	0.00887	0.00888	0	0.00887	1.91e-07	1.91e-07	8.04e-06	7.33e-06	0	2.2e-05	0	0.52	0.521	0	0.0104	0	0	7.34e-06	0	1.43e-19	0	0	0	298	293	0	0	0	0	0	0	0	0	0	0	0	0	0	0	0	0	0	0.531	0	0	0
20	0	1	6.57	0.0237	0.0238	0	0.0237	0.269	2.17	34	0.736	0.729	0.579	0.576	9.57	9.53	0.0294	0.0458	0	0.000205	0.0417	0.0427	5.47e-20	0	10.9	10.4	776	774	0	0	0	0	0	0	0	0	0	0	0	0	0	0	0	0	0	10.3	0.619	0	0
21	0	1	11.8	0.0419	0.0419	0	0.0419	3.41	4.5	40	295	292	119	119	42.1	41.4	0.0737	0.221	0.000205	0.000746	0.139	0.163	0.0173	0	48.2	40.4	1370	1340	0	0	0	0	0	0	0	0	0	0	0	0	0	0	0	0	0	333	119	0	0
22	0	1	5.29	0.0214	0.0212	0	0.0214	9.16	0.668	11.6	119	111	56.6	54.6	270	236	0	5.93	0	0	0.876	0.827	0.145	0	284	129	676	625	0	0	0	0	0	0	0	0	0	0	0	0	0	0	0	0	0	353	55.4	0	0
23	0	1	18.9	0.0709	0.0709	6.08e-06	0.0313	8.15	7.28	38	410	410	179	179	391	391	6.16	6.29	0.000746	0.00224	1.26	1.26	0.0603	0.0571	265	264	2220	2180	0	0	0	0	0	0	0	0	0	0	0	0	0	0	0	0	0	807	181	0	0
24	0	1	3.14	0.0121	0.0122	0	0.0121	0.269	0.269	7.8	0.752	0.736	0.589	0.579	9.16	9	0	0.019	0	0	0.041	0.0417	0.00542	0	12.1	10.9	377	391	0	0	0	0	0	0	0	0	0	0	0	0	0	0	0	0	0	9.76	0.621	0	0
25	0	1	2.25	0.00748	0.00745	0	0.00748	3.4	3.4	130	2.87	2.57	3.75	3.41	30.3	27.9	0	0.137	0	0	0.0926	0.0931	0.0169	0	151	82.2	242	228	0	0	0	0	0	0	0	0	0	0	0	0	0	0	0	0	0	30.6	3.5	0	0
26	0	1	73.1	0.797	0.786	0	0.797	199	72.2	34.3	2500	2380	1080	1060	4420	4260	15	43.9	0.0246	0.0718	1390	1380	0.209	0	1980	1210	23700	24600	0	0	0	0	0	0	0	0	0	0	0	0	0	0	0	0	0	6690	2440	0	0
1	0	2	3.98	0.0158	0.0158	0	0.0158	21.1	21.1	264	69.4	63	58	53.1	280	301	0	0.84	0	0	2.75	2.54	0.0876	0.00702	856	515	328	336	0	0	0	0	0	0	0	0	0	0	0	0	0	0	0	0	0	365	55.7	0	0
2	0	2	4.34	0.0179	0.0179	0	0.0179	27.5	27.5	275	70.5	65.1	69.2	64.5	315	339	0	0.95	0	0	2.58	2.4	0.0916	0.00859	1080	644	368	377	0	0	0	0	0	0	0	0	0	0	0	0	0	0	0	0	0	405	66.9	0	0
3	0	2	4.45	0.0232	0.0232	1.84e-06	0.00678	21.9	21.9	167	60.7	60.6	54.2	54.1	188	188	0	0.0267	0	0	2.7	2.69	0.0844	0.082	896	888	429	417	0	0	0	0	0	0	0	0	0	0	0	0	0	0	0	0	0	249	56.8	0	0
4	0	2	10.3	0.0447	0.0441	2.55e-06	0.0418	65.4	5.84	46.1	468	464	274	266	728	756	1.79	2.15	0	0.00297	6.02	5.51	0.0578	0.0418	1730	1410	956	947	0	0	0	0	0	0	0	0	0	0	0	0	0	0	0	0	0	1220	271	0	0
5	0	2	5.06	0.0277	0.0272	0	0.0277	27.8	3.57	45.9	75.3	67.2	68.1	60.9	256	270	0.0267	0.0736	0	0.000121	3.49	3.11	0.105	0.0414	1130	786	498	543	0	0	0	0	0	0	0	0	0	0	0	0	0	0	0	0	0	338	64	0	0
6	0	2	2.9	0.0358	0.0361	0	0.0358	42	42	246	107	99	111	103	716	796	0	0.59	0	0	4.74	4.41	0.124	0.0545	1650	1090	595	722	0	0	0	0	0	0	0	0	0	0	0	0	0	0	0	0	0	896	108	0	0
7	0	2	1.65	0.0084	0.00829	0	0.0084	11	11	332	32.7	29.3	25.1	22.3	119	117	0	0.0729	0	0	1.08	0.962	0.0603	0.0332	378	277	190	170	0	0	0	0	0	0	0	0	0	0	0	0	0	0	0	0	0	147	23.3	0	0
8	0	2	14.5	0.0733	0.0719	0	0.0733	62.5	3.97	19.9	587	564	381	358	1040	1090	2.15	5.72	0.00297	0.00924	9.39	8.55	0.207	0.0813	3380	2220	1540	1530	0	0	0	0	0	0	0	0	0	0	0	0	0	0	0	0	0	1660	366	0	0
9	0	2	9.11	0.0715	0.0703	0	0.0715	56.4	9.74	48.6	196	174	190	169	1200	1270	0.663	1.2	0.000121	0.00163	8.95	7.95	0.139	0.0787	2320	1630	1420	1510	0	0	0	0	0	0	0	0	0	0	0	0	0	0	0	0	0	1450	177	0	0
10	0	2	17.4	0.0894	0.0877	9.36e-06	0.0822	33.4	8.13	33.7	638	618	419	398	1310	1320	5.8	6.75	0.00924	0.0239	10.8	9.9	0.172	0.131	3140	2610	1890	1890	0	0	0	0	0	0	0	0	0	0	0	0	0	0	0	0	0	1950	408	0	0
11	0	2	2.93	0.0143	0.0141	0	0.0143	13.8	1.51	38.9	191	191	95.6	94.1	134	141	0	1.32	0	0	1.45	1.32	0.0467	0.0075	563	394	316	289	0	0	0	0	0	0	0	0	0	0	0	0	0	0	0	0	0	333	95.4	0	0
12	0	2	3.94	0.0208	0.0205	0	0.0208	36.2	1.47	25.5	178	176	110	105	146	149	0	1.47	0	0	1.93	1.75	0.0788	0.0233	1250	856	461	410	0	0	0	0	0	0	0	0	0	0	0	0	0	0	0	0	0	326	107	0	0
13	0	2	17.5	1.72	1.69	0.00048	1.53	11900	727	171	496	488	391	386	9780	9650	2.52	4.61	0.00163	0.00489	4020	3960	0.275	0.239	4320	4110	2500	43400	0	0	0	0	0	0	0	0	0	0	0	0	0	0	0	0	0	10100	4340	0	0
14	0	2	1.71	0.00808	0.00806	7.95e-07	0.00586	6.69	0.816	35	1260	1270	515	519	56.4	56	0	0.598	0	0	0.832	0.827	0.025	0.0226	277	267	179	151	0	0	0	0	0	0	0	0	0	0	0	0	0	0	0	0	0	1330	519	0	0
15	0	2	3.22	0.0117	0.0117	0	0.0117	2.55	2.55	72.7	6.2	5.81	5.82	5.47	29.6	29.5	0	0.0431	0	0	0.357	0.339	0.0102	0.000114	104	86.1	312	274	0	0	0	0	0	0	0	0	0	0	0	0	0	0	0	0	0	35.4	5.81	0	0
16	0	2	6.57	0.0325	0.032	0	0.0325	24.8	3.14	35.2	1330	1350	572	580	239	243	0.641	1.98	0	0.00973	3.3	3.12	0.0968	0.0275	1210	842	646	655	0	0	0	0	0	0	0	0	0	0	0	0	0	0	0	0	0	1590	583	0	0
17	0	2	2.57	0.0147	0.0144	0	0.0147	17.1	17.1	284	38.1	33.8	37.1	32.9	139	145	0	0.262	0	0	1.6	1.43	0.0566	0.0129	643	438	319	291	0	0	0	0	0	0	0	0	0	0	0	0	0	0	0	0	0	179	34.3	0	0
18	0	2	3.61	0.0111	0.0111	0	0.0111	0.0509	0.0509	1.83	0.192	0.189	0.236	0.235	2.16	2.16	0	0.0376	0	0	0.0763	0.0794	3.59e-06	0	0.304	0.26	317	308	0	0	0	0	0	0	0	0	0	0	0	0	0	0	0	0	0	2.39	0.314	0	0
19	0	2	2.65	0.00831	0.00832	0	0.00831	0.102	0.102	4.85	0.379	0.374	0.467	0.464	1.37	1.37	0	0.0156	0	0	0.0515	0.0526	6.97e-06	0	0.61	0.559	236	231	0	0	0	0	0	0	0	0	0	0	0	0	0	0	0	0	0	1.76	0.516	0	0
20	0	2	6.57	0.0229	0.0229	0	0.0229	1.4	1.89	32.9	3.59	3.49	3.49	3.4	17	17	0.0544	0.0859	0	0.000507	0.264	0.262	5.86e-20	0	54	49.4	602	594	0	0	0	0	0	0	0	0	0	0	0	0	0	0	0	0	0	20.5	3.66	0	0
21	0	2	11.8	0.0419	0.0419	0	0.0419	11.2	3.97	37.9	295	290	131	130	56.6	56.2	0.123	0.365	0.000507	0.00149	0.907	0.955	0.0251	0	361	282	1090	1000	0	0	0	0	0	0	0	0	0	0	0	0	0	0	0	0	0	347	131	0	0
22	0	2	5.29	0.0384	0.0376	0	0.0384	78.6	1.37	13	247	224	195	178	360	368	0	12.2	0	0	4.98	4.79	0.21	0	2710	1110	768	714	0	0	0	0	0	0	0	0	0	0	0	0	0	0	0	0	0	604	183	0	0
23	0	2	18.9	0.0916	0.0915	9.95e-06	0.0314	27.8	10.5	42.8	569	569	355	354	545	545	12.6	12.8	0.00149	0.0044	7.26	7.26	0.0731	0.0704	2160	2160	1980	1910	0	0	0	0	0	0	0	0	0	0	0	0	0	0	0	0	0	1130	362	0	0
24	0	2	3.14	0.0121	0.0121	0	0.0121	1.3	1.3	37.6	3.38	3.21	3.16	3.02	15.6	15.6	0	0.0388	0	0	0.217	0.211	0.00584	0	63.1	53.4	307	299	0	0	0	0	0	0	0	0	0	0	0	0	0	0	0	0	0	18.8	3.23	0	0
25	0	2	2.25	0.0109	0.0108	0	0.0109	34.8	34.8	651	18.6	16	36.3	31.2	37.9	37.8	0	0.73	0	0	0.612	0.617	0.0309	0	1890	825	225	211	0	0	0	0	0	0	0	0	0	0	0	0	0	0	0	0	0	54.6	31.9	0	0
26	0	2	73.1	2.02	1.98	0	2.02	802	250	50	3250	3090	1890	1830	12100	11900	28.5	82.5	0.0429	0.127	3980	3920	0.504	0.225	11800	8210	48700	48300	0	0	0	0	0	0	0	0	0	0	0	0	0	0	0	0	0	15100	5740	0	0
1	0	3	3.98	0.0279	0.0283	0	0.0279	80	80	232	228	216	241	230	315	362	0	2.16	0	0	6.66	6.44	0.307	0.151	3010	1780	439	531	0	0	0	0	0	0	0	0	0	0	0	0	0	0	0	0	0	579	237	0	0
2	0	3	4.34	0.0315	0.032	0	0.0315	70.3	70.3	169	179	171	193	185	368	425	0	1.95	0	0	5.77	5.55	0.279	0.137	2830	1660	497	599	0	0	0	0	0	0	0	0	0	0	0	0	0	0	0	0	0	598	191	0	0
3	0	3	4.45	0.05	0.05	5.28e-06	0.0104	33.7	33.7	61.5	96.6	95	97.7	96.2	434	439	0	0.0468	0	0	6.61	6.51	0.161	0.156	1480	1400	849	833	0	0	0	0	0	0	0	0	0	0	0	0	0	0	0	0	0	535	103	0	0
4	0	3	10.3	0.0844	0.0855	1.1e-05	0.0413	201	21.3	51.3	843	855	699	697	1030	1080	4.1	4.84	0	0.00742	19.5	19.1	0.447	0.418	5440	5150	1560	1550	0	0	0	0	0	0	0	0	0	0	0	0	0	0	0	0	0	1940	716	0	0
5	0	3	5.06	0.0596	0.0602	5.32e-06	0.0497	46.5	14.8	54.6	131	118	134	121	551	601	0.0468	0.126	0	0.000125	8.41	7.65	0.212	0.164	1950	1520	995	1070	0	0	0	0	0	0	0	0	0	0	0	0	0	0	0	0	0	719	128	0	0
6	0	3	2.9	0.0548	0.0556	2.96e-06	0.0496	75.7	75.7	153	199	180	225	205	1090	1300	0	0.806	0	0	9.11	8.35	0.231	0.161	2940	2110	826	1000	0	0	0	0	0	0	0	0	0	0	0	0	0	0	0	0	0	1480	213	0	0
7	0	3	1.65	0.0211	0.0212	1.87e-06	0.0184	50.8	50.8	238	172	159	198	185	261	288	0	0.286	0	0	10.3	9.52	0.207	0.169	2000	1320	373	400	0	0	0	0	0	0	0	0	0	0	0	0	0	0	0	0	0	448	194	0	0
8	0	3	14.5	0.144	0.146	7.73e-06	0.139	172	12.2	22	1180	1140	1030	966	1970	2270	4.84	12.2	0.00742	0.0276	29.5	27.3	0.836	0.575	10700	6240	2540	2890	0	0	0	0	0	0	0	0	0	0	0	0	0	0	0	0	0	3420	994	0	0
9	0	3	9.11	0.133	0.135	2.33e-05	0.0977	115	33.5	57.2	369	343	397	369	2180	2360	0.933	1.67	0.000125	0.00464	19.6	18.4	0.427	0.356	4650	3880	2360	2480	0	0	0	0	0	0	0	0	0	0	0	0	0	0	0	0	0	2710	388	0	0
10	0	3	17.4	0.185	0.187	2.47e-05	0.0884	130	31.9	40.1	1440	1440	1290	1280	2770	2850	12.5	14.7	0.0276	0.0628	40	39.3	0.914	0.859	9910	9320	3600	3650	0	0	0	0	0	0	0	0	0	0	0	0	0	0	0	0	0	4310	1320	0	0
11	0	3	2.93	0.0278	0.028	0	0.0278	23.2	5.06	46.7	235	240	138	136	711	838	0	1.95	0	0	4.85	4.29	0.0969	0.059	992	632	545	558	0	0	0	0	0	0	0	0	0	0	0	0	0	0	0	0	0	1080	140	0	0
12	0	3	3.94	0.046	0.0464	0	0.046	137	5.32	30.8	355	339	334	301	374	416	0	2.63	0	0	8.77	7.92	0.285	0.191	4860	2900	829	875	0	0	0	0	0	0	0	0	0	0	0	0	0	0	0	0	0	757	309	0	0
13	0	3	17.5	1.01	1.03	4.14e-05	0.976	6300	396	139	929	887	871	826	8430	8710	3.62	8.1	0.00464	0.0201	2110	2160	0.9	0.719	10500	8910	4360	22900	0	0	0	0	0	0	0	0	0	0	0	0	0	0	0	0	0	9600	2980	0	0
14	0	3	1.71	0.0166	0.0167	2.68e-06	0.0064	17.8	3.35	46.5	1380	1400	588	595	447	448	0	0.797	0	0	2.95	2.94	0.0658	0.0641	727	715	324	287	0	0	0	0	0	0	0	0	0	0	0	0	0	0	0	0	0	1850	598	0	0
15	0	3	3.22	0.0221	0.0221	0	0.0221	7.69	7.69	77	23.2	19.1	28.4	23.5	825	866	0	0.09	0	0	2.99	2.47	0.0237	0.011	288	196	519	497	0	0	0	0	0	0	0	0	0	0	0	0	0	0	0	0	0	885	25.9	0	0
16	0	3	6.57	0.0668	0.0673	3.39e-06	0.0625	62.8	11.1	42.6	1550	1620	755	771	1780	2050	0.887	2.86	0	0.0258	11.2	10.3	0.264	0.181	3030	2100	1230	1300	0	0	0	0	0	0	0	0	0	0	0	0	0	0	0	0	0	3670	781	0	0
17	0	3	2.57	0.0279	0.0282	1.98e-06	0.0273	30.2	30.2	133	71.7	63.3	76.1	67.2	640	758	0	0.35	0	0	5	4.49	0.111	0.071	1260	819	529	542	0	0	0	0	0	0	0	0	0	0	0	0	0	0	0	0	0	822	71.7	0	0
18	0	3	3.61	0.0301	0.0301	0	0.0301	46.2	46.2	251	168	146	221	192	144	150	0	0.995	0	0	11.1	9.63	0.178	0.0664	1770	1050	668	638	0	0	0	0	0	0	0	0	0	0	0	0	0	0	0	0	0	297	202	0	0
19	0	3	2.65	0.0219	0.0219	1.45e-06	0.0218	26.1	26.1	205	94.6	81.9	124	107	94.9	97.7	0	0.261	0	0	7.02	6.02	0.103	0.059	1030	640	490	466	0	0	0	0	0	0	0	0	0	0	0	0	0	0	0	0	0	180	113	0	0
20	0	3	6.57	0.051	0.0509	1.81e-06	0.0502	28.5	7.72	44.7	86.9	74.1	113	96.2	147	147	0.319	0.51	0	0.00215	6.75	5.72	0.0678	0.0443	724	504	1140	1140	0	0	0	0	0	0	0	0	0	0	0	0	0	0	0	0	0	222	102	0	0
21	0	3	11.8	0.0971	0.097	0	0.0971	81.4	16	49.4	564	525	459	411	403	408	1.51	3.81	0.00215	0.00642	17	14.6	0.18	0.071	2560	1580	2110	2170	0	0	0	0	0	0	0	0	0	0	0	0	0	0	0	0	0	937	425	0	0
22	0	3	5.29	0.08	0.0809	0	0.08	221	3.67	13.7	542	474	526	465	938	1100	0	27.6	0	0	14.7	14.2	0.579	0.0693	8090	3200	1350	1490	0	0	0	0	0	0	0	0	0	0	0	0	0	0	0	0	0	1600	480	0	0
23	0	3	18.9	0.201	0.201	2.16e-05	0.0318	80.7	43	56.8	1140	1140	1010	1010	1740	1740	31.4	31.7	0.00642	0.0187	32.7	32.7	0.317	0.314	7080	7050	4080	4000	0	0	0	0	0	0	0	0	0	0	0	0	0	0	0	0	0	2910	1040	0	0
24	0	3	3.14	0.0236	0.0236	0	0.0236	2.28	2.28	23.6	5.74	5.06	6.03	5.28	45.5	44	0	0.0576	0	0	0.814	0.653	0.0172	0.00696	122	78.3	526	537	0	0	0	0	0	0	0	0	0	0	0	0	0	0	0	0	0	49.1	5.93	0	0
25	0	3	2.25	0.0247	0.0248	0	0.0247	108	108	437	43.4	37.3	102	86.4	92.4	97	0	1.53	0	0	1.87	1.84	0.0874	0.0115	6340	2780	377	436	0	0	0	0	0	0	0	0	0	0	0	0	0	0	0	0	0	136	88.2	0	0
26	0	3	73.1	1.66	1.69	0	1.66	626	224	44.8	5530	5180	4330	4030	16600	17800	61.9	175	0.127	0.41	2250	2360	2.35	1.2	33900	18900	33700	37600	0	0	0	0	0	0	0	0	0	0	0	0	0	0	0	0	0	23200	6390	0	0
1	0	4	3.98	0.00585	0.00586	0	0.00585	5.17e-07	5.17e-07	3.41e-05	0.000394	0.000378	0.000406	0.000406	0.598	0.599	0	0.069	0	0	1.82e-05	3.36e-05	1.34e-14	0	0	0	138	133	0	0	0	0	0	0	0	0	0	0	0	0	0	0	0	0	0	0.668	0.00044	0	0
2	0	4	4.34	0.00646	0.00646	0	0.00646	4.05e-07	4.05e-07	2.42e-05	0.000341	0.00032	0.000359	0.000358	1.02	1.02	0	0.0769	0	0	1.64e-05	2.96e-05	1.87e-14	0	0	0	152	147	0	0	0	0	0	0	0	0	0	0	0	0	0	0	0	0	0	1.1	0.000388	0	0
3	0	4	4.45	0.013	0.013	5.48e-06	0.00655	5.3e-07	5.3e-07	1.57e-05	0.000104	9.52e-05	0.000121	9.82e-05	1.04	1.04	0	0.00151	0	0	1.54e-05	1.58e-05	4.42e-15	0	0	0	266	296	0	0	0	0	0	0	0	0	0	0	0	0	0	0	0	0	0	1.04	0.000114	0	0
4	0	4	10.3	0.0201	0.0201	0	0.0201	1.7e-06	1.69	32.2	320	320	128	128	49.1	49.3	0.146	0.439	0	0.00122	7.71e-05	0.00022	1.61e-15	0	0	0	463	456	0	0	0	0	0	0	0	0	0	0	0	0	0	0	0	0	0	370	128	0	0
5	0	4	5.06	0.0145	0.0146	0	0.0145	9.83e-07	1.42	37.5	0.000131	0.000132	0.000136	0.000136	1.26	1.27	0.00151	0.00453	0	2.21e-05	1.89e-05	5.35e-05	1.72e-15	0	0	0	332	332	0	0	0	0	0	0	0	0	0	0	0	0	0	0	0	0	0	1.28	0.000189	0	0
6	0	4	2.9	0.0103	0.0104	0	0.0103	4.06e-07	4.06e-07	1.51e-05	0.000195	0.000192	0.000212	0.000206	3.72	3.76	0	0.0536	0	0	1.18e-05	2.29e-05	5e-15	0	0	0	209	236	0	0	0	0	0	0	0	0	0	0	0	0	0	0	0	0	0	3.81	0.000229	0	0
7	0	4	1.65	0.00633	0.00632	0	0.00633	7e-07	7e-07	4.39e-05	0.000431	0.000432	0.000549	0.000549	34.6	34.9	0	0.00691	0	0	3e-05	8.06e-05	9e-15	0	0	0	147	143	0	0	0	0	0	0	0	0	0	0	0	0	0	0	0	0	0	34.9	0.00063	0	0
8	0	4	14.5	0.0384	0.0383	0	0.0384	1.69	1.54	15.3	320	312	128	128	191	193	0.439	1.32	0.00122	0.00367	0.000236	0.000691	6.86e-15	0	0	0	886	868	0	0	0	0	0	0	0	0	0	0	0	0	0	0	0	0	0	506	128	0	0
9	0	4	9.11	0.0278	0.028	0	0.0278	1.42	2.33	32.1	0.00039	0.000397	0.000411	0.00042	5.73	5.81	0.0581	0.116	2.21e-05	0.00165	8.17e-05	0.000248	3.08e-15	0	0	0	636	637	0	0	0	0	0	0	0	0	0	0	0	0	0	0	0	0	0	5.93	0.000667	0	0
10	0	4	17.4	0.0505	0.0504	0	0.0505	1.54	3.48	26.4	312	312	128	128	278	280	1.33	2.58	0.00367	0.0111	0.000776	0.00236	2.65e-15	0	0	0	1150	1140	0	0	0	0	0	0	0	0	0	0	0	0	0	0	0	0	0	594	128	0	0
11	0	4	2.93	0.00827	0.0083	0	0.00827	4.65e-07	0.665	30.9	165	163	65.9	66.1	2.2	2.22	0	2.28	0	0	8.61e-06	9.5e-06	2.77e-15	0	0	0	196	189	0	0	0	0	0	0	0	0	0	0	0	0	0	0	0	0	0	168	66.1	0	0
12	0	4	3.94	0.015	0.015	0	0.015	1.33e-06	0.906	22.8	128	126	51.2	51.2	77.5	78.2	0	2	0	0	1.79e-05	2.48e-05	2.6e-15	0	0	0	352	339	0	0	0	0	0	0	0	0	0	0	0	0	0	0	0	0	0	206	51.2	0	0
13	0	4	17.5	0.229	0.245	0	0.229	1330	46.1	72.6	163	172	66.1	70.6	998	1070	2.39	5.4	0.00165	0.00519	450	481	1.19e-14	0	0	0	1270	5580	0	0	0	0	0	0	0	0	0	0	0	0	0	0	0	0	0	1250	552	0	0
14	0	4	1.71	0.00491	0.00493	0	0.00491	4.48e-07	0.338	26.4	1290	1290	516	518	1.35	1.36	0	1.24	0	0	4.9e-06	5.09e-06	1.61e-15	0	0	0	116	112	0	0	0	0	0	0	0	0	0	0	0	0	0	0	0	0	0	1300	518	0	0
15	0	4	3.22	0.0102	0.0103	0	0.0102	4.83e-07	4.83e-07	1.82e-05	3.57e-05	3.06e-05	5.24e-05	3.95e-05	2.84	2.87	0	0.0298	0	0	8.97e-06	1.06e-05	4.35e-16	0	0	0	241	234	0	0	0	0	0	0	0	0	0	0	0	0	0	0	0	0	0	2.9	5.01e-05	0	0
16	0	4	6.57	0.0199	0.02	0	0.0199	0.338	1.48	28.5	1290	1280	518	520	23.4	23.5	1.27	3.81	0	0.0516	2.32e-05	6.12e-05	4.97e-15	0	0	0	456	453	0	0	0	0	0	0	0	0	0	0	0	0	0	0	0	0	0	1310	520	0	0
17	0	4	2.57	0.00919	0.00918	0	0.00919	1.13e-06	1.13e-06	4.79e-05	9.86e-05	9.44e-05	0.000118	0.00011	38.3	38.6	0	0.0314	0	0	1.43e-05	2.93e-05	2.51e-15	0	0	0	216	208	0	0	0	0	0	0	0	0	0	0	0	0	0	0	0	0	0	38.6	0.000139	0	0
18	0	4	3.61	0.0111	0.0111	0	0.0111	1.85e-07	1.85e-07	6.42e-06	0.000454	0.00045	0.00061	0.000617	1.74	1.77	0	0.0753	0	0	3.62e-05	8.57e-05	4.78e-15	0	0	0	262	253	0	0	0	0	0	0	0	0	0	0	0	0	0	0	0	0	0	1.85	0.000703	0	0
19	0	4	2.65	0.00833	0.00836	0	0.00833	1.85e-07	1.85e-07	8.55e-06	0.000156	0.000153	0.000216	0.000214	1.12	1.14	0	0.028	0	0	1.72e-05	3.31e-05	5.81e-16	0	0	0	195	190	0	0	0	0	0	0	0	0	0	0	0	0	0	0	0	0	0	1.17	0.000247	0	0
20	0	4	6.57	0.0223	0.0224	0	0.0223	1.21e-06	1.86	32	0.00016	0.00016	0.000229	0.00022	1.41	1.44	0.0678	0.103	0	0.00148	3.55e-05	0.000104	5.96e-20	0	0	0	510	511	0	0	0	0	0	0	0	0	0	0	0	0	0	0	0	0	0	1.54	0.000324	0	0
21	0	4	11.8	0.0402	0.0404	0	0.0402	1.86	4.09	39.1	283	278	113	113	36	36.3	0.179	0.539	0.00148	0.00446	0.000195	0.000587	6.28e-16	0	0	0	919	919	0	0	0	0	0	0	0	0	0	0	0	0	0	0	0	0	0	315	113	0	0
22	0	4	5.29	0.0243	0.0242	0	0.0243	1.34e-06	0.776	12.1	98.9	89.3	39.5	39.1	209	211	0	9.45	0	0	2.32e-05	2.91e-05	9.3e-15	0	0	0	571	546	0	0	0	0	0	0	0	0	0	0	0	0	0	0	0	0	0	310	39.1	0	0
23	0	4	18.9	0.0738	0.0738	3.04e-05	0.0313	4.87	7.69	39.6	367	367	153	152	325	325	9.99	10.2	0.00446	0.0134	0.000622	0.00122	1.37e-15	0	0	0	1680	1670	0	0	0	0	0	0	0	0	0	0	0	0	0	0	0	0	0	702	152	0	0
24	0	4	3.14	0.0113	0.0114	0	0.0113	9.09e-07	9.09e-07	3.08e-05	1.37e-05	4.68e-06	3.09e-05	8.39e-06	0.228	0.229	0	0.0398	0	0	9.1e-06	0	2.6e-16	0	0	0	247	259	0	0	0	0	0	0	0	0	0	0	0	0	0	0	0	0	0	0.269	8.39e-06	0	0
25	0	4	2.25	0.00707	0.00708	0	0.00707	1.22e-06	1.22e-06	6.68e-05	1.9e-05	1.26e-05	2.98e-05	2.27e-05	11.1	11.2	0	0.0538	0	0	6.71e-06	1.91e-06	4.15e-16	0	0	0	165	161	0	0	0	0	0	0	0	0	0	0	0	0	0	0	0	0	0	11.2	2.46e-05	0	0
26	0	4	73.1	0.476	0.491	0	0.476	59.6	36	28	2260	2160	922	943	1830	1900	24.1	74.4	0.0812	0.249	481	504	2.06e-19	0	0	0	9540	11200	0	0	0	0	0	0	0	0	0	0	0	0	0	0	0	0	0	4130	1450	0	0
1	0	5	3.98	0.00544	0.00544	0	0.00544	5.35e-07	5.35e-07	3.67e-05	8.22e-06	0	2.47e-05	2.46e-05	0.445	0.446	0	0.0794	0	0	8.23e-06	0	1.04e-18	0	0	0	128	124	0	0	0	0	0	0	0	0	0	0	0	0	0	0	0	0	0	0.525	2.46e-05	0	0
2	0	5	4.34	0.006	0.006	0	0.006	4.19e-07	4.19e-07	2.61e-05	7.62e-06	0	2.29e-05	2.27e-05	0.804	0.804	0	0.0885	0	0	7.63e-06	0	1.04e-18	0	0	0	142	137	0	0	0	0	0	0	0	0	0	0	0	0	0	0	0	0	0	0.893	2.27e-05	0	0
3	0	5	4.45	0.0121	0.0121	6.47e-06	0.00655	5.48e-07	5.48e-07	1.69e-05	1.01e-05	0	3.04e-05	0	2.11	2.11	0	0.00173	0	0	1.01e-05	0	3.36e-19	0	0	0	248	275	0	0	0	0	0	0	0	0	0	0	0	0	0	0	0	0	0	2.11	0	0	0
4	0	5	10.3	0.0195	0.0196	0	0.0195	0.000649	1.65	31.3	331	331	132	133	83	83.5	0.168	0.505	0	0.00167	7.88e-05	0.000219	6.64e-05	1.07e-05	0.00599	0.00585	453	446	0	0	0	0	0	0	0	0	0	0	0	0	0	0	0	0	0	415	133	0	0
5	0	5	5.06	0.0135	0.0135	0	0.0135	1.02e-06	1.26	34.8	1.4e-06	0	4.18e-06	0	2.73	2.73	0.00173	0.00521	0	4.51e-05	1.4e-06	0	6.36e-20	0	0	0	308	308	0	0	0	0	0	0	0	0	0	0	0	0	0	0	0	0	0	2.74	0	0	0
6	0	5	2.9	0.00957	0.00958	0	0.00957	4.19e-07	4.19e-07	1.63e-05	4.5e-06	0	1.35e-05	0	3.4	3.4	0	0.0615	0	0	4.5e-06	0	7.51e-20	0	0	0	195	218	0	0	0	0	0	0	0	0	0	0	0	0	0	0	0	0	0	3.47	0	0	0
7	0	5	1.65	0.00652	0.00654	0	0.00652	6.62e-05	6.62e-05	0.00427	0.000454	0.000455	0.000173	0.000167	67.3	67.9	0	0.00797	0	0	5.5e-05	0.000156	9.33e-10	0	2.61e-05	2.52e-05	153	150	0	0	0	0	0	0	0	0	0	0	0	0	0	0	0	0	0	67.9	0.000323	0	0
8	0	5	14.5	0.0392	0.0393	0	0.0392	1.65	1.66	15.6	331	324	133	133	329	332	0.505	1.52	0.00167	0.00505	0.000403	0.0012	1.42e-05	0	0.00596	0.00457	913	897	0	0	0	0	0	0	0	0	0	0	0	0	0	0	0	0	0	657	133	0	0
9	0	5	9.11	0.0258	0.0258	0	0.0258	1.26	2.06	29.8	2.26e-06	0	6.77e-06	0	7.48	7.49	0.0667	0.133	4.51e-05	0.00156	2.26e-06	0	9.04e-20	0	0	0	589	588	0	0	0	0	0	0	0	0	0	0	0	0	0	0	0	0	0	7.62	0	0	0
10	0	5	17.4	0.0522	0.0524	0	0.0522	1.66	3.84	27.1	324	325	133	134	492	497	1.53	2.91	0.00505	0.0153	0.00145	0.00398	7.03e-07	3.09e-07	0.0046	0.00454	1200	1200	0	0	0	0	0	0	0	0	0	0	0	0	0	0	0	0	0	825	134	0	0
11	0	5	2.93	0.00768	0.00769	0	0.00768	4.8e-07	0.591	28.7	170	168	68.1	68.1	2.99	2.99	0	2.71	0	0	9.47e-06	1.14e-05	9.42e-06	0	0	0	182	175	0	0	0	0	0	0	0	0	0	0	0	0	0	0	0	0	0	174	68.1	0	0
12	0	5	3.94	0.0154	0.0154	0	0.0154	0.000549	0.99	23.5	132	131	53	53.1	138	140	0	2.18	0	0	9.93e-05	0.000271	3.83e-05	0	0.0043	0.00362	367	353	0	0	0	0	0	0	0	0	0	0	0	0	0	0	0	0	0	273	53.1	0	0
13	0	5	17.5	0.268	0.267	0	0.268	1700	60.8	85.1	168	165	68.1	67.8	1320	1320	2.85	5.43	0.00156	0.028	577	575	1.94e-05	0	6.62e-05	5.7e-05	1220	6080	0	0	0	0	0	0	0	0	0	0	0	0	0	0	0	0	0	1490	642	0	0
14	0	5	1.71	0.00456	0.00457	0	0.00456	9.38e-05	0.3	24.5	1330	1340	534	535	2.01	2.01	0	1.47	0	0	9.29e-06	1.82e-05	1.47e-05	1.06e-05	0.00104	0.00103	108	104	0	0	0	0	0	0	0	0	0	0	0	0	0	0	0	0	0	1340	535	0	0
15	0	5	3.22	0.00949	0.00951	0	0.00949	4.99e-07	4.99e-07	1.96e-05	5.6e-06	0	1.68e-05	0	3.14	3.14	0	0.0342	0	0	1.45e-05	2.7e-05	2.24e-05	0	0	0	224	217	0	0	0	0	0	0	0	0	0	0	0	0	0	0	0	0	0	3.18	2.7e-05	0	0
16	0	5	6.57	0.0188	0.0188	0	0.0188	0.3	1.36	27	1340	1320	535	535	40.9	41.1	1.51	4.53	0	0.074	0.000109	0.000314	1.21e-05	0	0.00111	0.000933	433	428	0	0	0	0	0	0	0	0	0	0	0	0	0	0	0	0	0	1360	535	0	0
17	0	5	2.57	0.00921	0.00923	0	0.00921	1.16e-06	1.16e-06	4.78e-05	4.4e-06	0	1.32e-05	0	64.9	65.4	0	0.0362	0	0	4.5e-05	0.000123	9.5e-10	0	0	0	218	211	0	0	0	0	0	0	0	0	0	0	0	0	0	0	0	0	0	65.4	0.000123	0	0
18	0	5	3.61	0.0103	0.0103	0	0.0103	1.91e-07	1.91e-07	6.95e-06	9.8e-06	0	2.94e-05	2.94e-05	0.563	0.564	0	0.0866	0	0	9.81e-06	0	2.49e-19	0	0	0	243	234	0	0	0	0	0	0	0	0	0	0	0	0	0	0	0	0	0	0.65	2.94e-05	0	0
19	0	5	2.65	0.00772	0.00773	0	0.00772	1.91e-07	1.91e-07	9.24e-06	7.33e-06	0	2.2e-05	2.2e-05	0.363	0.364	0	0.0322	0	0	7.34e-06	0	1.85e-19	0	0	0	181	176	0	0	0	0	0	0	0	0	0	0	0	0	0	0	0	0	0	0.396	2.2e-05	0	0
20	0	5	6.57	0.0206	0.0207	0	0.0206	1.26e-06	1.64	29.6	2.46e-06	0	2.94e-05	0	0.707	0.708	0.078	0.118	0	0.00206	2.46e-06	0	7.15e-20	0	0	0	473	471	0	0	0	0	0	0	0	0	0	0	0	0	0	0	0	0	0	0.828	0	0	0
21	0	5	11.8	0.0377	0.0378	0	0.0377	1.64	3.72	36.7	292	285	117	117	58.5	58.7	0.205	0.615	0.00206	0.0062	7.31e-05	0.000192	5.51e-05	0	0.00582	0.0045	866	861	0	0	0	0	0	0	0	0	0	0	0	0	0	0	0	0	0	345	117	0	0
22	0	5	5.29	0.0264	0.0265	0	0.0264	0.00077	0.894	12.3	102	92.4	40.9	40.7	363	368	0	10.4	0	0	0.000234	0.000681	4.13e-05	0	0.00388	0.00125	630	607	0	0	0	0	0	0	0	0	0	0	0	0	0	0	0	0	0	471	40.7	0	0
23	0	5	18.9	0.0744	0.0743	3.59e-05	0.0313	4.61	8.09	39.8	378	377	157	157	569	569	11	11.3	0.0062	0.0186	0.00108	0.00197	6.26e-06	5.66e-06	0.00592	0.00587	1710	1690	0	0	0	0	0	0	0	0	0	0	0	0	0	0	0	0	0	958	157	0	0
24	0	5	3.14	0.0105	0.0105	0	0.0105	9.4e-07	9.4e-07	3.33e-05	8.95e-06	0	2.69e-05	0	0.309	0.309	0	0.0458	0	0	8.96e-06	0	2.16e-19	0	0	0	230	240	0	0	0	0	0	0	0	0	0	0	0	0	0	0	0	0	0	0.355	0	0	0
25	0	5	2.25	0.00686	0.00687	0	0.00686	1.26e-06	1.26e-06	6.9e-05	6.17e-06	0	1.85e-05	1.19e-05	19	19.1	0	0.0619	0	0	4.89e-05	0.000131	2.68e-09	0	0	0	161	157	0	0	0	0	0	0	0	0	0	0	0	0	0	0	0	0	0	19.1	0.000143	0	0
26	0	5	73.1	0.515	0.515	0	0.515	75.1	40.4	29.1	2310	2140	947	941	2650	2660	26.4	79.5	0.136	0.409	575	579	5.97e-06	0	0.015	0.00668	10100	11700	0	0	0	0	0	0	0	0	0	0	0	0	0	0	0	0	0	4880	1520	0	0
1	0	6	3.98	0.00505	0.00505	0	0.00505	5.17e-07	5.17e-07	3.96e-05	7.96e-06	0	2.39e-05	2.37e-05	0.373	0.373	0	0.103	0	0	7.97e-06	0	1.17e-18	0	0	0	107	102	0	0	0	0	0	0	0	0	0	0	0	0	0	0	0	0	0	0.475	2.37e-05	0	0
2	0	6	4.34	0.00557	0.00557	0	0.00557	4.05e-07	4.05e-07	2.81e-05	7.37e-06	0	2.21e-05	2.2e-05	0.673	0.672	0	0.114	0	0	7.39e-06	0	1.16e-18	0	0	0	118	113	0	0	0	0	0	0	0	0	0	0	0	0	0	0	0	0	0	0.787	2.2e-05	0	0
3	0	6	4.45	0.0112	0.0112	8.2e-06	0.00654	5.3e-07	5.3e-07	1.82e-05	9.8e-06	0	2.94e-05	1.86e-05	0.547	0.547	0	0.00224	0	0	9.81e-06	0	3.77e-19	0	0	0	206	228	0	0	0	0	0	0	0	0	0	0	0	0	0	0	0	0	0	0.549	1.86e-05	0	0
4	0	6	10.3	0.0168	0.0169	0	0.0168	1.7e-06	1.18	27	320	320	128	129	22.6	22.7	0.217	0.652	0	0.00337	4.74e-06	0	1.95e-19	0	0	0	348	342	0	0	0	0	0	0	0	0	0	0	0	0	0	0	0	0	0	343	129	0	0
5	0	6	5.06	0.0125	0.0125	0	0.0125	9.83e-07	1.05	32.3	1.35e-06	0	2.27e-05	2.12e-05	0.662	0.663	0.00224	0.00673	0	9.97e-05	1.35e-06	0	7.13e-20	0	0	0	255	254	0	0	0	0	0	0	0	0	0	0	0	0	0	0	0	0	0	0.669	2.12e-05	0	0
6	0	6	2.9	0.00889	0.0089	0	0.00889	4.06e-07	4.06e-07	1.76e-05	4.35e-06	0	1.31e-05	0	1.99	1.99	0	0.0796	0	0	4.36e-06	0	8.43e-20	0	0	0	162	181	0	0	0	0	0	0	0	0	0	0	0	0	0	0	0	0	0	2.07	0	0	0
7	0	6	1.65	0.00508	0.0051	0	0.00508	7e-07	7e-07	5.31e-05	3.55e-06	0	1.07e-05	0	40.7	40.8	0	0.0103	0	0	3.56e-06	0	1.04e-19	0	0	0	106	104	0	0	0	0	0	0	0	0	0	0	0	0	0	0	0	0	0	40.8	0	0	0
8	0	6	14.5	0.0313	0.0314	0	0.0313	1.18	1.19	14.6	320	311	129	129	88.6	89	0.652	1.96	0.00337	0.0101	9.05e-06	0	3.49e-19	0	0	0	648	636	0	0	0	0	0	0	0	0	0	0	0	0	0	0	0	0	0	402	129	0	0
9	0	6	9.11	0.0239	0.024	0	0.0239	1.05	1.72	27.6	2.18e-06	0	2.77e-05	0	3.03	3.03	0.0863	0.171	9.97e-05	0.00047	2.19e-06	0	1.02e-19	0	0	0	487	486	0	0	0	0	0	0	0	0	0	0	0	0	0	0	0	0	0	3.2	0	0	0
10	0	6	17.4	0.041	0.0412	0	0.041	1.19	2.48	23.2	311	310	129	129	157	157	1.97	3.8	0.0101	0.0305	3.02e-06	0	1.32e-19	0	0	0	836	833	0	0	0	0	0	0	0	0	0	0	0	0	0	0	0	0	0	471	129	0	0
11	0	6	2.93	0.00713	0.00714	0	0.00713	4.65e-07	0.493	26.6	165	162	65.9	65.9	1.19	1.19	0	3.41	0	0	5.32e-06	0	1.5e-19	0	0	0	152	145	0	0	0	0	0	0	0	0	0	0	0	0	0	0	0	0	0	166	65.9	0	0
12	0	6	3.94	0.0121	0.0122	0	0.0121	1.33e-06	0.745	23.7	128	126	51.2	51.4	36.7	36.9	0	2.47	0	0	1.02e-05	0	5.69e-19	0	0	0	257	247	0	0	0	0	0	0	0	0	0	0	0	0	0	0	0	0	0	166	51.4	0	0
13	0	6	17.5	0.125	0.129	0	0.125	602	18.7	56	162	162	65.9	67.6	459	475	3.58	8.07	0.00047	0.147	204	210	5.47e-19	0	0	0	956	2610	0	0	0	0	0	0	0	0	0	0	0	0	0	0	0	0	0	645	277	0	0
14	0	6	1.71	0.00424	0.00424	0	0.00424	4.48e-07	0.251	22.8	1290	1290	516	517	0.721	0.723	0	1.85	0	0	3.16e-06	0	9.67e-20	0	0	0	89.9	86.1	0	0	0	0	0	0	0	0	0	0	0	0	0	0	0	0	0	1290	517	0	0
15	0	6	3.22	0.00882	0.00883	0	0.00882	4.83e-07	4.83e-07	2.11e-05	5.42e-06	0	1.63e-05	0	1.52	1.52	0	0.0443	0	0	5.43e-06	0	8.61e-20	0	0	0	186	179	0	0	0	0	0	0	0	0	0	0	0	0	0	0	0	0	0	1.57	0	0	0
16	0	6	6.57	0.0169	0.017	0	0.0169	0.251	1.07	24.3	1290	1270	517	517	11.4	11.4	1.9	5.7	0	0.141	2.93e-06	0	1.66e-19	0	0	0	347	342	0	0	0	0	0	0	0	0	0	0	0	0	0	0	0	0	0	1280	517	0	0
17	0	6	2.57	0.00756	0.00758	0	0.00756	1.13e-06	1.13e-06	5.73e-05	4.26e-06	0	1.28e-05	0	17.8	17.8	0	0.0467	0	0	4.27e-06	0	1.15e-19	0	0	0	160	154	0	0	0	0	0	0	0	0	0	0	0	0	0	0	0	0	0	17.9	0	0	0
18	0	6	3.61	0.00952	0.00953	0	0.00952	1.85e-07	1.85e-07	7.48e-06	9.48e-06	0	2.84e-05	2.84e-05	0.342	0.342	0	0.112	0	0	9.49e-06	0	2.79e-19	0	0	0	202	193	0	0	0	0	0	0	0	0	0	0	0	0	0	0	0	0	0	0.454	2.84e-05	0	0
19	0	6	2.65	0.00717	0.00718	0	0.00717	1.85e-07	1.85e-07	9.95e-06	7.1e-06	0	2.13e-05	2.13e-05	0.224	0.225	0	0.0417	0	0	7.11e-06	0	2.08e-19	0	0	0	151	146	0	0	0	0	0	0	0	0	0	0	0	0	0	0	0	0	0	0.266	2.13e-05	0	0
20	0	6	6.57	0.0192	0.0192	0	0.0192	1.21e-06	1.37	27.5	2.38e-06	0	5.01e-05	4.54e-05	0.399	0.4	0.101	0.152	0	0.00394	2.38e-06	0	8.02e-20	0	0	0	391	389	0	0	0	0	0	0	0	0	0	0	0	0	0	0	0	0	0	0.555	4.54e-05	0	0
21	0	6	11.8	0.0341	0.0342	0	0.0341	1.37	2.94	33.2	282	274	113	113	16	16	0.264	0.792	0.00394	0.0118	4.63e-06	0	1.91e-19	0	0	0	697	693	0	0	0	0	0	0	0	0	0	0	0	0	0	0	0	0	0	291	113	0	0
22	0	6	5.29	0.0189	0.019	0	0.0189	1.34e-06	0.543	11	98.9	85.9	39.5	39.2	107	108	0	13.4	0	0	1.25e-05	0	5.24e-19	0	0	0	402	386	0	0	0	0	0	0	0	0	0	0	0	0	0	0	0	0	0	207	39.2	0	0
23	0	6	18.9	0.0604	0.0604	4.52e-05	0.0312	3.48	6.04	38.7	360	359	152	152	166	166	14.2	14.5	0.0118	0.0355	4.58e-06	0	1.67e-19	0	0	0	1230	1210	0	0	0	0	0	0	0	0	0	0	0	0	0	0	0	0	0	540	152	0	0
24	0	6	3.14	0.00978	0.00979	0	0.00978	9.09e-07	9.09e-07	3.59e-05	8.66e-06	0	2.6e-05	2.17e-05	0.146	0.146	0	0.0592	0	0	8.67e-06	0	2.42e-19	0	0	0	191	199	0	0	0	0	0	0	0	0	0	0	0	0	0	0	0	0	0	0.205	2.17e-05	0	0
25	0	6	2.25	0.00603	0.00604	0	0.00603	1.22e-06	1.22e-06	7.82e-05	5.98e-06	0	1.79e-05	1.78e-05	5.47	5.48	0	0.0792	0	0	5.98e-06	0	5.12e-19	0	0	0	127	123	0	0	0	0	0	0	0	0	0	0	0	0	0	0	0	0	0	5.56	1.78e-05	0	0
26	0	6	73.1	0.313	0.318	0	0.313	29	19.7	24	2220	2000	917	918	871	891	34.6	105	0.355	1.08	210	218	2.59e-23	0	0	0	5510	6400	0	0	0	0	0	0	0	0	0	0	0	0	0	0	0	0	0	3000	1140	0	0
1	0	7	3.98	0.00469	0.00469	0	0.00469	5.35e-07	5.35e-07	4.26e-05	8.22e-06	0	2.47e-05	2.45e-05	0.333	0.333	0	0.129	0	0	8.23e-06	0	1.4e-18	0	0	0	97.3	92.9	0	0	0	0	0	0	0	0	0	0	0	0	0	0	0	0	0	0.462	2.45e-05	0	0
2	0	7	4.34	0.00517	0.00517	0	0.00517	4.19e-07	4.19e-07	3.03e-05	7.62e-06	0	2.29e-05	2.27e-05	0.601	0.601	0	0.143	0	0	7.63e-06	0	1.39e-18	0	0	0	108	102	0	0	0	0	0	0	0	0	0	0	0	0	0	0	0	0	0	0.744	2.27e-05	0	0
3	0	7	4.45	0.0104	0.0104	8.71e-06	0.00643	5.48e-07	5.48e-07	1.96e-05	1.01e-05	0	3.04e-05	3.03e-05	0.489	0.489	0	0.0028	0	0	1.01e-05	0	4.52e-19	0	0	0	188	207	0	0	0	0	0	0	0	0	0	0	0	0	0	0	0	0	0	0.491	3.03e-05	0	0
4	0	7	10.3	0.0155	0.0155	0	0.0155	1.76e-06	1.04	24.9	331	330	132	133	10.3	10.3	0.272	0.818	0	0.00564	4.9e-06	0	1.84e-19	0	0	0	314	308	0	0	0	0	0	0	0	0	0	0	0	0	0	0	0	0	0	341	133	0	0
5	0	7	5.06	0.0116	0.0116	0	0.0116	1.02e-06	0.935	30	1.4e-06	0	3.45e-05	3.45e-05	0.591	0.592	0.0028	0.00841	0	0.000165	1.4e-06	0	8.55e-20	0	0	0	232	231	0	0	0	0	0	0	0	0	0	0	0	0	0	0	0	0	0	0.601	3.45e-05	0	0
6	0	7	2.9	0.00826	0.00826	0	0.00826	4.19e-07	4.19e-07	1.9e-05	4.5e-06	0	1.35e-05	0	1.78	1.78	0	0.1	0	0	4.5e-06	0	1.01e-19	0	0	0	148	164	0	0	0	0	0	0	0	0	0	0	0	0	0	0	0	0	0	1.88	0	0	0
7	0	7	1.65	0.00464	0.00465	0	0.00464	7.24e-07	7.24e-07	5.82e-05	3.67e-06	0	1.1e-05	0	29.6	29.5	0	0.0129	0	0	3.68e-06	0	1.13e-19	0	0	0	95	92.1	0	0	0	0	0	0	0	0	0	0	0	0	0	0	0	0	0	29.5	0	0	0
8	0	7	14.5	0.0285	0.0286	0	0.0285	1.04	1.11	14.4	330	318	133	132	39.8	39.7	0.818	2.45	0.00564	0.0169	9.35e-06	0	3.68e-19	0	0	0	579	565	0	0	0	0	0	0	0	0	0	0	0	0	0	0	0	0	0	360	132	0	0
9	0	7	9.11	0.0222	0.0222	0	0.0222	0.935	1.53	25.7	2.26e-06	0	4.13e-05	0	2.7	2.71	0.109	0.213	0.000165	0.000497	2.26e-06	0	1.22e-19	0	0	0	443	441	0	0	0	0	0	0	0	0	0	0	0	0	0	0	0	0	0	2.92	0	0	0
10	0	7	17.4	0.0373	0.0373	0	0.0373	1.11	2.11	21.1	318	316	132	132	80.8	80.6	2.47	4.77	0.0169	0.0507	3.12e-06	0	1.43e-19	0	0	0	743	737	0	0	0	0	0	0	0	0	0	0	0	0	0	0	0	0	0	401	132	0	0
11	0	7	2.93	0.00662	0.00663	0	0.00662	4.8e-07	0.439	24.7	170	166	68.1	68	1.06	1.06	0	4.31	0	0	5.5e-06	0	1.74e-19	0	0	0	138	131	0	0	0	0	0	0	0	0	0	0	0	0	0	0	0	0	0	172	68	0	0
12	0	7	3.94	0.011	0.0111	0	0.011	1.37e-06	0.658	22.2	132	129	53	52.9	16	16	0	3.07	0	0	1.06e-05	0	6.39e-19	0	0	0	230	219	0	0	0	0	0	0	0	0	0	0	0	0	0	0	0	0	0	148	52.9	0	0
13	0	7	17.5	0.0429	0.0449	0	0.0429	1.97	3.88	32.2	166	165	68	70.8	25.3	26.5	4.52	13.1	0.000497	0.00155	1.26e-05	0	6.21e-19	0	0	0	864	883	0	0	0	0	0	0	0	0	0	0	0	0	0	0	0	0	0	204	70.8	0	0
14	0	7	1.71	0.00393	0.00394	0	0.00393	4.63e-07	0.223	21.1	1330	1330	534	535	0.645	0.646	0	2.34	0	0	3.26e-06	0	1.08e-19	0	0	0	82	78.1	0	0	0	0	0	0	0	0	0	0	0	0	0	0	0	0	0	1340	535	0	0
15	0	7	3.22	0.00819	0.0082	0	0.00819	4.99e-07	4.99e-07	2.27e-05	5.6e-06	0	1.68e-05	0	1.36	1.36	0	0.0558	0	0	5.61e-06	0	9.18e-20	0	0	0	170	163	0	0	0	0	0	0	0	0	0	0	0	0	0	0	0	0	0	1.42	0	0	0
16	0	7	6.57	0.0157	0.0157	0	0.0157	0.223	0.944	22.5	1330	1300	535	534	6.46	6.46	2.4	7.2	0	0.238	3.02e-06	0	1.88e-19	0	0	0	314	308	0	0	0	0	0	0	0	0	0	0	0	0	0	0	0	0	0	1310	534	0	0
17	0	7	2.57	0.00693	0.00694	0	0.00693	1.16e-06	1.16e-06	6.26e-05	4.4e-06	0	1.32e-05	0	8.03	8.02	0	0.0587	0	0	4.41e-06	0	1.27e-19	0	0	0	144	138	0	0	0	0	0	0	0	0	0	0	0	0	0	0	0	0	0	8.08	0	0	0
18	0	7	3.61	0.00884	0.00885	0	0.00884	1.91e-07	1.91e-07	8.06e-06	9.8e-06	0	2.94e-05	2.93e-05	0.306	0.306	0	0.141	0	0	9.81e-06	0	3.34e-19	0	0	0	185	175	0	0	0	0	0	0	0	0	0	0	0	0	0	0	0	0	0	0.447	2.93e-05	0	0
19	0	7	2.65	0.00666	0.00667	0	0.00666	1.91e-07	1.91e-07	1.07e-05	7.33e-06	0	2.2e-05	2.2e-05	0.201	0.201	0	0.0525	0	0	7.34e-06	0	2.49e-19	0	0	0	138	132	0	0	0	0	0	0	0	0	0	0	0	0	0	0	0	0	0	0.253	2.2e-05	0	0
20	0	7	6.57	0.0178	0.0178	0	0.0178	1.26e-06	1.22	25.5	2.46e-06	0	5.62e-05	5.62e-05	0.357	0.357	0.127	0.189	0	0.00659	2.46e-06	0	9.61e-20	0	0	0	355	353	0	0	0	0	0	0	0	0	0	0	0	0	0	0	0	0	0	0.553	5.62e-05	0	0
21	0	7	11.8	0.0316	0.0316	0	0.0316	1.22	2.6	30.7	292	281	117	116	7.44	7.44	0.33	0.992	0.00659	0.0198	4.79e-06	0	1.86e-19	0	0	0	631	626	0	0	0	0	0	0	0	0	0	0	0	0	0	0	0	0	0	289	116	0	0
22	0	7	5.29	0.0171	0.0171	0	0.0171	1.39e-06	0.466	10.2	102	85.2	40.9	40.2	49.1	48.8	0	16.9	0	0	1.3e-05	0	5.43e-19	0	0	0	356	338	0	0	0	0	0	0	0	0	0	0	0	0	0	0	0	0	0	151	40.2	0	0
23	0	7	18.9	0.0552	0.0551	4.87e-05	0.0311	3.07	5.84	39.5	366	365	157	157	75	74.9	17.9	18.1	0.0198	0.0593	4.73e-06	0	1.68e-19	0	0	0	1100	1070	0	0	0	0	0	0	0	0	0	0	0	0	0	0	0	0	0	458	157	0	0
24	0	7	3.14	0.00908	0.00909	0	0.00908	9.4e-07	9.4e-07	3.86e-05	8.95e-06	0	2.69e-05	2.68e-05	0.13	0.13	0	0.0746	0	0	8.96e-06	0	2.9e-19	0	0	0	174	180	0	0	0	0	0	0	0	0	0	0	0	0	0	0	0	0	0	0.205	2.68e-05	0	0
25	0	7	2.25	0.00557	0.00557	0	0.00557	1.26e-06	1.26e-06	8.47e-05	6.17e-06	0	1.85e-05	1.83e-05	2.46	2.45	0	0.0996	0	0	6.18e-06	0	6.05e-19	0	0	0	115	110	0	0	0	0	0	0	0	0	0	0	0	0	0	0	0	0	0	2.55	1.83e-05	0	0
26	0	7	73.1	0.213	0.216	0	0.213	13.4	11.9	20.5	2280	1960	946	943	215	217	46.4	141	0.349	1.06	2.17e-08	0	3.25e-23	0	0	0	3460	4210	0	0	0	0	0	0	0	0	0	0	0	0	0	0	0	0	0	2320	943	0	0
1	0	8	3.98	0.00435	0.00435	0	0.00435	5.35e-07	5.35e-07	4.6e-05	8.22e-06	0	2.47e-05	2.45e-05	0.288	0.287	0	0.137	0	0	8.23e-06	0	1.63e-18	0	0	0	88.8	84.6	0	0	0	0	0	0	0	0	0	0	0	0	0	0	0	0	0	0.424	2.45e-05	0	0
2	0	8	4.34	0.0048	0.00479	0	0.0048	4.19e-07	4.19e-07	3.26e-05	7.62e-06	0	2.29e-05	2.27e-05	0.519	0.518	0	0.152	0	0	7.63e-06	0	1.62e-18	0	0	0	98.2	93.3	0	0	0	0	0	0	0	0	0	0	0	0	0	0	0	0	0	0.67	2.27e-05	0	0
3	0	8	4.45	0.00967	0.00966	8.06e-06	0.00643	5.48e-07	5.48e-07	2.12e-05	1.01e-05	0	3.04e-05	3.03e-05	0.422	0.422	0	0.00297	0	0	1.01e-05	0	5.25e-19	0	0	0	172	188	0	0	0	0	0	0	0	0	0	0	0	0	0	0	0	0	0	0.425	3.03e-05	0	0
4	0	8	10.3	0.0146	0.0146	0	0.0146	1.76e-06	0.916	23.4	331	330	132	133	24.9	24.9	0.289	0.867	0	0.0067	4.9e-06	0	2.14e-19	0	0	0	290	284	0	0	0	0	0	0	0	0	0	0	0	0	0	0	0	0	0	355	133	0	0
5	0	8	5.06	0.0108	0.0108	0	0.0108	1.02e-06	0.804	27.8	1.4e-06	0	3.45e-05	3.45e-05	0.51	0.511	0.00297	0.00892	0	0.000199	1.4e-06	0	9.93e-20	0	0	0	211	210	0	0	0	0	0	0	0	0	0	0	0	0	0	0	0	0	0	0.52	3.45e-05	0	0
6	0	8	2.9	0.00766	0.00767	0	0.00766	4.19e-07	4.19e-07	2.04e-05	4.5e-06	0	1.35e-05	0	1.54	1.54	0	0.106	0	0	4.5e-06	0	1.17e-19	0	0	0	135	149	0	0	0	0	0	0	0	0	0	0	0	0	0	0	0	0	0	1.64	0	0	0
7	0	8	1.65	0.00445	0.00445	0	0.00445	7.24e-07	7.24e-07	6.07e-05	3.67e-06	0	1.1e-05	0	79.3	79.1	0	0.0137	0	0	3.68e-06	0	1.31e-19	0	0	0	89.6	86.7	0	0	0	0	0	0	0	0	0	0	0	0	0	0	0	0	0	79.1	0	0	0
8	0	8	14.5	0.0273	0.0273	0	0.0273	0.916	1.01	13.8	330	316	133	132	100	100	0.867	2.6	0.0067	0.0201	9.35e-06	0	4.27e-19	0	0	0	544	530	0	0	0	0	0	0	0	0	0	0	0	0	0	0	0	0	0	419	132	0	0
9	0	8	9.11	0.0206	0.0206	0	0.0206	0.804	1.4	25.3	2.26e-06	0	4.13e-05	0	2.33	2.34	0.115	0.225	0.000199	0.000597	2.26e-06	0	1.41e-19	0	0	0	403	401	0	0	0	0	0	0	0	0	0	0	0	0	0	0	0	0	0	2.56	0	0	0
10	0	8	17.4	0.0358	0.0358	0	0.0358	1.01	1.95	20.4	316	314	132	132	210	209	2.62	5.08	0.0201	0.0605	3.12e-06	0	1.66e-19	0	0	0	699	693	0	0	0	0	0	0	0	0	0	0	0	0	0	0	0	0	0	529	132	0	0
11	0	8	2.93	0.00614	0.00615	0	0.00614	4.8e-07	0.378	22.9	170	166	68.1	68	0.917	0.917	0	4.82	0	0	5.5e-06	0	2.03e-19	0	0	0	126	120	0	0	0	0	0	0	0	0	0	0	0	0	0	0	0	0	0	171	68	0	0
12	0	8	3.94	0.0106	0.0106	0	0.0106	1.37e-06	0.604	21.3	132	129	53	52.9	41.5	41.4	0	3.32	0	0	1.06e-05	0	7.42e-19	0	0	0	217	206	0	0	0	0	0	0	0	0	0	0	0	0	0	0	0	0	0	174	52.9	0	0
13	0	8	17.5	0.0401	0.0402	0	0.0401	1.77	3.25	30.2	166	156	68	67.7	56.9	56.9	5.04	13.8	0.000597	0.00179	1.26e-05	0	7.21e-19	0	0	0	795	774	0	0	0	0	0	0	0	0	0	0	0	0	0	0	0	0	0	227	67.7	0	0
14	0	8	1.71	0.00365	0.00366	0	0.00365	4.63e-07	0.192	19.6	1330	1330	534	534	0.557	0.558	0	2.62	0	0	3.26e-06	0	1.25e-19	0	0	0	74.9	71.2	0	0	0	0	0	0	0	0	0	0	0	0	0	0	0	0	0	1340	534	0	0
15	0	8	3.22	0.00759	0.0076	0	0.00759	4.99e-07	4.99e-07	2.45e-05	5.6e-06	0	1.68e-05	0	1.17	1.18	0	0.0592	0	0	5.61e-06	0	1.07e-19	0	0	0	155	148	0	0	0	0	0	0	0	0	0	0	0	0	0	0	0	0	0	1.23	0	0	0
16	0	8	6.57	0.0146	0.0146	0	0.0146	0.192	0.822	21	1330	1300	534	534	12.3	12.3	2.68	8.04	0	0.299	3.02e-06	0	2.19e-19	0	0	0	288	281	0	0	0	0	0	0	0	0	0	0	0	0	0	0	0	0	0	1320	534	0	0
17	0	8	2.57	0.00658	0.00658	0	0.00658	1.16e-06	1.16e-06	6.6e-05	4.4e-06	0	1.32e-05	0	19.4	19.3	0	0.0622	0	0	4.41e-06	0	1.47e-19	0	0	0	135	128	0	0	0	0	0	0	0	0	0	0	0	0	0	0	0	0	0	19.4	0	0	0
18	0	8	3.61	0.0082	0.00821	0	0.0082	1.91e-07	1.91e-07	8.69e-06	9.8e-06	0	2.94e-05	2.93e-05	0.264	0.264	0	0.15	0	0	9.81e-06	0	3.88e-19	0	0	0	169	160	0	0	0	0	0	0	0	0	0	0	0	0	0	0	0	0	0	0.414	2.93e-05	0	0
19	0	8	2.65	0.00618	0.00618	0	0.00618	1.91e-07	1.91e-07	1.16e-05	7.33e-06	0	2.2e-05	2.2e-05	0.173	0.173	0	0.0557	0	0	7.34e-06	0	2.9e-19	0	0	0	126	120	0	0	0	0	0	0	0	0	0	0	0	0	0	0	0	0	0	0.229	2.2e-05	0	0
20	0	8	6.57	0.0165	0.0165	0	0.0165	1.26e-06	1.38	31.3	2.46e-06	0	5.62e-05	5.62e-05	0.308	0.308	0.135	0.201	0	0.00631	2.46e-06	0	1.12e-19	0	0	0	324	322	0	0	0	0	0	0	0	0	0	0	0	0	0	0	0	0	0	0.516	5.62e-05	0	0
21	0	8	11.8	0.0294	0.0295	0	0.0294	1.38	2.26	28.6	292	279	117	116	18.2	18.2	0.351	1.05	0.00631	0.0189	4.79e-06	0	2.17e-19	0	0	0	578	573	0	0	0	0	0	0	0	0	0	0	0	0	0	0	0	0	0	299	116	0	0
22	0	8	5.29	0.0167	0.0167	0	0.0167	1.39e-06	0.45	10.1	102	84.3	40.9	40.2	124	124	0	17.8	0	0	1.3e-05	0	6.3e-19	0	0	0	343	325	0	0	0	0	0	0	0	0	0	0	0	0	0	0	0	0	0	226	40.2	0	0
23	0	8	18.9	0.0525	0.0525	4.51e-05	0.0311	2.71	5.29	37.6	364	363	157	156	192	192	18.9	19.1	0.0189	0.0568	4.73e-06	0	1.95e-19	0	0	0	1030	993	0	0	0	0	0	0	0	0	0	0	0	0	0	0	0	0	0	575	156	0	0
24	0	8	3.14	0.00842	0.00843	0	0.00842	9.4e-07	9.4e-07	4.16e-05	8.95e-06	0	2.69e-05	2.68e-05	0.112	0.113	0	0.0791	0	0	8.96e-06	0	3.37e-19	0	0	0	159	164	0	0	0	0	0	0	0	0	0	0	0	0	0	0	0	0	0	0.192	2.68e-05	0	0
25	0	8	2.25	0.00523	0.00523	0	0.00523	1.26e-06	1.26e-06	9.03e-05	6.17e-06	0	1.85e-05	1.83e-05	5.96	5.96	0	0.106	0	0	6.18e-06	0	7.03e-19	0	0	0	106	102	0	0	0	0	0	0	0	0	0	0	0	0	0	0	0	0	0	6.06	1.83e-05	0	0
26	0	8	73.1	0.199	0.199	0	0.199	11.9	10.4	19.5	2260	1890	943	930	538	538	49.5	149	0.418	1.26	2.17e-08	0	3.8e-23	0	0	0	3180	3800	0	0	0	0	0	0	0	0	0	0	0	0	0	0	0	0	0	2580	930	0	0
1	0	9	3.98	0.00404	0.00404	0	0.00404	5.17e-07	5.17e-07	4.95e-05	7.96e-06	0	2.39e-05	2.37e-05	0.241	0.241	0	0.0995	0	0	7.97e-06	0	1.83e-18	0	0	0	85.9	82.6	0	0	0	0	0	0	0	0	0	0	0	0	0	0	0	0	0	0.34	2.37e-05	0	0
2	0	9	4.34	0.00446	0.00445	0	0.00446	4.05e-07	4.05e-07	3.51e-05	7.37e-06	0	2.21e-05	2.2e-05	0.434	0.434	0	0.11	0	0	7.39e-06	0	1.82e-18	0	0	0	95	91.1	0	0	0	0	0	0	0	0	0	0	0	0	0	0	0	0	0	0.544	2.2e-05	0	0
3	0	9	4.45	0.00898	0.00897	5.82e-06	0.00643	5.3e-07	5.3e-07	2.28e-05	9.8e-06	0	2.94e-05	2.94e-05	0.353	0.353	0	0.00215	0	0	9.81e-06	0	5.89e-19	0	0	0	166	184	0	0	0	0	0	0	0	0	0	0	0	0	0	0	0	0	0	0.355	2.94e-05	0	0
4	0	9	10.3	0.0135	0.0136	0	0.0135	1.7e-06	0.764	21.7	320	320	128	128	17.1	17.1	0.209	0.63	0	0.00386	4.74e-06	0	2.4e-19	0	0	0	282	277	0	0	0	0	0	0	0	0	0	0	0	0	0	0	0	0	0	337	128	0	0
5	0	9	5.06	0.01	0.01	0	0.01	9.83e-07	0.671	25.8	1.35e-06	0	3.34e-05	3.34e-05	0.427	0.428	0.00215	0.00647	0	0.000114	1.35e-06	0	1.11e-19	0	0	0	206	205	0	0	0	0	0	0	0	0	0	0	0	0	0	0	0	0	0	0.434	3.34e-05	0	0
6	0	9	2.9	0.00711	0.00712	0	0.00711	4.06e-07	4.06e-07	2.2e-05	4.35e-06	0	1.31e-05	0	1.28	1.29	0	0.0771	0	0	4.36e-06	0	1.32e-19	0	0	0	131	146	0	0	0	0	0	0	0	0	0	0	0	0	0	0	0	0	0	1.36	0	0	0
7	0	9	1.65	0.00412	0.00413	0	0.00412	7e-07	7e-07	6.55e-05	3.55e-06	0	1.07e-05	5.35e-06	54.4	54.5	0	0.00993	0	0	3.56e-06	0	1.47e-19	0	0	0	86.6	84.5	0	0	0	0	0	0	0	0	0	0	0	0	0	0	0	0	0	54.5	5.35e-06	0	0
8	0	9	14.5	0.0253	0.0254	0	0.0253	0.764	0.842	12.8	320	309	128	128	68.3	68.3	0.63	1.9	0.00386	0.0116	9.05e-06	0	4.79e-19	0	0	0	527	518	0	0	0	0	0	0	0	0	0	0	0	0	0	0	0	0	0	379	128	0	0
9	0	9	9.11	0.0191	0.0192	0	0.0191	0.671	1.66	33.3	2.18e-06	0	4e-05	0	1.95	1.96	0.0835	0.166	0.000114	0.000344	2.19e-06	0	1.59e-19	0	0	0	393	392	0	0	0	0	0	0	0	0	0	0	0	0	0	0	0	0	0	2.12	0	0	0
10	0	9	17.4	0.0332	0.0333	0	0.0332	0.842	1.99	23.1	309	308	128	129	144	144	1.91	3.71	0.0116	0.035	3.02e-06	0	1.86e-19	0	0	0	682	679	0	0	0	0	0	0	0	0	0	0	0	0	0	0	0	0	0	456	129	0	0
11	0	9	2.93	0.00571	0.00571	0	0.00571	4.65e-07	0.316	21.3	165	161	65.9	65.9	0.767	0.768	0	4.14	0	0	5.32e-06	0	2.27e-19	0	0	0	122	117	0	0	0	0	0	0	0	0	0	0	0	0	0	0	0	0	0	166	65.9	0	0
12	0	9	3.94	0.0098	0.00983	0	0.0098	1.33e-06	0.504	19.7	128	126	51.2	51.3	28.3	28.3	0	2.87	0	0	1.02e-05	0	8.32e-19	0	0	0	210	201	0	0	0	0	0	0	0	0	0	0	0	0	0	0	0	0	0	157	51.3	0	0
13	0	9	17.5	0.0373	0.0373	0	0.0373	1.97	2.71	28	161	153	65.9	65.6	38.4	38.4	4.31	12	0.000344	0.00103	1.22e-05	0	8.09e-19	0	0	0	773	758	0	0	0	0	0	0	0	0	0	0	0	0	0	0	0	0	0	203	65.6	0	0
14	0	9	1.71	0.00339	0.0034	0	0.00339	4.48e-07	0.16	18.2	1290	1290	516	517	0.466	0.467	0	2.26	0	0	3.16e-06	0	1.41e-19	0	0	0	72.5	69.4	0	0	0	0	0	0	0	0	0	0	0	0	0	0	0	0	0	1290	517	0	0
15	0	9	3.22	0.00705	0.00706	0	0.00705	4.83e-07	4.83e-07	2.64e-05	5.42e-06	0	1.63e-05	0	0.982	0.983	0	0.0429	0	0	5.43e-06	0	1.2e-19	0	0	0	150	145	0	0	0	0	0	0	0	0	0	0	0	0	0	0	0	0	0	1.03	0	0	0
16	0	9	6.57	0.0136	0.0136	0	0.0136	0.16	0.807	23	1290	1260	517	517	8.65	8.66	2.3	6.91	0	0.183	2.93e-06	0	2.46e-19	0	0	0	280	275	0	0	0	0	0	0	0	0	0	0	0	0	0	0	0	0	0	1280	517	0	0
17	0	9	2.57	0.0061	0.00612	0	0.0061	1.13e-06	1.13e-06	7.11e-05	4.26e-06	0	1.28e-05	0	13.3	13.3	0	0.0452	0	0	4.27e-06	0	1.65e-19	0	0	0	130	125	0	0	0	0	0	0	0	0	0	0	0	0	0	0	0	0	0	13.4	0	0	0
18	0	9	3.61	0.00762	0.00762	0	0.00762	1.85e-07	1.85e-07	9.35e-06	9.48e-06	0	2.84e-05	2.84e-05	0.221	0.221	0	0.109	0	0	9.49e-06	0	4.36e-19	0	0	0	163	156	0	0	0	0	0	0	0	0	0	0	0	0	0	0	0	0	0	0.329	2.84e-05	0	0
19	0	9	2.65	0.00574	0.00574	0	0.00574	1.85e-07	1.85e-07	1.24e-05	7.1e-06	0	2.13e-05	2.13e-05	0.145	0.145	0	0.0404	0	0	7.11e-06	0	3.25e-19	0	0	0	122	118	0	0	0	0	0	0	0	0	0	0	0	0	0	0	0	0	0	0.185	2.13e-05	0	0
20	0	9	6.57	0.0153	0.0154	0	0.0153	1.21e-06	1.32	33.2	2.38e-06	0	5.44e-05	5.44e-05	0.258	0.258	0.0977	0.147	0	0.00302	2.38e-06	0	1.25e-19	0	0	0	315	314	0	0	0	0	0	0	0	0	0	0	0	0	0	0	0	0	0	0.408	5.44e-05	0	0
21	0	9	11.8	0.0273	0.0274	0	0.0273	1.32	1.89	26.6	282	272	113	113	12.4	12.4	0.256	0.768	0.00302	0.00908	4.63e-06	0	2.43e-19	0	0	0	563	560	0	0	0	0	0	0	0	0	0	0	0	0	0	0	0	0	0	285	113	0	0
22	0	9	5.29	0.0155	0.0155	0	0.0155	1.34e-06	0.405	10.1	98.9	84.9	39.5	39.2	82.7	82.7	0	14.3	0	0	1.25e-05	0	7.07e-19	0	0	0	330	317	0	0	0	0	0	0	0	0	0	0	0	0	0	0	0	0	0	182	39.2	0	0
23	0	9	18.9	0.0488	0.0487	3.26e-05	0.0311	2.29	4.42	35	357	356	152	152	130	130	15.1	15.3	0.00908	0.0272	4.58e-06	0	2.19e-19	0	0	0	1000	978	0	0	0	0	0	0	0	0	0	0	0	0	0	0	0	0	0	501	152	0	0
24	0	9	3.14	0.00782	0.00783	0	0.00782	9.09e-07	9.09e-07	4.48e-05	8.66e-06	0	2.6e-05	2.6e-05	0.0941	0.0942	0	0.0573	0	0	8.67e-06	0	3.78e-19	0	0	0	154	160	0	0	0	0	0	0	0	0	0	0	0	0	0	0	0	0	0	0.152	2.6e-05	0	0
25	0	9	2.25	0.00486	0.00486	0	0.00486	1.22e-06	1.22e-06	9.71e-05	5.98e-06	0	1.79e-05	1.77e-05	4.19	4.19	0	0.0766	0	0	5.98e-06	0	7.89e-19	0	0	0	103	99.4	0	0	0	0	0	0	0	0	0	0	0	0	0	0	0	0	0	4.27	1.77e-05	0	0
26	0	9	73.1	0.185	0.186	0	0.185	10.4	8.78	18.2	2210	1890	914	904	366	367	40.9	123	0.246	0.741	2.1e-08	0	4.24e-23	0	0	0	3120	3750	0	0	0	0	0	0	0	0	0	0	0	0	0	0	0	0	0	2380	904	0	0
1	0	10	3.98	0.00378	0.00377	0	0.00378	0.0732	0.0732	7.03	0.101	0.0938	0.0975	0.0942	6.98	6.89	0	0.0788	0	0	0.0671	0.0661	0.000154	0	2.34	1.41	90.2	85.4	0	0	0	0	0	0	0	0	0	0	0	0	0	0	0	0	0	7.07	0.16	0	0
2	0	10	4.34	0.00417	0.00416	0	0.00417	0.143	0.143	12.3	0.136	0.126	0.18	0.173	8.99	8.89	0	0.088	0	0	0.0615	0.0606	0.000214	0	4.67	2.81	99.7	93.6	0	0	0	0	0	0	0	0	0	0	0	0	0	0	0	0	0	9.1	0.234	0	0
3	0	10	4.45	0.00888	0.00887	3.72e-06	0.00645	4.1	4.1	112	19.2	19.1	8.41	8.38	269	268	0	0.021	0	0	1.12	1.12	0.103	0.0936	127	125	178	185	0	0	0	0	0	0	0	0	0	0	0	0	0	0	0	0	0	287	9.49	0	0
4	0	10	10.3	0.0141	0.014	0	0.0141	16.9	0.878	22.7	379	373	166	162	158	143	0.167	0.498	0	0.0021	1.16	1.04	0.121	0.0391	499	382	310	294	0	0	0	0	0	0	0	0	0	0	0	0	0	0	0	0	0	517	163	0	0
5	0	10	5.06	0.00998	0.00988	0	0.00998	5.02	0.676	25.3	22.8	20.4	10.1	9.1	350	325	0.021	0.0577	0	0.000337	1.42	1.28	0.123	0	155	116	209	209	0	0	0	0	0	0	0	0	0	0	0	0	0	0	0	0	0	345	10.4	0	0
6	0	10	2.9	0.00804	0.00777	0	0.00804	6.81	6.81	178	27.1	22.7	12.9	10.9	64.3	53.8	0	0.384	0	0	2.68	2.23	0.049	0	244	151	148	158	0	0	0	0	0	0	0	0	0	0	0	0	0	0	0	0	0	76.9	13.2	0	0
7	0	10	1.65	0.00484	0.00474	0	0.00484	11.4	11.4	452	45.7	40.1	27.6	24.1	145	128	0	0.174	0	0	0.879	0.76	0.132	0.0517	345	233	101	96.2	0	0	0	0	0	0	0	0	0	0	0	0	0	0	0	0	0	169	24.8	0	0
8	0	10	14.5	0.0292	0.0286	0	0.0292	39.7	1.08	13.4	494	466	241	228	594	526	0.498	1.49	0.0021	0.00633	3.98	3.55	0.393	0.00425	1580	980	604	578	0	0	0	0	0	0	0	0	0	0	0	0	0	0	0	0	0	993	231	0	0
9	0	10	9.11	0.0197	0.0194	0	0.0197	9.13	1.66	31.7	49.9	43.8	23.2	20.5	526	482	0.442	0.818	0.000337	0.000966	4.06	3.58	0.0505	0	320	240	414	410	0	0	0	0	0	0	0	0	0	0	0	0	0	0	0	0	0	526	24	0	0
10	0	10	17.4	0.0384	0.0377	0	0.0384	23.7	2.51	24.1	544	519	276	261	807	718	1.67	3.71	0.00633	0.019	5.44	4.81	0.179	0.101	1580	1190	778	776	0	0	0	0	0	0	0	0	0	0	0	0	0	0	0	0	0	1240	266	0	0
11	0	10	2.93	0.00558	0.00554	0	0.00558	2.45	0.313	20.8	181	176	72.9	72.2	158	148	0	3.75	0	0	0.68	0.637	0.0529	0	75.1	56	130	118	0	0	0	0	0	0	0	0	0	0	0	0	0	0	0	0	0	328	72.8	0	0
12	0	10	3.94	0.0116	0.0114	0	0.0116	21.3	0.677	21	191	183	93.8	89	238	210	0	2.92	0	0	1.67	1.45	0.191	0.0111	668	431	248	225	0	0	0	0	0	0	0	0	0	0	0	0	0	0	0	0	0	396	90.5	0	0
13	0	10	17.5	0.52	0.507	0	0.52	3810	141	104	304	295	146	143	3860	3780	4.57	7.74	0.000966	0.0336	1290	1260	0.353	0.191	1160	1030	840	11000	0	0	0	0	0	0	0	0	0	0	0	0	0	0	0	0	0	4080	1410	0	0
14	0	10	1.71	0.00333	0.00331	0	0.00333	1.22	0.161	17.9	1340	1330	536	534	101	93.9	0	1.97	0	0	0.359	0.334	0.0376	0.0251	41.2	34.2	77.4	70	0	0	0	0	0	0	0	0	0	0	0	0	0	0	0	0	0	1430	535	0	0
15	0	10	3.22	0.00665	0.00664	0	0.00665	0.543	0.543	29.2	1.64	1.58	0.903	0.877	42.1	41.2	0	0.0497	0	0	0.179	0.175	0.0131	0	19	16.1	158	144	0	0	0	0	0	0	0	0	0	0	0	0	0	0	0	0	0	42.8	1.05	0	0
16	0	10	6.57	0.0138	0.0137	0	0.0138	7.78	1.02	27.7	1360	1340	550	547	439	400	2.02	6.07	0	0.0888	1.9	1.79	0.173	0	286	207	293	285	0	0	0	0	0	0	0	0	0	0	0	0	0	0	0	0	0	1740	549	0	0
17	0	10	2.57	0.00691	0.00679	0	0.00691	11.4	11.4	357	38.3	33.3	23.8	20.8	191	170	0	0.484	0	0	1.16	1.02	0.117	0	350	224	151	140	0	0	0	0	0	0	0	0	0	0	0	0	0	0	0	0	0	204	21.8	0	0
18	0	10	3.61	0.00709	0.00709	0	0.00709	1.91e-07	1.91e-07	1.01e-05	9.8e-06	0	2.94e-05	2.93e-05	1.3	1.3	0	0.0812	0	0	9.81e-06	0	5.2e-19	0	0	0	171	164	0	0	0	0	0	0	0	0	0	0	0	0	0	0	0	0	0	1.38	2.93e-05	0	0
19	0	10	2.65	0.00534	0.00534	0	0.00534	1.91e-07	1.91e-07	1.34e-05	7.33e-06	0	2.2e-05	2.2e-05	0.809	0.809	0	0.0302	0	0	7.34e-06	0	3.88e-19	0	0	0	127	124	0	0	0	0	0	0	0	0	0	0	0	0	0	0	0	0	0	0.839	2.2e-05	0	0
20	0	10	6.57	0.0143	0.0143	0	0.0143	0.224	1.19	31	0.866	0.856	0.422	0.42	23.7	23.6	0.0855	0.129	0	0.00191	0.0782	0.0794	1.5e-19	0	7.48	6.91	325	323	0	0	0	0	0	0	0	0	0	0	0	0	0	0	0	0	0	24.6	0.499	0	0
21	0	10	11.8	0.0265	0.0264	0	0.0265	9.43	1.83	25.8	318	306	134	133	101	95.5	0.21	0.626	0.00191	0.0057	0.705	0.718	0.0736	0	271	192	596	561	0	0	0	0	0	0	0	0	0	0	0	0	0	0	0	0	0	402	133	0	0
22	0	10	5.29	0.0207	0.0201	0	0.0207	57.2	0.645	11	282	241	158	143	709	627	0	22.1	0	0	4.99	4.54	0.549	0	1760	667	417	381	0	0	0	0	0	0	0	0	0	0	0	0	0	0	0	0	0	890	147	0	0
23	0	10	18.9	0.0544	0.0544	2.09e-05	0.0311	22.5	5.44	36.1	616	615	320	320	910	910	22.7	23.1	0.0057	0.0171	6.91	6.91	0.191	0.179	1510	1500	1100	1070	0	0	0	0	0	0	0	0	0	0	0	0	0	0	0	0	0	1550	327	0	0
24	0	10	3.14	0.00732	0.00732	0	0.00732	0.224	0.224	11.4	0.887	0.866	0.429	0.422	23.1	22.9	0	0.0553	0	0	0.0778	0.0782	0.00805	0	8.88	7.48	162	162	0	0	0	0	0	0	0	0	0	0	0	0	0	0	0	0	0	23.8	0.501	0	0
25	0	10	2.25	0.00514	0.00507	0	0.00514	7.15	7.15	337	18.3	15.3	11.9	10.4	87.7	78.8	0	1.2	0	0	0.554	0.512	0.064	0	341	139	114	106	0	0	0	0	0	0	0	0	0	0	0	0	0	0	0	0	0	95.4	10.9	0	0
26	0	10	73.1	0.694	0.678	0	0.694	169	59.4	32.5	3000	2730	1390	1340	6270	6040	45.2	132	0.159	0.464	1280	1260	0.482	0	4720	2520	13600	14400	0	0	0	0	0	0	0	0	0	0	0	0	0	0	0	0	0	8900	2590	0	0
1	0	11	3.98	0.00413	0.00414	0	0.00413	2.43	2.43	101	10.5	9.09	5.86	5.2	50.6	44.9	0	0.343	0	0	0.93	0.84	0.0328	0	98.6	51.2	97.4	95.8	0	0	0	0	0	0	0	0	0	0	0	0	0	0	0	0	0	54.4	6.04	0	0
2	0	11	4.34	0.00459	0.0046	0	0.00459	3.38	3.38	121	7.02	6.12	6.45	5.75	60.8	54.4	0	0.263	0	0	0.895	0.815	0.0421	0	128	66.9	108	106	0	0	0	0	0	0	0	0	0	0	0	0	0	0	0	0	0	60.7	6.57	0	0
3	0	11	4.45	0.00985	0.00985	1.95e-06	0.00647	4.76	4.76	45.2	20	20	12.3	12.2	67.5	67.3	0	0.0152	0	0	2.57	2.57	0.0654	0.0625	204	201	196	213	0	0	0	0	0	0	0	0	0	0	0	0	0	0	0	0	0	87.3	14.8	0	0
4	0	11	10.3	0.0148	0.0149	0	0.0148	11.7	0.969	22.2	356	363	154	156	144	132	0.606	1.01	0	0.00343	2.91	2.63	0.0444	0.0218	355	232	337	343	0	0	0	0	0	0	0	0	0	0	0	0	0	0	0	0	0	496	158	0	0
5	0	11	5.06	0.0113	0.0115	0	0.0113	6.87	0.919	26.2	27.5	24.7	17.2	15.4	89.4	80.2	0.0152	0.0441	0	0.000228	3.31	2.96	0.0853	0.0154	288	176	243	259	0	0	0	0	0	0	0	0	0	0	0	0	0	0	0	0	0	105	18.4	0	0
6	0	11	2.9	0.0108	0.0111	0	0.0108	18.5	18.5	152	64.1	58.7	42.6	39	139	130	0	0.671	0	0	5.32	5.01	0.155	0.0286	729	407	186	237	0	0	0	0	0	0	0	0	0	0	0	0	0	0	0	0	0	189	44	0	0
7	0	11	1.65	0.00475	0.00487	0	0.00475	3.95	3.95	106	18.5	17.4	11.8	11	38.3	35.9	0	0.0711	0	0	0.954	0.861	0.0392	0.0186	161	98.8	106	109	0	0	0	0	0	0	0	0	0	0	0	0	0	0	0	0	0	53.4	11.8	0	0
8	0	11	14.5	0.031	0.0316	0	0.031	32.8	1.22	13.2	470	468	230	227	394	387	1.01	3.21	0.00343	0.0113	6.28	5.87	0.2	0.0402	1380	780	687	716	0	0	0	0	0	0	0	0	0	0	0	0	0	0	0	0	0	858	233	0	0
9	0	11	9.11	0.0252	0.0256	0	0.0252	23.3	2.39	32.1	97.8	87.5	63.7	57	247	223	0.715	1.26	0.000228	0.00132	9.31	8.4	0.0821	0.0301	740	449	552	588	0	0	0	0	0	0	0	0	0	0	0	0	0	0	0	0	0	312	65.4	0	0
10	0	11	17.4	0.0415	0.0423	0	0.0415	13.6	2.88	24.3	515	518	258	254	474	462	3.28	5.1	0.0113	0.032	8.02	7.26	0.114	0.0685	1200	773	932	979	0	0	0	0	0	0	0	0	0	0	0	0	0	0	0	0	0	985	262	0	0
11	0	11	2.93	0.00605	0.00611	0	0.00605	2.91	0.36	20.6	177	179	73.3	74.8	47.2	42.3	0	3.05	0	0	1.66	1.51	0.0431	0	125	75.2	142	140	0	0	0	0	0	0	0	0	0	0	0	0	0	0	0	0	0	224	76.3	0	0
12	0	11	3.94	0.0119	0.0122	0	0.0119	20.6	0.735	20.3	178	181	90.1	89.6	138	140	0	2.39	0	0	1.93	1.79	0.0873	0.0183	738	430	265	271	0	0	0	0	0	0	0	0	0	0	0	0	0	0	0	0	0	323	91.4	0	0
13	0	11	17.5	0.458	0.46	0	0.458	3150	119	99.6	362	354	198	194	2570	2570	4.31	7.5	0.00132	0.02	1080	1080	0.229	0.125	1630	1340	1070	11100	0	0	0	0	0	0	0	0	0	0	0	0	0	0	0	0	0	2930	1280	0	0
14	0	11	1.71	0.00359	0.00363	1.27e-07	0.00334	2.48	0.268	26.6	1300	1330	522	535	26.3	24.9	0	1.16	0	0	0.855	0.818	0.0262	0.0211	102	88.9	83.6	80.5	0	0	0	0	0	0	0	0	0	0	0	0	0	0	0	0	0	1360	536	0	0
15	0	11	3.22	0.00639	0.00641	0	0.00639	1.24	1.24	54.9	4.5	4.11	2.81	2.58	14	13.1	0	0.0571	0	0	0.411	0.383	0.0123	0	49.4	37.2	161	153	0	0	0	0	0	0	0	0	0	0	0	0	0	0	0	0	0	17.3	2.96	0	0
16	0	11	6.57	0.0149	0.0151	0	0.0149	10.9	1.11	26.5	1370	1410	560	582	118	107	1.21	3.85	0	0.0396	3.77	3.58	0.107	0.0124	500	303	329	344	0	0	0	0	0	0	0	0	0	0	0	0	0	0	0	0	0	1520	585	0	0
17	0	11	2.57	0.00709	0.00722	0	0.00709	5.12	5.12	92.8	19.8	18.2	13.2	12.1	56.7	52.2	0	0.262	0	0	1.78	1.61	0.055	0.00734	214	124	159	162	0	0	0	0	0	0	0	0	0	0	0	0	0	0	0	0	0	70.7	13.7	0	0
18	0	11	3.61	0.00659	0.0066	0	0.00659	1.85e-07	1.85e-07	1.08e-05	9.48e-06	0	2.84e-05	2.84e-05	0.797	0.797	0	0.0536	0	0	9.49e-06	0	5.83e-19	0	0	0	171	165	0	0	0	0	0	0	0	0	0	0	0	0	0	0	0	0	0	0.851	2.84e-05	0	0
19	0	11	2.65	0.00496	0.00497	0	0.00496	1.85e-07	1.85e-07	1.44e-05	7.1e-06	0	2.13e-05	2.13e-05	0.503	0.504	0	0.0199	0	0	7.11e-06	0	4.35e-19	0	0	0	127	125	0	0	0	0	0	0	0	0	0	0	0	0	0	0	0	0	0	0.524	2.13e-05	0	0
20	0	11	6.57	0.0134	0.0135	0	0.0134	0.275	1.02	29.1	0.951	0.923	0.631	0.616	6.33	6.19	0.0598	0.0904	0	0.000938	0.192	0.191	1.68e-19	0	11.2	10.1	332	329	0	0	0	0	0	0	0	0	0	0	0	0	0	0	0	0	0	7.2	0.807	0	0
21	0	11	11.8	0.025	0.0251	0	0.025	6.86	1.6	24.3	303	296	128	127	49.9	48.4	0.144	0.434	0.000938	0.00283	0.805	0.837	0.0313	0	222	152	607	600	0	0	0	0	0	0	0	0	0	0	0	0	0	0	0	0	0	345	128	0	0
22	0	11	5.29	0.0211	0.0217	0	0.0211	45.6	0.707	10.5	253	235	148	142	255	257	0	18.7	0	0	5.86	5.79	0.264	0.00371	1640	655	443	470	0	0	0	0	0	0	0	0	0	0	0	0	0	0	0	0	0	511	148	0	0
23	0	11	18.9	0.0546	0.0546	1.09e-05	0.0312	16.6	5.33	34.7	585	585	306	306	421	421	19.2	19.4	0.00283	0.00848	8.18	8.18	0.0841	0.0804	1340	1330	1240	1220	0	0	0	0	0	0	0	0	0	0	0	0	0	0	0	0	0	1030	314	0	0
24	0	11	3.14	0.00693	0.00695	0	0.00693	0.275	0.275	12.8	1.01	0.951	0.667	0.631	6.14	5.81	0	0.0399	0	0	0.2	0.192	0.00546	0	14.4	11.2	163	168	0	0	0	0	0	0	0	0	0	0	0	0	0	0	0	0	0	6.8	0.823	0	0
25	0	11	2.25	0.00568	0.00576	0	0.00568	11	11	209	9.4	8.37	10.8	9.33	24.9	23.4	0	0.536	0	0	0.693	0.672	0.0256	0	667	285	121	127	0	0	0	0	0	0	0	0	0	0	0	0	0	0	0	0	0	32.3	10	0	0
26	0	11	73.1	0.641	0.647	0	0.641	145	53.2	31.4	3070	2920	1450	1430	3780	3760	39.1	118	0.1	0.307	1110	1130	0.312	0	4590	2360	14200	15400	0	0	0	0	0	0	0	0	0	0	0	0	0	0	0	0	0	6800	2550	0	0
1	0	12	3.98	0.00326	0.00326	0	0.00326	0.0124	0.0124	1.42	0.00991	0.0096	0.0199	0.0197	1.4	1.4	0	0.0404	0	0	0.00217	0.00376	0.000101	0	0.446	0.278	93.6	91.1	0	0	0	0	0	0	0	0	0	0	0	0	0	0	0	0	0	1.45	0.0235	0	0
2	0	12	4.34	0.0036	0.0036	0	0.0036	0.0246	0.0246	2.54	0.0167	0.0163	0.0386	0.0381	1.89	1.87	0	0.0448	0	0	0.00252	0.00427	0.000254	0	0.865	0.539	104	100	0	0	0	0	0	0	0	0	0	0	0	0	0	0	0	0	0	1.93	0.0423	0	0
3	0	12	4.45	0.00818	0.00818	1.5e-06	0.00636	1.93	1.93	37.5	4.25	4.23	4.47	4.45	131	131	0	0.00393	0	0	0.829	0.825	0.0927	0.087	77.4	76.3	190	199	0	0	0	0	0	0	0	0	0	0	0	0	0	0	0	0	0	135	5.28	0	0
4	0	12	10.3	0.012	0.012	0	0.012	4.08	0.651	19.2	342	345	142	143	154	135	0.0852	0.259	0	0.000651	0.649	0.58	0.12	0.0465	152	121	319	302	0	0	0	0	0	0	0	0	0	0	0	0	0	0	0	0	0	480	144	0	0
5	0	12	5.06	0.00929	0.0093	0	0.00929	3.1	0.602	22.7	7.27	6.55	7.44	6.79	172	150	0.00393	0.0115	0	5.05e-05	1.07	0.938	0.118	0.00379	121	84.5	227	231	0	0	0	0	0	0	0	0	0	0	0	0	0	0	0	0	0	156	7.72	0	0
6	0	12	2.9	0.00648	0.00649	0	0.00648	2.89	2.89	86	5.76	5.1	6.49	5.85	103	91.1	0	0.0984	0	0	0.539	0.48	0.0525	0	103	66.9	149	164	0	0	0	0	0	0	0	0	0	0	0	0	0	0	0	0	0	96.3	6.33	0	0
7	0	12	1.65	0.00406	0.00406	0	0.00406	2.7	2.7	102	11.3	11	7.86	7.6	128	109	0	0.0417	0	0	0.528	0.456	0.107	0.0493	101	74.8	101	96.1	0	0	0	0	0	0	0	0	0	0	0	0	0	0	0	0	0	120	8.06	0	0
8	0	12	14.5	0.0248	0.0248	0	0.0248	25.5	0.933	13.4	417	409	199	194	594	509	0.259	0.799	0.000651	0.00208	2.45	2.2	0.445	0.0497	944	566	622	609	0	0	0	0	0	0	0	0	0	0	0	0	0	0	0	0	0	919	197	0	0
9	0	12	9.11	0.0179	0.0179	0	0.0179	5.6	1.39	28.3	17.1	15.1	18	16	312	274	0.11	0.233	5.05e-05	0.00067	1.85	1.63	0.0558	0.00267	230	161	448	456	0	0	0	0	0	0	0	0	0	0	0	0	0	0	0	0	0	290	17.6	0	0
10	0	12	17.4	0.033	0.033	0	0.033	12.4	2.06	22	449	444	224	217	776	671	0.84	2.2	0.00208	0.00629	3.33	2.91	0.241	0.139	933	652	804	817	0	0	0	0	0	0	0	0	0	0	0	0	0	0	0	0	0	1120	220	0	0
11	0	12	2.93	0.0051	0.00511	0	0.0051	1.18	0.265	18.5	173	172	70.7	71.3	86.6	76.1	0	2.79	0	0	0.518	0.47	0.0579	0	47.2	33.8	139	129	0	0	0	0	0	0	0	0	0	0	0	0	0	0	0	0	0	251	71.8	0	0
12	0	12	3.94	0.00988	0.00989	0	0.00988	16.1	0.51	17.5	166	164	82.5	80	250	215	0	2.18	0	0	1.03	0.922	0.213	0.0368	538	322	256	253	0	0	0	0	0	0	0	0	0	0	0	0	0	0	0	0	0	381	81	0	0
13	0	12	17.5	0.159	0.166	0	0.159	986	30.4	68.4	239	240	133	132	1460	1440	3.03	5.79	0.00067	0.0124	333	349	0.362	0.0164	896	692	914	4430	0	0	0	0	0	0	0	0	0	0	0	0	0	0	0	0	0	1690	481	0	0
14	0	12	1.71	0.00304	0.00305	3.22e-08	0.00299	1.39	0.244	29.6	1340	1350	537	543	47.7	43.3	0	0.813	0	0	0.277	0.257	0.0348	0.0255	52.6	41.2	82.8	79.6	0	0	0	0	0	0	0	0	0	0	0	0	0	0	0	0	0	1400	544	0	0
15	0	12	3.22	0.00581	0.00582	0	0.00581	0.628	0.628	33.6	1.49	1.39	1.49	1.4	22.9	21.6	0	0.0297	0	0	0.131	0.125	0.0152	0	23.7	18.9	165	157	0	0	0	0	0	0	0	0	0	0	0	0	0	0	0	0	0	23	1.53	0	0
16	0	12	6.57	0.0125	0.0125	0	0.0125	6.85	0.848	24.6	1370	1380	559	567	235	206	0.843	2.6	0	0.0217	1.29	1.23	0.16	0	277	178	324	329	0	0	0	0	0	0	0	0	0	0	0	0	0	0	0	0	0	1590	569	0	0
17	0	12	2.57	0.00594	0.00594	0	0.00594	3.03	3.03	81.5	9.36	8.98	7.63	7.3	157	134	0	0.118	0	0	0.749	0.651	0.121	0.00242	117	81.2	152	142	0	0	0	0	0	0	0	0	0	0	0	0	0	0	0	0	0	143	7.95	0	0
18	0	12	3.61	0.00612	0.00613	0	0.00612	1.91e-07	1.91e-07	1.16e-05	9.8e-06	0	2.94e-05	2.94e-05	0.791	0.791	0	0.0435	0	0	9.81e-06	0	6.99e-19	0	0	0	177	172	0	0	0	0	0	0	0	0	0	0	0	0	0	0	0	0	0	0.834	2.94e-05	0	0
19	0	12	2.65	0.00461	0.00461	0	0.00461	1.91e-07	1.91e-07	1.55e-05	7.33e-06	0	2.2e-05	2.2e-05	0.491	0.491	0	0.0162	0	0	7.34e-06	0	5.21e-19	0	0	0	132	130	0	0	0	0	0	0	0	0	0	0	0	0	0	0	0	0	0	0.507	2.2e-05	0	0
20	0	12	6.57	0.0124	0.0124	0	0.0124	0.123	0.893	26.8	0.279	0.274	0.293	0.289	11.3	11.2	0.0426	0.0647	0	0.000571	0.0666	0.067	2.01e-19	0	4.98	4.56	344	343	0	0	0	0	0	0	0	0	0	0	0	0	0	0	0	0	0	11.5	0.356	0	0
21	0	12	11.8	0.0228	0.0228	0	0.0228	5.73	1.75	28.7	306	300	128	127	103	94.9	0.108	0.325	0.000571	0.00172	0.446	0.457	0.0801	0	168	119	627	613	0	0	0	0	0	0	0	0	0	0	0	0	0	0	0	0	0	395	128	0	0
22	0	12	5.29	0.0171	0.0171	0	0.0171	35.9	0.511	9.73	200	180	121	112	684	591	0	13.5	0	0	2.86	2.67	0.579	0	1180	483	423	426	0	0	0	0	0	0	0	0	0	0	0	0	0	0	0	0	0	784	115	0	0
23	0	12	18.9	0.0463	0.0463	8.56e-06	0.0311	14.1	4.08	30.7	520	520	269	269	911	910	13.8	14.1	0.00172	0.00515	4.09	4.1	0.204	0.194	1010	1010	1200	1180	0	0	0	0	0	0	0	0	0	0	0	0	0	0	0	0	0	1440	273	0	0
24	0	12	3.14	0.00636	0.00637	0	0.00636	0.123	0.123	6.56	0.287	0.279	0.299	0.292	11.3	10.8	0	0.0264	0	0	0.0678	0.0666	0.00817	0	5.98	4.98	168	174	0	0	0	0	0	0	0	0	0	0	0	0	0	0	0	0	0	11.1	0.359	0	0
25	0	12	2.25	0.00483	0.00484	0	0.00483	4.31	4.31	121	5.02	4.89	5.87	5.59	71.2	61.7	0	0.301	0	0	0.348	0.32	0.0592	0	289	130	120	113	0	0	0	0	0	0	0	0	0	0	0	0	0	0	0	0	0	66.9	5.91	0	0
26	0	12	73.1	0.311	0.318	0	0.311	45.3	19.9	22.9	2760	2630	1280	1270	3640	3390	27.3	83.2	0.0455	0.142	359	374	0.39	0	3060	1460	7270	8350	0	0	0	0	0	0	0	0	0	0	0	0	0	0	0	0	0	6110	1650	0	0
1	0	2008	3.98	0.00775	0.00775	0	0.00775	114	114	68	331	306	322	303	747	792	0	4.39	0	0	11.7	10.9	0.49	0.158	4360	2580	1930	1990	0	0	0	0	0	0	0	0	0	0	0	0	0	0	0	0	0	1100	314	0	0
2	0	2008	4.34	0.00865	0.00866	0	0.00865	111	111	61.4	273	255	283	267	834	894	0	4.22	0	0	10.4	9.76	0.461	0.145	4420	2600	2160	2210	0	0	0	0	0	0	0	0	0	0	0	0	0	0	0	0	0	1150	277	0	0
3	0	2008	4.45	0.015	0.015	4.85e-06	0.00684	70.8	70.8	40.2	215	213	187	185	1210	1210	0	0.135	0	0	14.4	14.3	0.579	0.55	2950	2850	3500	3670	0	0	0	0	0	0	0	0	0	0	0	0	0	0	0	0	0	1430	200	0	0
4	0	2008	10.3	0.0246	0.0246	1.13e-06	0.0207	322	39.3	29.8	4710	4710	2380	2370	2610	2620	8.61	13.4	0	0.0401	32.4	30.7	0.824	0.586	8740	7710	6350	6250	0	0	0	0	0	0	0	0	0	0	0	0	0	0	0	0	0	7340	2400	0	0
5	0	2008	5.06	0.0173	0.0173	4.51e-07	0.0165	94.3	28.5	33.5	280	251	248	223	1570	1570	0.135	0.376	0	0.00156	18.4	16.6	0.733	0.234	3830	2820	4210	4360	0	0	0	0	0	0	0	0	0	0	0	0	0	0	0	0	0	1820	240	0	0
6	0	2008	2.9	0.0152	0.0152	2.51e-07	0.0148	172	172	87.5	448	403	440	397	2170	2430	0	3.27	0	0	24.3	22	0.678	0.261	6740	4500	3190	3710	0	0	0	0	0	0	0	0	0	0	0	0	0	0	0	0	0	2830	419	0	0
7	0	2008	1.65	0.0067	0.0067	1.58e-07	0.00647	82	82	112	288	265	275	254	1120	1100	0	0.731	0	0	13.9	12.7	0.615	0.352	3050	2050	1740	1710	0	0	0	0	0	0	0	0	0	0	0	0	0	0	0	0	0	1370	267	0	0
8	0	2008	14.5	0.0444	0.0444	6.55e-07	0.044	349	28.6	15.4	5470	5300	3030	2920	5790	5920	13.4	37.2	0.0401	0.128	54.2	49.8	2.22	0.76	18600	11300	11300	11500	0	0	0	0	0	0	0	0	0	0	0	0	0	0	0	0	0	11300	2970	0	0
9	0	2008	9.11	0.0367	0.0367	1.98e-06	0.0337	244	62.8	33.9	784	709	738	672	4720	4840	3.65	6.65	0.00156	0.0154	46.2	42.1	0.819	0.491	9120	6990	9080	9320	0	0	0	0	0	0	0	0	0	0	0	0	0	0	0	0	0	5550	714	0	0
10	0	2008	17.4	0.0575	0.0575	2.84e-06	0.0487	229	67.1	26	5860	5800	3430	3370	8020	7860	37.9	58	0.128	0.356	70.3	66.7	1.7	1.35	17400	15100	14800	14900	0	0	0	0	0	0	0	0	0	0	0	0	0	0	0	0	0	13700	3430	0	0
11	0	2008	2.93	0.00916	0.00917	0	0.00916	46.4	11.3	27.9	2140	2120	927	924	1210	1310	0	35.7	0	0	9.43	8.49	0.334	0.0665	1910	1270	2500	2400	0	0	0	0	0	0	0	0	0	0	0	0	0	0	0	0	0	3460	932	0	0
12	0	2008	3.94	0.0157	0.0157	0	0.0157	235	13.9	22.4	1990	1950	1080	1040	1590	1570	0	28.7	0	0	15.7	14.1	0.91	0.28	8170	5030	4150	4030	0	0	0	0	0	0	0	0	0	0	0	0	0	0	0	0	0	3540	1050	0	0
13	0	2008	17.5	0.429	0.429	4.15e-05	0.41	33900	1730	83.2	3550	3470	2270	2210	32300	32400	42.3	94.3	0.0154	0.282	11500	11500	2.27	1.39	19500	16900	17400	128000	0	0	0	0	0	0	0	0	0	0	0	0	0	0	0	0	0	35900	13700	0	0
14	0	2008	1.71	0.00542	0.00542	3.13e-07	0.00434	30.4	6.77	26.5	15800	15900	6380	6420	717	705	0	17.7	0	0	5.43	5.33	0.208	0.174	1230	1170	1470	1360	0	0	0	0	0	0	0	0	0	0	0	0	0	0	0	0	0	16600	6420	0	0
15	0	2008	3.22	0.00961	0.00962	0	0.00961	13.1	13.1	23.3	38.1	33	40.3	34.6	962	1000	0	0.552	0	0	4.13	3.56	0.0834	0.0111	502	370	2820	2670	0	0	0	0	0	0	0	0	0	0	0	0	0	0	0	0	0	1030	38.2	0	0
16	0	2008	6.57	0.0219	0.0219	2.87e-07	0.0215	118	25.5	27.8	16200	16200	6690	6740	3060	3240	18.2	55.3	0	1.18	22.1	20.6	0.869	0.221	5430	3730	5620	5670	0	0	0	0	0	0	0	0	0	0	0	0	0	0	0	0	0	19400	6760	0	0
17	0	2008	2.57	0.00979	0.0098	1.68e-07	0.00975	70.4	70.4	87.2	186	165	165	147	1430	1500	0	1.84	0	0	10.6	9.48	0.51	0.0936	2710	1770	2620	2530	0	0	0	0	0	0	0	0	0	0	0	0	0	0	0	0	0	1660	156	0	0
18	0	2008	3.61	0.0107	0.0107	0	0.0107	46.3	46.3	21.4	169	146	221	192	154	159	0	1.91	0	0	11.2	9.71	0.178	0.0664	1770	1050	3130	3010	0	0	0	0	0	0	0	0	0	0	0	0	0	0	0	0	0	307	202	0	0
19	0	2008	2.65	0.00799	0.008	1.23e-07	0.00799	26.2	26.2	17.7	95	82.2	124	108	101	104	0	0.604	0	0	7.07	6.07	0.103	0.059	1030	641	2320	2250	0	0	0	0	0	0	0	0	0	0	0	0	0	0	0	0	0	187	114	0	0
20	0	2008	6.57	0.0208	0.0208	1.53e-07	0.0208	30.8	23.7	31.5	93.4	80.3	118	102	218	218	1.2	1.84	0	0.0297	7.4	6.36	0.0678	0.0443	812	585	5890	5870	0	0	0	0	0	0	0	0	0	0	0	0	0	0	0	0	0	300	108	0	0
21	0	2008	11.8	0.038	0.038	0	0.038	127	47.1	33.4	3800	3680	1790	1740	904	893	3.75	10.5	0.0297	0.0892	20	17.7	0.408	0.071	3630	2370	10700	10500	0	0	0	0	0	0	0	0	0	0	0	0	0	0	0	0	0	4580	1750	0	0
22	0	2008	5.29	0.0265	0.0265	0	0.0265	447	11.1	11.3	2250	1990	1450	1330	4150	4120	0	182	0	0	34.3	32.8	2.33	0.073	15700	6240	6710	6620	0	0	0	0	0	0	0	0	0	0	0	0	0	0	0	0	0	6290	1370	0	0
23	0	2008	18.9	0.0737	0.0737	2.64e-05	0.0313	191	113	39.1	6030	6030	3360	3360	6380	6380	193	196	0.0892	0.267	60.4	60.4	0.929	0.895	13400	13300	19600	19200	0	0	0	0	0	0	0	0	0	0	0	0	0	0	0	0	0	12600	3420	0	0
24	0	2008	3.14	0.0105	0.0105	0	0.0105	4.47	4.47	8.21	12.1	11.1	11.2	10.2	112	109	0	0.593	0	0	1.42	1.24	0.0501	0.00696	226	166	2860	2930	0	0	0	0	0	0	0	0	0	0	0	0	0	0	0	0	0	121	11.5	0	0
25	0	2008	2.25	0.00787	0.00787	0	0.00787	168	168	156	97.6	84.5	171	146	393	375	0	4.91	0	0	4.17	4.05	0.284	0.0115	9680	4240	1980	1970	0	0	0	0	0	0	0	0	0	0	0	0	0	0	0	0	0	464	150	0	0
26	0	2008	73.1	0.664	0.665	0	0.664	2190	805	29.5	33600	31000	17000	16500	53300	53800	439	1310	2.08	6.31	11600	11700	4.24	1.42	60100	34600	176000	19000	0	0	0	0	0	0	0	0	0	0	0	0	0	0	0	0	0	86000	28200	0	0
1	0	1	3.98	0.00302	0.00302	0	0.00302	5.35e-07	5.35e-07	6.61e-05	1.27e-05	6.1e-06	3.57e-05	3.55e-05	0.32	0.32	0	0.0341	0	0	9.5e-06	2.69e-05	2.44e-12	0	0	0	91.9	90	0	0	0	0	0	0	0	0	0	0	0	0	0	0	0	0	0	0.354	6.25e-05	0	0
2	0	1	4.34	0.00333	0.00333	0	0.00333	4.19e-07	4.19e-07	4.7e-05	1.69e-05	1.03e-05	4.55e-05	4.53e-05	0.55	0.551	0	0.0376	0	0	9.17e-06	7.53e-06	3.28e-12	0	0	0	102	99.2	0	0	0	0	0	0	0	0	0	0	0	0	0	0	0	0	0	0.588	5.28e-05	0	0
3	0	1	4.45	0.00771	0.0077	1.38e-06	0.00635	5.09	5.09	66.1	6.99	6.92	7.17	7.1	19.7	19.6	0	0.00442	0	0	0.354	0.351	0.0185	0.0177	200	198	181	192	0	0	0	0	0	0	0	0	0	0	0	0	0	0	0	0	0	26.5	7.45	0	0
4	0	1	10.3	0.0111	0.0108	0	0.0111	7.65	0.514	17.2	340	334	142	139	38.4	33.4	0.0717	0.213	0	0.000503	0.326	0.256	0.027	0.00927	270	191	311	291	0	0	0	0	0	0	0	0	0	0	0	0	0	0	0	0	0	368	139	0	0
5	0	1	5.06	0.00876	0.0083	0	0.00876	6.45	0.516	20.9	8.74	5.74	9.06	6.05	25.7	19.9	0.00442	0.00948	0	1.31e-05	0.454	0.312	0.0233	0.0046	253	158	217	215	0	0	0	0	0	0	0	0	0	0	0	0	0	0	0	0	0	25.6	6.37	0	0
6	0	1	2.9	0.0056	0.00558	0	0.0056	1	1	57.7	0.811	0.729	1.33	1.22	6.42	6.18	0	0.0364	0	0	0.069	0.0672	0.00103	0	33.2	25.1	144	152	0	0	0	0	0	0	0	0	0	0	0	0	0	0	0	0	0	6.94	1.28	0	0
7	0	1	1.65	0.00374	0.00354	0	0.00374	5.19	5.19	199	7.71	5.3	7.14	4.89	35.7	29.9	0	0.017	0	0	0.26	0.184	0.0251	0.00981	185	118	97.2	90.8	0	0	0	0	0	0	0	0	0	0	0	0	0	0	0	0	0	35.2	5.07	0	0
8	0	1	14.5	0.0225	0.0215	0	0.0225	26.1	0.766	12.6	368	351	172	161	145	121	0.213	0.636	0.000503	0.00151	1.18	0.899	0.0983	0.0134	1070	633	579	559	0	0	0	0	0	0	0	0	0	0	0	0	0	0	0	0	0	473	162	0	0
9	0	1	9.11	0.0158	0.0154	0	0.0158	3.94	1.11	26.3	9.69	7.06	10.7	8.04	36.9	31.3	0.0459	0.0941	1.31e-05	0.000489	0.559	0.43	0.0142	0.0016	281	192	415	409	0	0	0	0	0	0	0	0	0	0	0	0	0	0	0	0	0	38.4	8.46	0	0
10	0	1	17.4	0.0288	0.0279	0	0.0288	10.7	1.55	19.9	362	352	172	162	191	167	0.653	1.78	0.00151	0.00454	1.42	1.09	0.0496	0.0259	937	646	742	740	0	0	0	0	0	0	0	0	0	0	0	0	0	0	0	0	0	522	163	0	0
11	0	1	2.93	0.0048	0.00461	0	0.0048	3.16	0.232	17.2	175	169	72.5	70.4	13.8	11.1	0	2.7	0	0	0.226	0.168	0.0116	0	125	78.2	133	122	0	0	0	0	0	0	0	0	0	0	0	0	0	0	0	0	0	183	70.6	0	0
12	0	1	3.94	0.00914	0.00861	0	0.00914	17	0.426	16.4	149	142	72.2	66.3	61.8	50.7	0	1.9	0	0	0.536	0.386	0.0476	0.00902	590	358	236	218	0	0	0	0	0	0	0	0	0	0	0	0	0	0	0	0	0	194	66.7	0	0
13	0	1	17.5	0.155	0.154	0	0.155	987	28	67.9	202	195	107	101	792	778	2.8	4.71	0.000489	0.0123	330	329	0.0771	0.00592	1050	798	830	4280	0	0	0	0	0	0	0	0	0	0	0	0	0	0	0	0	0	978	430	0	0
14	0	1	1.71	0.00286	0.0028	5.87e-08	0.00273	1.6	0.211	27.4	1340	1330	536	534	7.77	6.87	0	0.768	0	0	0.118	0.103	0.00636	0.00467	64.8	53.4	78.9	72.2	0	0	0	0	0	0	0	0	0	0	0	0	0	0	0	0	0	1340	534	0	0
15	0	1	3.22	0.0054	0.00536	0	0.0054	1.09	1.09	57.5	1.33	1.08	1.43	1.18	4.86	4.46	0	0.0228	0	0	0.0586	0.0505	0.00315	0	40.8	30.9	161	151	0	0	0	0	0	0	0	0	0	0	0	0	0	0	0	0	0	5.57	1.23	0	0
16	0	1	6.57	0.0116	0.0111	0	0.0116	7.85	0.709	22.8	1340	1320	544	538	42.9	35	0.791	2.35	0	0.0176	0.551	0.441	0.0307	0.00173	336	211	300	291	0	0	0	0	0	0	0	0	0	0	0	0	0	0	0	0	0	1350	538	0	0
17	0	1	2.57	0.00551	0.00521	0	0.00551	6.3	6.3	158	7.95	5.33	8.21	5.53	35.6	29.2	0	0.0625	0	0	0.353	0.247	0.026	0.00254	235	140	145	134	0	0	0	0	0	0	0	0	0	0	0	0	0	0	0	0	0	34.6	5.78	0	0
18	0	1	3.61	0.00567	0.00568	0	0.00567	1.91e-07	1.91e-07	1.26e-05	9.8e-06	0	2.94e-05	2.93e-05	0.546	0.545	0	0.0371	0	0	9.81e-06	0	8.12e-19	0	0	0	174	169	0	0	0	0	0	0	0	0	0	0	0	0	0	0	0	0	0	0.583	2.93e-05	0	0
19	0	1	2.65	0.00427	0.00428	0	0.00427	1.91e-07	1.91e-07	1.67e-05	7.33e-06	0	2.2e-05	2.2e-05	0.34	0.34	0	0.0137	0	0	7.34e-06	0	6.06e-19	0	0	0	130	127	0	0	0	0	0	0	0	0	0	0	0	0	0	0	0	0	0	0.354	2.2e-05	0	0
20	0	1	6.57	0.0115	0.0115	0	0.0115	0.305	0.764	24.8	0.375	0.356	0.39	0.373	2.09	2.04	0.0374	0.0569	0	0.000467	0.027	0.0271	2.34e-19	0	11.8	10.6	336	333	0	0	0	0	0	0	0	0	0	0	0	0	0	0	0	0	0	2.45	0.4	0	0
21	0	1	11.8	0.021	0.0209	0	0.021	5.68	1.65	29.5	299	292	124	122	26.4	24.4	0.094	0.278	0.000467	0.00137	0.225	0.226	0.018	0	181	125	606	579	0	0	0	0	0	0	0	0	0	0	0	0	0	0	0	0	0	316	122	0	0
22	0	1	5.29	0.0157	0.0145	0	0.0157	36.6	0.431	9.78	147	125	88.7	73.8	166	135	0	9.11	0	0	1.39	1.05	0.125	0	1250	499	380	353	0	0	0	0	0	0	0	0	0	0	0	0	0	0	0	0	0	269	74.8	0	0
23	0	1	18.9	0.0411	0.0411	7.89e-06	0.0311	14.1	3.34	28.4	434	433	213	212	219	219	9.39	9.61	0.00137	0.00394	1.76	1.77	0.0468	0.0442	1050	1040	1080	1060	0	0	0	0	0	0	0	0	0	0	0	0	0	0	0	0	0	662	214	0	0
24	0	1	3.14	0.00591	0.00589	0	0.00591	0.305	0.305	16.7	0.429	0.375	0.441	0.39	1.87	1.73	0	0.0237	0	0	0.0292	0.027	0.00161	0	15.1	11.8	165	169	0	0	0	0	0	0	0	0	0	0	0	0	0	0	0	0	0	2.13	0.417	0	0
25	0	1	2.25	0.00464	0.00428	0	0.00464	15.8	15.8	356	5.55	3.48	11.6	7.3	18.8	14.5	0	0.158	0	0	0.198	0.148	0.0175	0	869	374	113	106	0	0	0	0	0	0	0	0	0	0	0	0	0	0	0	0	0	18.2	7.45	0	0
26	0	1	73.1	0.281	0.278	0	0.281	56.2	16.8	22.5	2450	2290	1090	1060	1290	1240	20.6	61	0.0384	0.115	333	334	0.0893	0	3570	1640	6830	7650	0	0	0	0	0	0	0	0	0	0	0	0	0	0	0	0	0	3590	1400	0	0
1	0	2	3.98	0.0108	0.0107	0	0.0108	21.4	21.4	186	57.8	53	55.1	51	69.2	63.9	0	0.793	0	0	2.95	2.77	0.111	0.0251	870	463	165	191	0	0	0	0	0	0	0	0	0	0	0	0	0	0	0	0	0	118	53.8	0	0
2	0	2	4.34	0.0125	0.0124	0	0.0125	32	32	230	82.5	75.9	82	76.2	82.2	76.3	0	1.22	0	0	3.03	2.87	0.144	0.0343	1240	645	187	219	0	0	0	0	0	0	0	0	0	0	0	0	0	0	0	0	0	153	79	0	0
3	0	2	4.45	0.0235	0.0235	2.05e-06	0.00815	60	60	214	190	188	175	174	103	103	0	0.0874	0	0	5.69	5.66	0.271	0.263	2220	2050	304	312	0	0	0	0	0	0	0	0	0	0	0	0	0	0	0	0	0	291	179	0	0
4	0	2	10.3	0.0374	0.0371	2.64e-06	0.0259	128	5.51	32.9	611	619	453	443	318	309	2.02	2.66	0	0.00571	11	10.3	0.295	0.229	3620	3120	617	606	0	0	0	0	0	0	0	0	0	0	0	0	0	0	0	0	0	930	453	0	0
5	0	2	5.06	0.029	0.0284	1.03e-06	0.0273	76.4	4.3	36.2	239	223	220	206	136	120	0.0874	0.262	0	0.000705	7.38	6.74	0.341	0.189	2680	1740	384	461	0	0	0	0	0	0	0	0	0	0	0	0	0	0	0	0	0	343	213	0	0
6	0	2	2.9	0.03	0.0289	0	0.03	58.1	58.1	275	165	152	155	143	105	90.8	0	0.902	0	0	7.29	6.71	0.243	0.119	2360	1320	349	466	0	0	0	0	0	0	0	0	0	0	0	0	0	0	0	0	0	243	150	0	0
7	0	2	1.65	0.0119	0.0118	6.17e-07	0.00917	66.8	66.8	564	222	212	243	232	174	179	0	0.389	0	0	7.12	6.64	0.269	0.204	2220	1830	172	169	0	0	0	0	0	0	0	0	0	0	0	0	0	0	0	0	0	391	239	0	0
8	0	2	14.5	0.0766	0.0758	2.53e-06	0.0731	206	4.79	18.4	1040	1010	858	802	796	819	2.66	8.76	0.00571	0.0228	19.4	18	0.815	0.434	9870	6120	1150	1280	0	0	0	0	0	0	0	0	0	0	0	0	0	0	0	0	0	1840	820	0	0
9	0	2	9.11	0.067	0.0657	4.49e-06	0.0598	92.5	10.2	43.3	467	430	435	401	270	240	1.16	2.57	0.000705	0.00283	16.5	15.1	0.447	0.3	4200	2980	1050	1150	0	0	0	0	0	0	0	0	0	0	0	0	0	0	0	0	0	672	416	0	0
10	0	2	17.4	0.1	0.0997	1.01e-05	0.0669	139	10.9	32.5	1360	1340	1170	1130	1170	1170	9.14	11.8	0.0228	0.0605	27.6	26.1	0.828	0.708	10200	9040	1620	1680	0	0	0	0	0	0	0	0	0	0	0	0	0	0	0	0	0	2520	1160	0	0
11	0	2	2.93	0.0135	0.0132	0	0.0135	37.5	1.56	29.2	272	286	170	173	71.3	63.8	0	3.28	0	0	3.63	3.35	0.171	0.0609	1390	795	207	222	0	0	0	0	0	0	0	0	0	0	0	0	0	0	0	0	0	353	176	0	0
12	0	2	3.94	0.0266	0.0262	1.07e-06	0.0255	169	2.41	25.2	368	370	350	331	280	303	0	3.1	0	0	6.71	6.23	0.343	0.173	5560	3410	372	411	0	0	0	0	0	0	0	0	0	0	0	0	0	0	0	0	0	676	337	0	0
13	0	2	17.5	0.507	0.498	0	0.507	2830	125	108	1190	1090	1040	943	2530	2470	5.85	12.2	0.00283	0.0222	918	913	1.04	0.651	10900	7610	2010	10200	0	0	0	0	0	0	0	0	0	0	0	0	0	0	0	0	0	3560	1860	0	0
14	0	2	1.71	0.00791	0.00791	4.75e-07	0.00409	19.3	1.07	34	1260	1340	535	567	40.7	39.3	0	0.886	0	0	1.95	1.91	0.0876	0.0801	740	701	121	108	0	0	0	0	0	0	0	0	0	0	0	0	0	0	0	0	0	1380	569	0	0
15	0	2	3.22	0.00743	0.00737	0	0.00743	6.53	6.53	164	18.7	16.6	18	16	22	20.4	0	0.119	0	0	0.885	0.784	0.0313	0.00382	260	162	152	143	0	0	0	0	0	0	0	0	0	0	0	0	0	0	0	0	0	37.1	16.8	0	0
16	0	2	6.57	0.0335	0.0328	0	0.0335	74.4	3.7	32.1	1540	1720	754	821	211	202	1.01	3.61	0	0.0312	8.22	7.72	0.354	0.161	3340	1910	480	559	0	0	0	0	0	0	0	0	0	0	0	0	0	0	0	0	0	1930	828	0	0
17	0	2	2.57	0.0162	0.0159	0	0.0162	54.5	54.5	471	134	124	130	119	162	172	0	0.875	0	0	3.99	3.61	0.2	0.0843	1950	1110	241	261	0	0	0	0	0	0	0	0	0	0	0	0	0	0	0	0	0	297	123	0	0
18	0	2	3.61	0.00879	0.00873	0	0.00879	34.4	34.4	513	152	135	187	167	40.8	36.1	0	1.45	0	0	6.13	5.53	0.163	0.00481	1140	653	172	174	0	0	0	0	0	0	0	0	0	0	0	0	0	0	0	0	0	172	173	0	0
19	0	2	2.65	0.00623	0.00619	0	0.00623	19.9	19.9	446	86.5	76.3	106	94	25.7	22.7	0	0.439	0	0	3.99	3.55	0.0954	0.016	677	404	123	124	0	0	0	0	0	0	0	0	0	0	0	0	0	0	0	0	0	99.4	97.6	0	0
20	0	2	6.57	0.0145	0.0145	0	0.0145	23.4	0.944	27.3	86.1	76.1	103	91.6	31.1	27.9	0.541	0.901	0	0.00567	3.97	3.56	0.016	0.00443	508	343	298	304	0	0	0	0	0	0	0	0	0	0	0	0	0	0	0	0	0	105	95.2	0	0
21	0	2	11.8	0.0317	0.0315	0	0.0317	71	2.57	32.9	541	515	432	404	164	155	2.35	6.53	0.00567	0.0188	10.6	9.9	0.103	0.00123	2210	1310	613	607	0	0	0	0	0	0	0	0	0	0	0	0	0	0	0	0	0	677	414	0	0
22	0	2	5.29	0.0549	0.0541	0	0.0549	290	1.89	12.5	683	625	646	597	732	817	0	35.2	0	0	14	14	0.822	0.0669	9720	3730	755	868	0	0	0	0	0	0	0	0	0	0	0	0	0	0	0	0	0	1480	611	0	0
23	0	2	18.9	0.102	0.102	1.21e-05	0.0325	88.7	13.9	43.1	1310	1310	1170	1170	1210	1210	41.7	42.1	0.0188	0.0377	27.4	27.4	0.304	0.297	7950	7920	1710	1660	0	0	0	0	0	0	0	0	0	0	0	0	0	0	0	0	0	2560	1200	0	0
24	0	2	3.14	0.00707	0.00704	0	0.00707	3.48	3.48	112	11.1	9.77	10.2	9.07	9.56	8.45	0	0.102	0	0	0.476	0.427	0.019	0	160	104	143	143	0	0	0	0	0	0	0	0	0	0	0	0	0	0	0	0	0	18.3	9.5	0	0
25	0	2	2.25	0.015	0.0147	0	0.015	189	189	1340	83.1	76.1	183	162	77.9	82.5	0	3.59	0	0	1.8	2.06	0.129	0.0103	9340	3850	171	220	0	0	0	0	0	0	0	0	0	0	0	0	0	0	0	0	0	162	164	0	0
26	0	2	73.1	0.858	0.846	0	0.858	400	74.4	35.4	6030	5590	4670	4330	5600	5600	77.3	227	0.152	0.5	986	1010	2.08	0.644	34900	17900	14900	16500	0	0	0	0	0	0	0	0	0	0	0	0	0	0	0	0	0	11400	5340	0	0
1	0	3	3.98	0.00856	0.00866	0	0.00856	9.31	9.31	158	34.2	31.3	28.2	26.3	130	126	0	0.754	0	0	2.12	2.04	0.123	0	391	213	162	171	0	0	0	0	0	0	0	0	0	0	0	0	0	0	0	0	0	158	28.4	0	0
2	0	3	4.34	0.0101	0.0103	0	0.0101	12.5	12.5	158	43.9	39.4	37.8	34.5	152	145	0	0.967	0	0	2.21	2.1	0.15	0.00132	523	266	187	204	0	0	0	0	0	0	0	0	0	0	0	0	0	0	0	0	0	186	36.6	0	0
3	0	3	4.45	0.0479	0.0479	4.11e-06	0.00937	62.3	62.3	216	252	249	209	206	950	957	0	0.134	0	0	7.78	7.68	0.419	0.404	2370	2180	857	849	0	0	0	0	0	0	0	0	0	0	0	0	0	0	0	0	0	1210	214	0	0
4	0	3	10.3	0.0424	0.0426	7.59e-06	0.037	124	6.04	39.8	661	661	492	471	996	1020	1.72	2.52	0	0.00523	11.5	10.7	0.319	0.226	3670	3000	837	803	0	0	0	0	0	0	0	0	0	0	0	0	0	0	0	0	0	1690	482	0	0
5	0	3	5.06	0.0567	0.057	0	0.0567	78.6	11.3	55.3	316	279	262	232	1180	1260	0.134	0.343	0	0.000659	10.1	9.14	0.527	0.292	2820	1840	1010	1140	0	0	0	0	0	0	0	0	0	0	0	0	0	0	0	0	0	1540	241	0	0
6	0	3	2.9	0.0451	0.0457	0	0.0451	41.7	41.7	233	167	151	141	128	2060	2300	0	1.09	0	0	8.15	7.55	0.332	0.121	1690	1060	789	897	0	0	0	0	0	0	0	0	0	0	0	0	0	0	0	0	0	2460	136	0	0
7	0	3	1.65	0.0203	0.0203	3.43e-06	0.017	98	98	793	325	300	377	348	880	917	0	0.601	0	0	9.99	9.41	0.337	0.252	2930	2400	394	365	0	0	0	0	0	0	0	0	0	0	0	0	0	0	0	0	0	1220	358	0	0
8	0	3	14.5	0.101	0.102	0	0.101	229	7.19	21.6	1150	1100	931	860	3430	3670	2.52	8.08	0.00523	0.0179	21.6	20.2	1.01	0.473	10300	6350	1910	2000	0	0	0	0	0	0	0	0	0	0	0	0	0	0	0	0	0	4780	880	0	0
9	0	3	9.11	0.119	0.118	1.21e-05	0.117	82.9	22.5	58.4	553	497	463	417	4230	4500	1.44	3.05	0.000659	0.00261	20.9	19.1	0.631	0.418	4060	2920	2320	2430	0	0	0	0	0	0	0	0	0	0	0	0	0	0	0	0	0	5000	436	0	0
10	0	3	17.4	0.139	0.139	2.71e-05	0.0953	165	17.2	38.4	1530	1510	1330	1300	5080	5120	8.68	11.5	0.0179	0.0481	33.1	32	0.955	0.817	10800	9830	2690	2690	0	0	0	0	0	0	0	0	0	0	0	0	0	0	0	0	0	6640	1330	0	0
11	0	3	2.93	0.0289	0.0288	0	0.0289	39.1	4.83	46.9	328	325	199	190	2210	2340	0	2.65	0	0	4.93	4.47	0.266	0.0939	1500	963	614	579	0	0	0	0	0	0	0	0	0	0	0	0	0	0	0	0	0	2670	195	0	0
12	0	3	3.94	0.0451	0.0454	0	0.0451	211	5.25	34.3	454	433	440	399	969	1020	0	3.12	0	0	8.66	7.92	0.463	0.23	6660	4200	900	880	0	0	0	0	0	0	0	0	0	0	0	0	0	0	0	0	0	1460	407	0	0
13	0	3	17.5	1.19	1.18	2.62e-05	1.19	7900	473	149	1410	1340	1140	1090	14500	14500	5.7	12.3	0.00261	0.0203	2630	2600	1.5	1.16	11400	9700	4400	26700	0	0	0	0	0	0	0	0	0	0	0	0	0	0	0	0	0	15800	3690	0	0
14	0	3	1.71	0.0169	0.0168	2.36e-06	0.00581	19.6	2.91	46.8	1410	1450	598	613	1270	1270	0	0.772	0	0	2.69	2.66	0.139	0.129	758	736	362	298	0	0	0	0	0	0	0	0	0	0	0	0	0	0	0	0	0	2720	616	0	0
15	0	3	3.22	0.0252	0.0247	0	0.0252	9.06	9.06	168	30.7	25.5	26.9	22.5	2710	2680	0	0.138	0	0	1.2	1.04	0.0567	0.0149	347	248	642	556	0	0	0	0	0	0	0	0	0	0	0	0	0	0	0	0	0	2710	23.5	0	0
16	0	3	6.57	0.0682	0.0681	0	0.0682	81.1	10.4	44.8	1710	1810	836	862	5030	5330	0.91	3.05	0	0.024	11	10.2	0.553	0.256	3540	2290	1310	1370	0	0	0	0	0	0	0	0	0	0	0	0	0	0	0	0	0	7140	872	0	0
17	0	3	2.57	0.0284	0.0285	0	0.0284	62.4	62.4	501	168	147	152	134	1890	2020	0	1.09	0	0	4.99	4.55	0.292	0.113	2200	1380	579	561	0	0	0	0	0	0	0	0	0	0	0	0	0	0	0	0	0	2170	138	0	0
18	0	3	3.61	0.0278	0.0272	0	0.0278	81.7	81.7	870	338	283	441	371	734	725	0	2.67	0	0	9.91	8.67	0.263	0.014	2210	1360	678	590	0	0	0	0	0	0	0	0	0	0	0	0	0	0	0	0	0	1010	380	0	0
19	0	3	2.65	0.0211	0.0207	0	0.0211	46.5	46.5	700	190	157	246	204	463	457	0	0.694	0	0	6.31	5.38	0.151	0.0385	1290	845	519	453	0	0	0	0	0	0	0	0	0	0	0	0	0	0	0	0	0	615	209	0	0
20	0	3	6.57	0.0463	0.045	0	0.0463	50.1	6.76	42.8	170	144	214	182	532	518	0.809	1.29	0	0.00558	5.98	5.22	0.0429	0.0194	967	713	1060	1030	0	0	0	0	0	0	0	0	0	0	0	0	0	0	0	0	0	663	187	0	0
21	0	3	11.8	0.088	0.0857	0	0.088	130	13.7	46.4	794	712	746	656	1490	1450	3.96	9.6	0.00558	0.0153	15.5	14	0.154	0.0193	3440	2270	1970	1880	0	0	0	0	0	0	0	0	0	0	0	0	0	0	0	0	0	2170	670	0	0
22	0	3	5.29	0.0779	0.0791	0	0.0779	328	3.23	14.3	792	704	732	669	2190	2400	0	46.6	0	0	16.8	17.3	1.1	0	10600	3700	1450	1510	0	0	0	0	0	0	0	0	0	0	0	0	0	0	0	0	0	3150	686	0	0
23	0	3	18.9	0.187	0.187	1.63e-05	0.0318	113	35.6	58.1	1610	1600	1510	1500	4420	4420	56.2	56.7	0.0153	0.039	35.1	35.1	0.312	0.305	9160	9130	3810	3700	0	0	0	0	0	0	0	0	0	0	0	0	0	0	0	0	0	6080	1540	0	0
24	0	3	3.14	0.0206	0.0201	0	0.0206	3.64	3.64	76.8	15.2	13	12.5	10.8	70.8	69.3	0	0.115	0	0	0.672	0.594	0.0314	0.00442	169	121	491	463	0	0	0	0	0	0	0	0	0	0	0	0	0	0	0	0	0	82.4	11.4	0	0
25	0	3	2.25	0.0217	0.022	0	0.0217	257	257	2030	96	82.4	213	181	174	187	0	3.97	0	0	2.06	2.36	0.171	0	12500	4690	353	404	0	0	0	0	0	0	0	0	0	0	0	0	0	0	0	0	0	273	184	0	0
26	0	3	73.1	1.73	1.71	0	1.73	861	220	46.7	6920	6400	5460	5110	32600	32800	91.7	254	0.131	0.392	2700	2690	2.88	0.987	41200	24900	36300	37300	0	0	0	0	0	0	0	0	0	0	0	0	0	0	0	0	0	39400	7800	0	0
1	0	4	3.98	0.00345	0.00346	0	0.00345	0.518	0.518	25.2	2	1.77	1.35	1.23	18.2	17.6	0	0.119	0	0	0.406	0.373	0.00772	0	21.1	11.3	76.9	74.5	0	0	0	0	0	0	0	0	0	0	0	0	0	0	0	0	0	19.5	1.61	0	0
2	0	4	4.34	0.00388	0.00389	0	0.00388	1.01	1.01	37.7	6	5.13	3.15	2.79	21.5	21	0	0.25	0	0	0.434	0.405	0.0117	0	39.3	19.1	85.3	83.1	0	0	0	0	0	0	0	0	0	0	0	0	0	0	0	0	0	26.4	3.2	0	0
3	0	4	4.45	0.0416	0.0416	4.38e-06	0.00714	16	16	87.1	139	138	64	63.8	1190	1190	0	0.0646	0	0	6.77	6.75	0.268	0.261	587	581	799	764	0	0	0	0	0	0	0	0	0	0	0	0	0	0	0	0	0	1330	70.6	0	0
4	0	4	10.3	0.0287	0.0289	1.71e-06	0.0284	25.6	3	34.9	399	401	194	191	874	895	0.369	0.77	0	0.00175	4.2	3.71	0.106	0.0536	790	591	624	545	0	0	0	0	0	0	0	0	0	0	0	0	0	0	0	0	0	1300	195	0	0
5	0	4	5.06	0.0484	0.0489	0	0.0484	19.8	8.16	54.6	172	150	79.3	69.3	1500	1560	0.0646	0.174	0	0.000463	8.89	7.76	0.34	0.148	729	509	903	943	0	0	0	0	0	0	0	0	0	0	0	0	0	0	0	0	0	1710	77	0	0
6	0	4	2.9	0.0264	0.0267	0	0.0264	15.1	15.1	153	137	122	61.2	54.9	1450	1530	0	1.08	0	0	6.21	5.55	0.282	0.0458	527	357	468	492	0	0	0	0	0	0	0	0	0	0	0	0	0	0	0	0	0	1650	60.4	0	0
7	0	4	1.65	0.018	0.0181	1.64e-06	0.0173	20	20	322	72.9	64.2	66.2	58.3	867	883	0	0.149	0	0	3.86	3.43	0.0902	0.0579	614	478	392	337	0	0	0	0	0	0	0	0	0	0	0	0	0	0	0	0	0	947	61.7	0	0
8	0	4	14.5	0.0798	0.0802	0	0.0798	59.9	4.74	20.5	574	559	309	297	3510	3620	0.77	2.38	0.00175	0.00555	10.9	9.83	0.401	0.114	2470	1650	1620	1470	0	0	0	0	0	0	0	0	0	0	0	0	0	0	0	0	0	4190	306	0	0
9	0	4	9.11	0.0877	0.089	0	0.0877	30.3	14.2	53.3	333	300	152	138	3890	4050	1.26	2.4	0.000463	0.00309	17	15.3	0.331	0.184	1130	863	1680	1710	0	0	0	0	0	0	0	0	0	0	0	0	0	0	0	0	0	4350	153	0	0
10	0	4	17.4	0.114	0.115	3.48e-05	0.0967	50.8	12.2	37	695	687	408	397	5090	5160	2.53	4.13	0.00555	0.0163	15.4	14.6	0.292	0.232	2960	2600	2130	2120	0	0	0	0	0	0	0	0	0	0	0	0	0	0	0	0	0	5860	412	0	0
11	0	4	2.93	0.0261	0.0264	0	0.0261	9.97	3.84	48.1	250	249	106	105	2190	2280	0	1.97	0	0	4.31	3.76	0.171	0.0439	368	254	590	524	0	0	0	0	0	0	0	0	0	0	0	0	0	0	0	0	0	2530	109	0	0
12	0	4	3.94	0.0409	0.0411	0	0.0409	49.9	4.18	34.9	216	211	133	125	1130	1170	0	1.81	0	0	4.46	3.9	0.169	0.0605	1700	1180	887	750	0	0	0	0	0	0	0	0	0	0	0	0	0	0	0	0	0	1380	129	0	0
13	0	4	17.5	1.16	1.17	0	1.16	7600	448	148	800	781	382	374	14400	14400	4.38	9.22	0.00309	0.0241	2590	2590	0.762	0.594	2970	2650	3510	25700	0	0	0	0	0	0	0	0	0	0	0	0	0	0	0	0	0	15200	2970	0	0
14	0	4	1.71	0.0152	0.0153	3.56e-06	0.00655	4.57	2.27	47.5	1330	1350	534	542	1250	1250	0	0.706	0	0	2.4	2.39	0.089	0.0816	173	169	347	283	0	0	0	0	0	0	0	0	0	0	0	0	0	0	0	0	0	2600	544	0	0
15	0	4	3.22	0.0261	0.0265	0	0.0261	3.03	3.03	42	21.2	18	10.6	9.04	2260	2280	0	0.0985	0	0	1.03	0.896	0.0403	0.0119	106	79.9	637	590	0	0	0	0	0	0	0	0	0	0	0	0	0	0	0	0	0	2290	9.93	0	0
16	0	4	6.57	0.0613	0.0621	0	0.0613	22.1	8.33	45.5	1470	1530	605	630	4820	5010	0.804	2.58	0	0.02	9.46	8.41	0.335	0.12	866	617	1260	1200	0	0	0	0	0	0	0	0	0	0	0	0	0	0	0	0	0	6540	639	0	0
17	0	4	2.57	0.026	0.0262	0	0.026	17.1	17.1	208	75.1	64.9	44.8	38.8	1960	2030	0	0.532	0	0	3.71	3.24	0.157	0.0446	599	405	575	497	0	0	0	0	0	0	0	0	0	0	0	0	0	0	0	0	0	2100	42	0	0
18	0	4	3.61	0.0289	0.0294	0	0.0289	20.7	20.7	209	107	86.9	114	93.9	749	743	0	0.83	0	0	3.45	2.9	0.0435	0.00231	466	307	707	669	0	0	0	0	0	0	0	0	0	0	0	0	0	0	0	0	0	831	96.8	0	0
19	0	4	2.65	0.0214	0.0217	0	0.0214	11.6	11.6	166	59.1	48.4	63.3	52	458	454	0	0.205	0	0	2.16	1.79	0.0254	0.0095	271	191	520	496	0	0	0	0	0	0	0	0	0	0	0	0	0	0	0	0	0	503	53.8	0	0
20	0	4	6.57	0.0514	0.0523	0	0.0514	12.6	7.06	47.1	55.8	47.5	55.5	47.1	549	544	0.283	0.457	0	0.00241	2.31	2.01	0.0118	0.00616	224	174	1190	1200	0	0	0	0	0	0	0	0	0	0	0	0	0	0	0	0	0	592	49.1	0	0
21	0	4	11.8	0.0979	0.0995	0	0.0979	38.4	14.5	51.2	438	422	273	254	1570	1570	1.29	3.21	0.00241	0.00682	5.68	5.07	0.05	0.00211	829	595	2240	2170	0	0	0	0	0	0	0	0	0	0	0	0	0	0	0	0	0	1990	259	0	0
22	0	4	5.29	0.0672	0.0673	0	0.0672	81.6	2.94	15.9	323	287	206	188	2650	2740	0	18.2	0	0	10.3	9.56	0.459	0	2670	1100	1410	1210	0	0	0	0	0	0	0	0	0	0	0	0	0	0	0	0	0	3050	198	0	0
23	0	4	18.9	0.188	0.188	2.29e-05	0.0319	42.1	32.1	60.4	761	761	488	487	4950	4950	21.5	21.7	0.00682	0.0179	16.4	16.3	0.0985	0.0952	2530	2520	3850	3660	0	0	0	0	0	0	0	0	0	0	0	0	0	0	0	0	0	5730	504	0	0
24	0	4	3.14	0.0233	0.0236	0	0.0233	0.93	0.93	18.8	8.45	7.42	3.92	3.46	90.9	90.8	0	0.078	0	0	0.581	0.516	0.0213	0.00233	42.4	33.2	531	540	0	0	0	0	0	0	0	0	0	0	0	0	0	0	0	0	0	98.3	3.97	0	0
25	0	4	2.25	0.0184	0.0185	0	0.0184	70.3	70.3	929	30.5	25.7	55.7	46.7	176	181	0	1.2	0	0	1.21	1.18	0.0701	0	3820	1680	352	315	0	0	0	0	0	0	0	0	0	0	0	0	0	0	0	0	0	208	47.9	0	0
26	0	4	73.1	1.69	1.7	0	1.69	593	206	46.3	4060	3860	2100	2050	32900	33100	41.2	121	0.0783	0.235	2640	2660	1.15	0.292	11700	7420	34200	35100	0	0	0	0	0	0	0	0	0	0	0	0	0	0	0	0	0	37000	4710	0	0
1	0	5	3.98	0.00231	0.0023	0	0.00231	5.35e-07	5.35e-07	8.68e-05	1.76e-05	1.6e-05	2.95e-05	2.92e-05	0.221	0.221	0	0.077	0	0	9.15e-06	2.74e-05	6.86e-16	0	0	0	54.7	52.8	0	0	0	0	0	0	0	0	0	0	0	0	0	0	0	0	0	0.298	5.66e-05	0	0
2	0	5	4.34	0.00253	0.00252	0	0.00253	4.19e-07	4.19e-07	6.2e-05	1.78e-05	1.61e-05	2.79e-05	2.75e-05	0.336	0.335	0	0.085	0	0	8.58e-06	2.57e-05	1.27e-15	0	0	0	60.1	57.9	0	0	0	0	0	0	0	0	0	0	0	0	0	0	0	0	0	0.42	5.32e-05	0	0
3	0	5	4.45	0.0112	0.0112	6.53e-06	0.00652	5.48e-07	5.48e-07	1.84e-05	0.000672	0.000664	0.000317	0.000317	13.6	13.6	0	0.00168	0	0	3.6e-05	5.41e-05	3.28e-13	0	0	0	230	256	0	0	0	0	0	0	0	0	0	0	0	0	0	0	0	0	0	13.6	0.000371	0	0
4	0	5	10.3	0.0135	0.0136	0	0.0135	0.00189	0.8	21.6	331	333	132	134	177	180	0.162	0.491	0	0.00231	7.43e-05	0.000226	1.37e-07	0	0.017	0.0156	317	312	0	0	0	0	0	0	0	0	0	0	0	0	0	0	0	0	0	514	134	0	0
5	0	5	5.06	0.0124	0.0126	0	0.0124	1.02e-06	1.08	32	0.000894	0.000951	0.000421	0.00045	17.6	18.5	0.00168	0.00509	0	4.9e-05	6.38e-05	0.0002	1.22e-13	0	0	0	286	288	0	0	0	0	0	0	0	0	0	0	0	0	0	0	0	0	0	18.5	0.00065	0	0
6	0	5	2.9	0.00748	0.00755	0	0.00748	4.19e-07	4.19e-07	2.08e-05	0.0017	0.00175	0.000753	0.000784	16.8	17.4	0	0.0601	0	0	5.78e-05	0.000169	1.05e-12	0	0	0	153	173	0	0	0	0	0	0	0	0	0	0	0	0	0	0	0	0	0	17.5	0.000952	0	0
7	0	5	1.65	0.00706	0.00717	0	0.00706	7.24e-07	7.24e-07	3.91e-05	0.000207	0.000219	0.000178	0.000183	150	153	0	0.00784	0	0	1.4e-05	3.36e-05	8.32e-14	0	0	0	167	165	0	0	0	0	0	0	0	0	0	0	0	0	0	0	0	0	0	153	0.000216	0	0
8	0	5	14.5	0.035	0.0354	0	0.035	0.8	1.45	15.1	333	330	134	136	714	731	0.491	1.5	0.00231	0.00703	0.00026	0.000799	7.42e-09	0	0.0167	0.0124	825	817	0	0	0	0	0	0	0	0	0	0	0	0	0	0	0	0	0	1060	136	0	0
9	0	5	9.11	0.0225	0.0228	0	0.0225	1.08	1.6	26	0.00312	0.00336	0.00142	0.00151	43.7	46.4	0.0652	0.131	4.9e-05	0.00155	0.000386	0.00122	2.09e-13	0	0	0	519	524	0	0	0	0	0	0	0	0	0	0	0	0	0	0	0	0	0	46.5	0.00274	0	0
10	0	5	17.4	0.0496	0.0504	0	0.0496	1.45	3.54	25.7	330	335	136	139	1080	1110	1.5	3.01	0.00703	0.0215	0.000843	0.00262	1.2e-09	0	0.0124	0.0118	1150	1160	0	0	0	0	0	0	0	0	0	0	0	0	0	0	0	0	0	1450	139	0	0
11	0	5	2.93	0.00722	0.00728	0	0.00722	0.000136	0.526	26.9	170	169	68.1	68.6	12.8	13.4	0	2.85	0	0	2.32e-05	5.73e-05	1.82e-08	0	0.00125	0.00107	172	167	0	0	0	0	0	0	0	0	0	0	0	0	0	0	0	0	0	185	68.6	0	0
12	0	5	3.94	0.0163	0.0165	0	0.0163	0.00173	1.06	23.5	132	132	53	53.7	300	307	0	2.15	0	0	2.62e-05	4.64e-05	8.47e-08	0	0.0157	0.0129	390	380	0	0	0	0	0	0	0	0	0	0	0	0	0	0	0	0	0	442	53.7	0	0
13	0	5	17.5	0.212	0.233	0	0.212	1280	47.9	77.2	169	184	68.6	75.6	1270	1470	2.98	6.3	0.00155	0.0394	434	477	4.19e-08	0	0.00755	0.00689	1160	5370	0	0	0	0	0	0	0	0	0	0	0	0	0	0	0	0	0	1660	552	0	0
14	0	5	1.71	0.00424	0.00428	0	0.00424	0.000567	0.262	22.8	1330	1340	534	538	7.28	7.54	0	1.57	0	0	1.37e-05	3.4e-05	3.18e-08	2.18e-08	0.0052	0.0052	101	98.2	0	0	0	0	0	0	0	0	0	0	0	0	0	0	0	0	0	1350	538	0	0
15	0	5	3.22	0.00909	0.00917	0	0.00909	0.000676	0.000676	0.0268	0.000368	0.000367	0.000769	0.000766	8.55	8.86	0	0.0335	0	0	1.22e-05	1.99e-05	4.72e-08	0	0.00621	0.00564	216	210	0	0	0	0	0	0	0	0	0	0	0	0	0	0	0	0	0	8.89	0.000786	0	0
16	0	5	6.57	0.0182	0.0184	0	0.0182	0.263	1.29	26	1340	1340	538	543	99.8	103	1.6	4.85	0	0.0792	7.99e-05	0.000247	2.43e-08	0	0.0108	0.00926	421	421	0	0	0	0	0	0	0	0	0	0	0	0	0	0	0	0	0	1440	543	0	0
17	0	5	2.57	0.00928	0.00939	0	0.00928	1.16e-06	1.16e-06	4.73e-05	0.00033	0.000344	0.000183	0.000185	144	147	0	0.0355	0	0	1.83e-05	4.54e-05	1.89e-13	0	0	0	221	216	0	0	0	0	0	0	0	0	0	0	0	0	0	0	0	0	0	147	0.000231	0	0
18	0	5	3.61	0.00983	0.00992	0	0.00983	1.91e-07	1.91e-07	7.21e-06	0.000156	0.000155	0.000186	0.000196	8.2	8.59	0	0.0847	0	0	1.48e-05	1.52e-05	3.57e-17	0	0	0	235	228	0	0	0	0	0	0	0	0	0	0	0	0	0	0	0	0	0	8.67	0.000212	0	0
19	0	5	2.65	0.00746	0.00753	0	0.00746	1.91e-07	1.91e-07	9.51e-06	5.52e-05	5.19e-05	7.27e-05	7.64e-05	5.01	5.24	0	0.0315	0	0	9.19e-06	6.59e-06	4.58e-18	0	0	0	176	173	0	0	0	0	0	0	0	0	0	0	0	0	0	0	0	0	0	5.27	8.29e-05	0	0
20	0	5	6.57	0.0196	0.0198	0	0.0196	1.26e-06	1.5	28.1	9.6e-05	0.000101	0.000129	0.000135	6.47	6.86	0.0762	0.116	0	0.00206	1.37e-05	3.74e-05	7.91e-20	0	0	0	452	455	0	0	0	0	0	0	0	0	0	0	0	0	0	0	0	0	0	6.97	0.000173	0	0
21	0	5	11.8	0.0368	0.0374	0	0.0368	1.5	3.56	35.4	292	289	117	118	136	139	0.201	0.611	0.00206	0.00624	6.65e-05	0.000196	1.21e-07	0	0.021	0.0168	851	859	0	0	0	0	0	0	0	0	0	0	0	0	0	0	0	0	0	429	118	0	0
22	0	5	5.29	0.0291	0.0295	0	0.0291	0.00176	1.04	12.8	102	94	40.9	41.2	779	801	0	10	0	0	5.19e-05	0.000118	9.04e-08	0	0.0158	0.00591	698	682	0	0	0	0	0	0	0	0	0	0	0	0	0	0	0	0	0	905	41.2	0	0
23	0	5	18.9	0.078	0.0779	3.63e-05	0.0313	4.6	8.87	41.4	383	382	159	159	1240	1240	10.6	10.9	0.00624	0.0187	0.000324	0.000752	1.27e-08	0	0.0244	0.0243	1810	1790	0	0	0	0	0	0	0	0	0	0	0	0	0	0	0	0	0	1630	159	0	0
24	0	5	3.14	0.00973	0.00981	0	0.00973	9.4e-07	9.4e-07	3.59e-05	4.78e-05	4.17e-05	4.36e-05	4.48e-05	1.16	1.21	0	0.0447	0	0	1.1e-05	4.62e-06	2.34e-14	0	0	0	214	225	0	0	0	0	0	0	0	0	0	0	0	0	0	0	0	0	0	1.25	4.95e-05	0	0
25	0	5	2.25	0.00645	0.00651	0	0.00645	1.26e-06	1.26e-06	7.31e-05	7.88e-05	7.18e-05	6.02e-05	5.95e-05	42.9	43.6	0	0.0602	0	0	9.19e-06	9.15e-06	3.89e-14	0	0	0	153	150	0	0	0	0	0	0	0	0	0	0	0	0	0	0	0	0	0	43.6	6.86e-05	0	0
26	0	5	73.1	0.489	0.516	0	0.489	62.7	39.6	28	2370	2290	970	1010	4420	4770	27.3	85.6	0.159	0.491	477	511	7.81e-10	0	0.065	0.0305	9480	11900	0	0	0	0	0	0	0	0	0	0	0	0	0	0	0	0	0	7140	1520	0	0
1	0	6	3.98	0.00214	0.00213	0	0.00214	5.17e-07	5.17e-07	9.36e-05	7.96e-06	7e-06	2.39e-05	2.35e-05	0.067	0.0668	0	0.0979	0	0	7.97e-06	2.38e-05	5.51e-18	0	0	0	45.7	43.8	0	0	0	0	0	0	0	0	0	0	0	0	0	0	0	0	0	0.165	4.73e-05	0	0
2	0	6	4.34	0.00235	0.00234	0	0.00235	4.05e-07	4.05e-07	6.69e-05	7.37e-06	6.43e-06	2.21e-05	2.18e-05	0.119	0.118	0	0.108	0	0	7.39e-06	2.21e-05	5.52e-18	0	0	0	50.2	48	0	0	0	0	0	0	0	0	0	0	0	0	0	0	0	0	0	0.227	4.39e-05	0	0
3	0	6	4.45	0.0103	0.0103	7.66e-06	0.00643	5.3e-07	5.3e-07	1.99e-05	9.8e-06	0	2.94e-05	2.94e-05	0.756	0.755	0	0.00213	0	0	9.81e-06	0	4.36e-19	0	0	0	191	211	0	0	0	0	0	0	0	0	0	0	0	0	0	0	0	0	0	0.757	2.94e-05	0	0
4	0	6	10.3	0.0108	0.0108	0	0.0108	1.7e-06	0.483	17.2	320	319	128	129	42	42	0.206	0.62	0	0.00475	5.07e-05	0.000152	1.76e-19	0	0	0	227	221	0	0	0	0	0	0	0	0	0	0	0	0	0	0	0	0	0	362	129	0	0
5	0	6	5.06	0.0114	0.0114	0	0.0114	9.83e-07	0.873	29.5	1.35e-06	0	3.34e-05	3.34e-05	0.901	0.902	0.00213	0.00639	0	9.78e-05	1.35e-06	0	8.11e-20	0	0	0	235	235	0	0	0	0	0	0	0	0	0	0	0	0	0	0	0	0	0	0.909	3.34e-05	0	0
6	0	6	2.9	0.00686	0.00687	0	0.00686	4.06e-07	4.06e-07	2.28e-05	4.35e-06	0	1.31e-05	0	2.81	2.81	0	0.0761	0	0	4.36e-06	0	1.27e-19	0	0	0	126	141	0	0	0	0	0	0	0	0	0	0	0	0	0	0	0	0	0	2.88	0	0	0
7	0	6	1.65	0.0052	0.00522	0	0.0052	7e-07	7e-07	5.19e-05	3.55e-06	0	1.07e-05	0	61.1	61.2	0	0.00983	0	0	3.56e-06	0	1.05e-19	0	0	0	110	107	0	0	0	0	0	0	0	0	0	0	0	0	0	0	0	0	0	61.2	0	0	0
8	0	6	14.5	0.0255	0.0256	0	0.0255	0.483	0.857	12.9	319	309	129	129	168	168	0.62	1.87	0.00475	0.0143	0.000162	0.000486	3.78e-19	0	0	0	536	524	0	0	0	0	0	0	0	0	0	0	0	0	0	0	0	0	0	479	129	0	0
9	0	6	9.11	0.0205	0.0205	0	0.0205	0.873	1.38	26	2.18e-06	0	4e-05	0	4.27	4.28	0.0825	0.163	9.78e-05	0.000368	2.19e-06	0	1.21e-19	0	0	0	423	421	0	0	0	0	0	0	0	0	0	0	0	0	0	0	0	0	0	4.44	0	0	0
10	0	6	17.4	0.0354	0.0356	0	0.0354	0.857	2.03	22.1	309	308	129	129	279	279	1.88	3.74	0.0143	0.0431	0.000489	0.00148	1.59e-19	0	0	0	731	728	0	0	0	0	0	0	0	0	0	0	0	0	0	0	0	0	0	591	129	0	0
11	0	6	2.93	0.00665	0.00666	0	0.00665	4.65e-07	0.429	24.8	165	161	65.9	65.9	2.13	2.13	0	3.55	0	0	5.32e-06	0	1.66e-19	0	0	0	143	137	0	0	0	0	0	0	0	0	0	0	0	0	0	0	0	0	0	167	65.9	0	0
12	0	6	3.94	0.0121	0.0122	0	0.0121	1.33e-06	0.727	23.1	128	126	51.2	51.3	70.8	70.9	0	2.46	0	0	1.02e-05	0	8.86e-19	0	0	0	261	250	0	0	0	0	0	0	0	0	0	0	0	0	0	0	0	0	0	200	51.3	0	0
13	0	6	17.5	0.282	0.28	0	0.282	1840	60.7	83.7	161	158	65.9	65.3	1330	1320	3.71	6.68	0.000368	0.103	621	617	6.55e-19	0	0	0	876	5730	0	0	0	0	0	0	0	0	0	0	0	0	0	0	0	0	0	1490	682	0	0
14	0	6	1.71	0.00391	0.00392	0	0.00391	4.48e-07	0.214	21	1290	1290	516	517	1.24	1.24	0	1.95	0	0	3.16e-06	0	1.05e-19	0	0	0	83.9	80.4	0	0	0	0	0	0	0	0	0	0	0	0	0	0	0	0	0	1290	517	0	0
15	0	6	3.22	0.00841	0.00842	0	0.00841	4.83e-07	4.83e-07	2.21e-05	5.42e-06	0	1.63e-05	0	2.8	2.8	0	0.0424	0	0	5.43e-06	0	8.55e-20	0	0	0	180	173	0	0	0	0	0	0	0	0	0	0	0	0	0	0	0	0	0	2.84	0	0	0
16	0	6	6.57	0.016	0.016	0	0.016	0.214	0.947	22.9	1290	1270	517	517	20.7	20.7	1.99	5.99	0	0.149	2.93e-06	0	1.96e-19	0	0	0	330	325	0	0	0	0	0	0	0	0	0	0	0	0	0	0	0	0	0	1290	517	0	0
17	0	6	2.57	0.00726	0.00728	0	0.00726	1.13e-06	1.13e-06	5.97e-05	4.26e-06	0	1.28e-05	0	34.4	34.4	0	0.0447	0	0	4.27e-06	0	1.3e-19	0	0	0	155	150	0	0	0	0	0	0	0	0	0	0	0	0	0	0	0	0	0	34.5	0	0	0
18	0	6	3.61	0.00905	0.00906	0	0.00905	1.85e-07	1.85e-07	7.87e-06	9.48e-06	0	2.84e-05	2.84e-05	0.61	0.61	0	0.107	0	0	9.49e-06	0	3.16e-19	0	0	0	194	186	0	0	0	0	0	0	0	0	0	0	0	0	0	0	0	0	0	0.717	2.84e-05	0	0
19	0	6	2.65	0.00687	0.00688	0	0.00687	1.85e-07	1.85e-07	1.04e-05	7.1e-06	0	2.13e-05	2.13e-05	0.386	0.386	0	0.0399	0	0	7.11e-06	0	2.3e-19	0	0	0	146	141	0	0	0	0	0	0	0	0	0	0	0	0	0	0	0	0	0	0.426	2.13e-05	0	0
20	0	6	6.57	0.018	0.018	0	0.018	1.21e-06	1.2	25.8	2.38e-06	0	5.44e-05	5.44e-05	0.505	0.506	0.0965	0.145	0	0.0038	2.38e-06	0	8.93e-20	0	0	0	371	369	0	0	0	0	0	0	0	0	0	0	0	0	0	0	0	0	0	0.654	5.44e-05	0	0
21	0	6	11.8	0.0324	0.0324	0	0.0324	1.2	2.65	31.5	282	274	113	113	29.7	29.8	0.252	0.757	0.0038	0.0114	4.63e-06	0	1.8e-19	0	0	0	669	665	0	0	0	0	0	0	0	0	0	0	0	0	0	0	0	0	0	304	113	0	0
22	0	6	5.29	0.0195	0.0196	0	0.0195	1.34e-06	0.565	11.1	98.9	86.4	39.5	39.2	189	189	0	12.9	0	0	1.25e-05	0	5.42e-19	0	0	0	418	402	0	0	0	0	0	0	0	0	0	0	0	0	0	0	0	0	0	289	39.2	0	0
23	0	6	18.9	0.0594	0.0593	4.29e-05	0.0312	3.21	6	39.1	360	360	152	152	300	299	13.7	13.9	0.0114	0.0342	4.58e-06	0	1.81e-19	0	0	0	1230	1200	0	0	0	0	0	0	0	0	0	0	0	0	0	0	0	0	0	673	152	0	0
24	0	6	3.14	0.00899	0.009	0	0.00899	9.09e-07	9.09e-07	3.9e-05	8.66e-06	0	2.6e-05	2.6e-05	0.103	0.103	0	0.0566	0	0	8.67e-06	0	2.86e-19	0	0	0	178	185	0	0	0	0	0	0	0	0	0	0	0	0	0	0	0	0	0	0.16	2.6e-05	0	0
25	0	6	2.25	0.00551	0.00552	0	0.00551	1.22e-06	1.22e-06	8.56e-05	5.98e-06	0	1.79e-05	1.78e-05	10.6	10.6	0	0.0757	0	0	5.98e-06	0	1.11e-18	0	0	0	117	113	0	0	0	0	0	0	0	0	0	0	0	0	0	0	0	0	0	10.6	1.78e-05	0	0
26	0	6	73.1	0.456	0.455	0	0.456	70.4	32.1	27.3	2220	2000	915	904	2040	2020	32.9	98.5	0.329	0.984	617	620	3.39e-23	0	0	0	8500	9280	0	0	0	0	0	0	0	0	0	0	0	0	0	0	0	0	0	4120	1520	0	0
1	0	7	3.98	0.00199	0.00198	0	0.00199	5.35e-07	5.35e-07	0.000101	8.22e-06	7.59e-06	2.47e-05	2.44e-05	0.0599	0.0597	0	0.118	0	0	8.23e-06	2.46e-05	6.61e-18	0	0	0	42	40	0	0	0	0	0	0	0	0	0	0	0	0	0	0	0	0	0	0.178	4.9e-05	0	0
2	0	7	4.34	0.00218	0.00217	0	0.00218	4.19e-07	4.19e-07	7.21e-05	7.62e-06	6.45e-06	2.29e-05	2.24e-05	0.106	0.106	0	0.131	0	0	7.63e-06	2.28e-05	6.61e-18	0	0	0	46.1	43.9	0	0	0	0	0	0	0	0	0	0	0	0	0	0	0	0	0	0.237	4.52e-05	0	0
3	0	7	4.45	0.00953	0.00952	8.44e-06	0.00643	5.48e-07	5.48e-07	2.15e-05	1.01e-05	0	3.04e-05	3.03e-05	0.676	0.675	0	0.00259	0	0	1.01e-05	0	5.23e-19	0	0	0	175	193	0	0	0	0	0	0	0	0	0	0	0	0	0	0	0	0	0	0.678	3.03e-05	0	0
4	0	7	10.3	0.00976	0.00977	0	0.00976	1.76e-06	0.41	15.7	331	329	132	133	10.5	10.5	0.249	0.749	0	0.0074	5.23e-05	0.000157	2.13e-19	0	0	0	203	197	0	0	0	0	0	0	0	0	0	0	0	0	0	0	0	0	0	340	133	0	0
5	0	7	5.06	0.0106	0.0106	0	0.0106	1.02e-06	0.778	27.4	1.4e-06	0	3.45e-05	3.45e-05	0.805	0.806	0.00259	0.00776	0	0.000151	1.4e-06	0	9.72e-20	0	0	0	215	215	0	0	0	0	0	0	0	0	0	0	0	0	0	0	0	0	0	0.814	3.45e-05	0	0
6	0	7	2.9	0.00637	0.00638	0	0.00637	4.19e-07	4.19e-07	2.46e-05	4.5e-06	0	1.35e-05	0	1.72	1.72	0	0.0925	0	0	4.5e-06	0	1.52e-19	0	0	0	116	129	0	0	0	0	0	0	0	0	0	0	0	0	0	0	0	0	0	1.81	0	0	0
7	0	7	1.65	0.00468	0.00469	0	0.00468	7.24e-07	7.24e-07	5.77e-05	3.67e-06	0	1.1e-05	0	24.8	24.7	0	0.0119	0	0	3.68e-06	0	1.27e-19	0	0	0	97.6	94.7	0	0	0	0	0	0	0	0	0	0	0	0	0	0	0	0	0	24.7	0	0	0
8	0	7	14.5	0.0228	0.0228	0	0.0228	0.41	0.703	11.5	329	314	133	132	43.1	43.1	0.749	2.25	0.0074	0.0222	0.000166	0.0005	4.59e-19	0	0	0	473	459	0	0	0	0	0	0	0	0	0	0	0	0	0	0	0	0	0	360	132	0	0
9	0	7	9.11	0.019	0.0191	0	0.019	0.778	1.69	33.2	2.26e-06	0	4.13e-05	0	3.03	3.03	0.1	0.198	0.000151	0.000452	2.26e-06	0	1.45e-19	0	0	0	387	385	0	0	0	0	0	0	0	0	0	0	0	0	0	0	0	0	0	3.23	0	0	0
10	0	7	17.4	0.0315	0.0316	0	0.0315	0.703	2.01	23.8	314	313	132	132	79.9	79.8	2.26	4.19	0.0222	0.0667	0.000503	0.00151	1.92e-19	0	0	0	640	635	0	0	0	0	0	0	0	0	0	0	0	0	0	0	0	0	0	397	132	0	0
11	0	7	2.93	0.00618	0.00618	0	0.00618	4.8e-07	0.382	23.1	170	166	68.1	68	1.91	1.91	0	4.39	0	0	5.5e-06	0	1.99e-19	0	0	0	131	125	0	0	0	0	0	0	0	0	0	0	0	0	0	0	0	0	0	172	68	0	0
12	0	7	3.94	0.0109	0.0109	0	0.0109	1.37e-06	0.641	21.9	132	130	53	52.9	17.4	17.4	0	2.95	0	0	1.06e-05	0	1.06e-18	0	0	0	231	220	0	0	0	0	0	0	0	0	0	0	0	0	0	0	0	0	0	150	52.9	0	0
13	0	7	17.5	0.0386	0.0446	0	0.0386	2.07	3.49	29	166	181	68	77.9	26.1	31.3	4.58	14.8	0.000452	0.00153	1.26e-05	0	7.88e-19	0	0	0	793	897	0	0	0	0	0	0	0	0	0	0	0	0	0	0	0	0	0	227	77.9	0	0
14	0	7	1.71	0.00363	0.00364	0	0.00363	4.63e-07	0.19	19.5	1330	1330	534	534	1.11	1.11	0	2.41	0	0	3.26e-06	0	1.26e-19	0	0	0	77.1	73.6	0	0	0	0	0	0	0	0	0	0	0	0	0	0	0	0	0	1340	534	0	0
15	0	7	3.22	0.00781	0.00782	0	0.00781	4.99e-07	4.99e-07	2.38e-05	5.6e-06	0	1.68e-05	0	2.5	2.5	0	0.0515	0	0	5.61e-06	0	1.02e-19	0	0	0	165	158	0	0	0	0	0	0	0	0	0	0	0	0	0	0	0	0	0	2.56	0	0	0
16	0	7	6.57	0.0147	0.0147	0	0.0147	0.19	0.834	21.1	1330	1300	534	534	8.54	8.55	2.46	7.39	0	0.235	3.02e-06	0	2.36e-19	0	0	0	301	295	0	0	0	0	0	0	0	0	0	0	0	0	0	0	0	0	0	1320	534	0	0
17	0	7	2.57	0.00657	0.00657	0	0.00657	1.16e-06	1.16e-06	6.61e-05	4.4e-06	0	1.32e-05	0	9.34	9.33	0	0.0542	0	0	4.41e-06	0	1.57e-19	0	0	0	139	133	0	0	0	0	0	0	0	0	0	0	0	0	0	0	0	0	0	9.38	0	0	0
18	0	7	3.61	0.00841	0.00841	0	0.00841	1.91e-07	1.91e-07	8.48e-06	9.8e-06	0	2.94e-05	2.93e-05	0.545	0.545	0	0.13	0	0	9.81e-06	0	3.79e-19	0	0	0	179	170	0	0	0	0	0	0	0	0	0	0	0	0	0	0	0	0	0	0.676	2.93e-05	0	0
19	0	7	2.65	0.00638	0.00639	0	0.00638	1.91e-07	1.91e-07	1.12e-05	7.33e-06	0	2.2e-05	2.2e-05	0.345	0.345	0	0.0485	0	0	7.34e-06	0	2.76e-19	0	0	0	134	129	0	0	0	0	0	0	0	0	0	0	0	0	0	0	0	0	0	0.394	2.2e-05	0	0
20	0	7	6.57	0.0167	0.0167	0	0.0167	1.26e-06	1.34	30.1	2.46e-06	0	5.62e-05	5.62e-05	0.451	0.452	0.117	0.176	0	0.00479	2.46e-06	0	1.07e-19	0	0	0	339	338	0	0	0	0	0	0	0	0	0	0	0	0	0	0	0	0	0	0.632	5.62e-05	0	0
21	0	7	11.8	0.0299	0.0299	0	0.0299	1.34	2.33	29.1	292	281	117	116	8.06	8.07	0.306	0.919	0.00479	0.0144	4.79e-06	0	2.17e-19	0	0	0	609	605	0	0	0	0	0	0	0	0	0	0	0	0	0	0	0	0	0	290	116	0	0
22	0	7	5.29	0.0171	0.0171	0	0.0171	1.39e-06	0.469	10.2	102	86.1	40.9	40.2	48.9	48.7	0	16	0	0	1.3e-05	0	6.58e-19	0	0	0	364	346	0	0	0	0	0	0	0	0	0	0	0	0	0	0	0	0	0	151	40.2	0	0
23	0	7	18.9	0.0535	0.0535	4.72e-05	0.0311	2.8	5.5	38.4	367	366	157	157	77.1	77	16.9	17.2	0.0144	0.0431	4.73e-06	0	2.19e-19	0	0	0	1090	1060	0	0	0	0	0	0	0	0	0	0	0	0	0	0	0	0	0	460	157	0	0
24	0	7	3.14	0.00835	0.00836	0	0.00835	9.4e-07	9.4e-07	4.2e-05	8.95e-06	0	2.69e-05	2.68e-05	0.0922	0.0923	0	0.0688	0	0	8.96e-06	0	3.42e-19	0	0	0	163	169	0	0	0	0	0	0	0	0	0	0	0	0	0	0	0	0	0	0.161	2.68e-05	0	0
25	0	7	2.25	0.00506	0.00506	0	0.00506	1.26e-06	1.26e-06	9.33e-05	6.17e-06	0	1.85e-05	1.83e-05	2.73	2.73	0	0.0919	0	0	6.18e-06	0	1.33e-18	0	0	0	106	102	0	0	0	0	0	0	0	0	0	0	0	0	0	0	0	0	0	2.82	1.83e-05	0	0
26	0	7	73.1	0.204	0.21	0	0.204	12.5	11.1	19.6	2290	2000	953	966	226	234	46.7	144	0.346	1.06	0.00151	0.00465	4.31e-23	0	0	0	3340	4180	0	0	0	0	0	0	0	0	0	0	0	0	0	0	0	0	0	2380	966	0	0
1	0	8	3.98	0.00185	0.00184	0	0.00185	5.35e-07	5.35e-07	0.000109	8.22e-06	7.56e-06	2.47e-05	2.44e-05	0.0517	0.0515	0	0.112	0	0	8.23e-06	2.46e-05	7.68e-18	0	0	0	39.5	37.7	0	0	0	0	0	0	0	0	0	0	0	0	0	0	0	0	0	0.163	4.9e-05	0	0
2	0	8	4.34	0.00202	0.00201	0	0.00202	4.19e-07	4.19e-07	7.77e-05	7.62e-06	6.41e-06	2.29e-05	2.24e-05	0.0916	0.0912	0	0.124	0	0	7.63e-06	2.28e-05	7.69e-18	0	0	0	43.4	41.4	0	0	0	0	0	0	0	0	0	0	0	0	0	0	0	0	0	0.216	4.52e-05	0	0
3	0	8	4.45	0.00884	0.00884	7.85e-06	0.00643	5.48e-07	5.48e-07	2.32e-05	1.01e-05	0	3.04e-05	3.03e-05	0.583	0.583	0	0.00245	0	0	1.01e-05	0	6.07e-19	0	0	0	165	182	0	0	0	0	0	0	0	0	0	0	0	0	0	0	0	0	0	0.585	3.03e-05	0	0
4	0	8	10.3	0.00925	0.00926	0	0.00925	1.76e-06	0.506	20.5	331	329	132	133	26.6	26.6	0.236	0.708	0	0.00557	5.23e-05	0.000157	2.47e-19	0	0	0	195	190	0	0	0	0	0	0	0	0	0	0	0	0	0	0	0	0	0	357	133	0	0
5	0	8	5.06	0.00983	0.00984	0	0.00983	1.02e-06	0.669	25.4	1.4e-06	0	3.45e-05	3.45e-05	0.695	0.696	0.00245	0.00734	0	0.000145	1.4e-06	0	1.13e-19	0	0	0	203	202	0	0	0	0	0	0	0	0	0	0	0	0	0	0	0	0	0	0.703	3.45e-05	0	0
6	0	8	2.9	0.00591	0.00592	0	0.00591	4.19e-07	4.19e-07	2.65e-05	4.5e-06	0	1.35e-05	0	1.48	1.48	0	0.0875	0	0	4.5e-06	0	1.77e-19	0	0	0	109	122	0	0	0	0	0	0	0	0	0	0	0	0	0	0	0	0	0	1.57	0	0	0
7	0	8	1.65	0.00449	0.0045	0	0.00449	7.24e-07	7.24e-07	6.01e-05	3.67e-06	0	1.1e-05	0	61.6	61.5	0	0.0113	0	0	3.68e-06	0	1.48e-19	0	0	0	95.1	92.4	0	0	0	0	0	0	0	0	0	0	0	0	0	0	0	0	0	61.5	0	0	0
8	0	8	14.5	0.0219	0.0219	0	0.0219	0.506	0.697	11.9	329	316	133	132	108	108	0.708	2.13	0.00557	0.0167	0.000166	0.0005	5.32e-19	0	0	0	462	450	0	0	0	0	0	0	0	0	0	0	0	0	0	0	0	0	0	426	132	0	0
9	0	8	9.11	0.0177	0.0177	0	0.0177	0.669	1.46	30.8	2.26e-06	0	4.13e-05	0	2.61	2.61	0.0948	0.187	0.000145	0.000436	2.26e-06	0	1.68e-19	0	0	0	364	363	0	0	0	0	0	0	0	0	0	0	0	0	0	0	0	0	0	2.8	0	0	0
10	0	8	17.4	0.0304	0.0304	0	0.0304	0.697	1.87	23	316	314	132	132	201	200	2.14	4.08	0.0167	0.0501	0.000503	0.00151	2.23e-19	0	0	0	628	622	0	0	0	0	0	0	0	0	0	0	0	0	0	0	0	0	0	518	132	0	0
11	0	8	2.93	0.00573	0.00573	0	0.00573	4.8e-07	0.329	21.4	170	166	68.1	68	1.64	1.65	0	4.55	0	0	5.5e-06	0	2.31e-19	0	0	0	124	118	0	0	0	0	0	0	0	0	0	0	0	0	0	0	0	0	0	172	68	0	0
12	0	8	3.94	0.0105	0.0105	0	0.0105	1.37e-06	0.589	21	132	130	53	52.9	45.1	45	0	2.97	0	0	1.06e-05	0	1.24e-18	0	0	0	225	215	0	0	0	0	0	0	0	0	0	0	0	0	0	0	0	0	0	178	52.9	0	0
13	0	8	17.5	0.0362	0.0362	0	0.0362	1.79	2.68	27.6	166	157	68	67.7	57.3	57.3	4.74	13.2	0.000436	0.00131	1.26e-05	0	9.15e-19	0	0	0	756	737	0	0	0	0	0	0	0	0	0	0	0	0	0	0	0	0	0	227	67.7	0	0
14	0	8	1.71	0.00337	0.00338	0	0.00337	4.63e-07	0.164	18.1	1330	1330	534	534	0.957	0.959	0	2.5	0	0	3.26e-06	0	1.46e-19	0	0	0	72.5	69.3	0	0	0	0	0	0	0	0	0	0	0	0	0	0	0	0	0	1340	534	0	0
15	0	8	3.22	0.00725	0.00726	0	0.00725	4.99e-07	4.99e-07	2.57e-05	5.6e-06	0	1.68e-05	0	2.16	2.16	0	0.0488	0	0	5.61e-06	0	1.19e-19	0	0	0	156	149	0	0	0	0	0	0	0	0	0	0	0	0	0	0	0	0	0	2.21	0	0	0
16	0	8	6.57	0.0137	0.0138	0	0.0137	0.164	0.782	21.3	1330	1300	534	534	14.8	14.8	2.55	7.66	0	0.234	3.02e-06	0	2.74e-19	0	0	0	285	279	0	0	0	0	0	0	0	0	0	0	0	0	0	0	0	0	0	1320	534	0	0
17	0	8	2.57	0.00625	0.00625	0	0.00625	1.16e-06	1.16e-06	6.95e-05	4.4e-06	0	1.32e-05	0	21.7	21.6	0	0.0513	0	0	4.41e-06	0	1.83e-19	0	0	0	134	128	0	0	0	0	0	0	0	0	0	0	0	0	0	0	0	0	0	21.7	0	0	0
18	0	8	3.61	0.0078	0.0078	0	0.0078	1.91e-07	1.91e-07	9.14e-06	9.8e-06	0	2.94e-05	2.93e-05	0.471	0.471	0	0.123	0	0	9.81e-06	0	4.4e-19	0	0	0	168	160	0	0	0	0	0	0	0	0	0	0	0	0	0	0	0	0	0	0.594	2.93e-05	0	0
19	0	8	2.65	0.00592	0.00593	0	0.00592	1.91e-07	1.91e-07	1.21e-05	7.33e-06	0	2.2e-05	2.2e-05	0.297	0.298	0	0.0459	0	0	7.34e-06	0	3.21e-19	0	0	0	126	122	0	0	0	0	0	0	0	0	0	0	0	0	0	0	0	0	0	0.344	2.2e-05	0	0
20	0	8	6.57	0.0155	0.0155	0	0.0155	1.26e-06	1.39	33.5	2.46e-06	0	5.62e-05	5.62e-05	0.389	0.39	0.111	0.167	0	0.00373	2.46e-06	0	1.24e-19	0	0	0	320	318	0	0	0	0	0	0	0	0	0	0	0	0	0	0	0	0	0	0.561	5.62e-05	0	0
21	0	8	11.8	0.0279	0.0279	0	0.0279	1.39	2.03	27.1	292	280	117	116	19.5	19.5	0.29	0.871	0.00373	0.0112	4.79e-06	0	2.52e-19	0	0	0	577	573	0	0	0	0	0	0	0	0	0	0	0	0	0	0	0	0	0	301	116	0	0
22	0	8	5.29	0.0168	0.0168	0	0.0168	1.39e-06	0.453	10.1	102	86.4	40.9	40.3	124	124	0	15.7	0	0	1.3e-05	0	7.64e-19	0	0	0	361	344	0	0	0	0	0	0	0	0	0	0	0	0	0	0	0	0	0	226	40.3	0	0
23	0	8	18.9	0.051	0.051	4.39e-05	0.0311	2.48	4.99	36.6	367	366	157	157	194	194	16.5	16.8	0.0112	0.0336	4.73e-06	0	2.55e-19	0	0	0	1050	1030	0	0	0	0	0	0	0	0	0	0	0	0	0	0	0	0	0	577	157	0	0
24	0	8	3.14	0.00774	0.00775	0	0.00774	9.4e-07	9.4e-07	4.53e-05	8.95e-06	0	2.69e-05	2.68e-05	0.0795	0.0796	0	0.0651	0	0	8.96e-06	0	3.98e-19	0	0	0	154	159	0	0	0	0	0	0	0	0	0	0	0	0	0	0	0	0	0	0.145	2.68e-05	0	0
25	0	8	2.25	0.00475	0.00475	0	0.00475	1.26e-06	1.26e-06	9.93e-05	6.17e-06	0	1.85e-05	1.83e-05	6.68	6.67	0	0.0869	0	0	6.18e-06	0	1.54e-18	0	0	0	101	97.6	0	0	0	0	0	0	0	0	0	0	0	0	0	0	0	0	0	6.75	1.83e-05	0	0
26	0	8	73.1	0.186	0.186	0	0.186	10.9	9.09	18.2	2270	1920	943	931	540	540	44.9	135	0.319	0.96	0.00151	0.00454	5.05e-23	0	0	0	3110	3770	0	0	0	0	0	0	0	0	0	0	0	0	0	0	0	0	0	2600	931	0	0
1	0	9	3.98	0.0018	0.0018	0	0.0018	0.0481	0.0481	7.92	0.287	0.696	0.136	0.32	1190	1090	0	0.11	0	0	0.0408	0.0106	0.321	0	1.35	0.457	38.8	36.8	0	0	0	0	0	0	0	0	0	0	0	0	0	0	0	0	0	1090	0.331	0	0
2	0	9	4.34	0.00198	0.00197	0	0.00198	0.0438	0.0438	6.54	0.23	0.581	0.111	0.274	1410	1290	0	0.119	0	0	0.0424	0.00915	0.374	0	1.22	0.413	42.7	40.5	0	0	0	0	0	0	0	0	0	0	0	0	0	0	0	0	0	1290	0.284	0	0
3	0	9	4.45	0.00843	0.00843	5.47e-06	0.00643	0.14	0.14	4.59	0.819	0.85	0.394	0.401	1340	1340	0	0.00306	0	0	0.0783	0.0768	0.545	0.482	4.95	4.85	159	172	0	0	0	0	0	0	0	0	0	0	0	0	0	0	0	0	0	1340	0.478	0	0
4	0	9	10.3	0.00893	0.00895	0	0.00893	0.585	0.598	26	323	323	130	130	2710	2560	0.229	0.682	0	0.00333	0.0782	0.0858	0.134	0	14.4	12.1	189	179	0	0	0	0	0	0	0	0	0	0	0	0	0	0	0	0	0	2880	130	0	0
5	0	9	5.06	0.00942	0.00943	0	0.00942	0.172	0.598	24.3	1.04	1.28	0.49	0.53	1840	1720	0.00306	0.00898	0	0.000134	0.105	0.0861	0.707	0	6.03	4.6	194	194	0	0	0	0	0	0	0	0	0	0	0	0	0	0	0	0	0	1720	0.616	0	0
6	0	9	2.9	0.00727	0.00728	0	0.00727	1.52	1.52	26.5	7.84	8.9	3.77	3.79	4720	4180	0	0.192	0	0	0.539	0.351	3.53	0	66.8	36.4	121	139	0	0	0	0	0	0	0	0	0	0	0	0	0	0	0	0	0	4180	4.14	0	0
7	0	9	1.65	0.00425	0.00426	0	0.00425	0.301	0.301	24	1.49	1.46	0.937	0.917	189	183	0	0.0198	0	0	0.045	0.0436	0.053	0	7.63	6.55	90.9	85.6	0	0	0	0	0	0	0	0	0	0	0	0	0	0	0	0	0	184	0.961	0	0
8	0	9	14.5	0.0211	0.0212	0	0.0211	1.59	0.676	12.3	327	318	133	133	3770	3590	0.682	2.04	0.00333	0.00992	0.266	0.298	0.436	0	38.5	25.4	442	423	0	0	0	0	0	0	0	0	0	0	0	0	0	0	0	0	0	3910	133	0	0
9	0	9	9.11	0.0186	0.0186	0	0.0186	2.15	1.47	29.9	10.4	9.28	4.41	3.98	6540	5840	0.201	0.354	0.000134	0.000394	0.473	0.433	0.219	0	42.2	29.2	372	374	0	0	0	0	0	0	0	0	0	0	0	0	0	0	0	0	0	5850	4.42	0	0
10	0	9	17.4	0.0293	0.0294	0	0.0293	1.37	1.65	21.7	321	320	135	136	4150	4000	2.06	3.88	0.00992	0.0295	0.408	0.415	0.14	0.0357	43.1	37.6	592	589	0	0	0	0	0	0	0	0	0	0	0	0	0	0	0	0	0	4330	136	0	0
11	0	9	2.93	0.00546	0.00546	0	0.00546	0.112	0.29	20.4	165	162	66.2	66.3	952	897	0	4.07	0	0	0.0553	0.0525	0.407	0	3.98	2.9	119	112	0	0	0	0	0	0	0	0	0	0	0	0	0	0	0	0	0	1060	66.4	0	0
12	0	9	3.94	0.00991	0.00994	0	0.00991	0.54	0.516	20	130	128	52.6	52.7	449	432	0	2.69	0	0	0.0851	0.0916	0.139	0	14.5	11.3	216	199	0	0	0	0	0	0	0	0	0	0	0	0	0	0	0	0	0	562	52.8	0	0
13	0	9	17.5	0.0363	0.0364	0	0.0363	2.43	3.37	35.8	174	169	72	71.9	9040	8330	4.43	10.7	0.000394	0.00117	0.675	0.652	0.767	0	50.8	30.7	752	732	0	0	0	0	0	0	0	0	0	0	0	0	0	0	0	0	0	8510	72.5	0	0
14	0	9	1.71	0.00319	0.0032	0	0.00319	0.046	0.143	17.2	1290	1290	516	518	443	421	0	2.24	0	0	0.0248	0.0301	0.164	0.102	1.52	1.37	69.7	65.7	0	0	0	0	0	0	0	0	0	0	0	0	0	0	0	0	0	1720	518	0	0
15	0	9	3.22	0.00677	0.00678	0	0.00677	0.0549	0.0549	3.03	0.129	0.17	0.0965	0.105	185	182	0	0.0403	0	0	0.0121	0.0127	0.0686	0	1.73	1.45	148	141	0	0	0	0	0	0	0	0	0	0	0	0	0	0	0	0	0	182	0.118	0	0
16	0	9	6.57	0.0131	0.0131	0	0.0131	0.381	0.917	27.1	1290	1280	518	519	1720	1640	2.28	6.87	0	0.128	0.122	0.18	0.521	0	8.33	6.19	272	265	0	0	0	0	0	0	0	0	0	0	0	0	0	0	0	0	0	2920	519	0	0
17	0	9	2.57	0.00597	0.00599	0	0.00597	0.316	0.316	16.9	1.44	1.63	0.892	0.918	765	722	0	0.0721	0	0	0.0735	0.0591	0.32	0	8.74	6.25	129	121	0	0	0	0	0	0	0	0	0	0	0	0	0	0	0	0	0	724	0.977	0	0
18	0	9	3.61	0.00725	0.00725	0	0.00725	1.85e-07	1.85e-07	9.83e-06	9.48e-06	0	2.84e-05	2.84e-05	1.19	1.19	0	0.0972	0	0	9.49e-06	0	4.94e-19	0	0	0	160	153	0	0	0	0	0	0	0	0	0	0	0	0	0	0	0	0	0	1.29	2.84e-05	0	0
19	0	9	2.65	0.0055	0.00551	0	0.0055	1.85e-07	1.85e-07	1.3e-05	7.1e-06	0	2.13e-05	2.13e-05	0.741	0.741	0	0.0362	0	0	7.11e-06	0	3.59e-19	0	0	0	120	116	0	0	0	0	0	0	0	0	0	0	0	0	0	0	0	0	0	0.778	2.13e-05	0	0
20	0	9	6.57	0.0144	0.0144	0	0.0144	0.00895	1.17	31.2	0.0999	0.0987	0.0345	0.0344	139	139	0.0884	0.134	0	0.00256	0.008	0.0101	1.39e-19	0	0.307	0.278	305	304	0	0	0	0	0	0	0	0	0	0	0	0	0	0	0	0	0	139	0.0444	0	0
21	0	9	11.8	0.026	0.0261	0	0.026	1.44	1.71	25.3	283	273	114	113	219	217	0.231	0.694	0.00256	0.0077	0.0466	0.0843	0.026	0	7.9	5.37	551	539	0	0	0	0	0	0	0	0	0	0	0	0	0	0	0	0	0	491	114	0	0
22	0	9	5.29	0.0161	0.0161	0	0.0161	1.41	0.427	10.2	104	93	43.2	43.2	1530	1450	0	13.8	0	0	0.243	0.191	0.478	0	36.9	10.4	348	321	0	0	0	0	0	0	0	0	0	0	0	0	0	0	0	0	0	1560	43.4	0	0
23	0	9	18.9	0.0483	0.0483	3.06e-05	0.0311	2.65	4.34	34.6	368	368	158	158	1850	1850	14.5	14.8	0.0077	0.0231	0.365	0.368	0.0599	0.053	30.3	30	991	969	0	0	0	0	0	0	0	0	0	0	0	0	0	0	0	0	0	2240	158	0	0
24	0	9	3.14	0.00722	0.00723	0	0.00722	0.00895	0.00895	0.468	0.0498	0.0999	0.0233	0.0345	140	139	0	0.0523	0	0	0.0069	0.00799	0.0609	0	0.38	0.307	146	152	0	0	0	0	0	0	0	0	0	0	0	0	0	0	0	0	0	139	0.0425	0	0
25	0	9	2.25	0.00448	0.00448	0	0.00448	0.121	0.121	9.55	0.566	0.973	0.352	0.448	247	239	0	0.128	0	0	0.0264	0.0123	0.101	0	5.13	1.57	96.8	90.8	0	0	0	0	0	0	0	0	0	0	0	0	0	0	0	0	0	240	0.46	0	0
26	0	9	73.1	0.181	0.181	0	0.181	11.2	8.64	18.4	2260	1970	939	929	17200	16500	39.1	118	0.181	0.545	1.78	3.1	0.0889	0	124	32.7	2970	3660	0	0	0	0	0	0	0	0	0	0	0	0	0	0	0	0	0	18600	933	0	0
1	0	10	3.98	0.00834	0.00656	0	0.00834	53	53	475	340	253	126	94.5	1920	1280	0	3.36	0	0	21.6	15.9	2.16	0.327	2060	1150	50.5	35.3	0	0	0	0	0	0	0	0	0	0	0	0	0	0	0	0	0	1540	110	0	0
2	0	10	4.34	0.00966	0.00756	0	0.00966	59.9	59.9	430	288	219	122	93.7	2190	1450	0	3.45	0	0	18.3	13.4	2.36	0.362	2330	1330	49.1	38.2	0	0	0	0	0	0	0	0	0	0	0	0	0	0	0	0	0	1670	107	0	0
3	0	10	4.45	0.0222	0.0215	5.03e-06	0.00882	104	104	269	616	585	234	222	868	840	0	0.404	0	0	31.4	29.8	1.44	1.36	3960	3720	180	165	0	0	0	0	0	0	0	0	0	0	0	0	0	0	0	0	0	1430	252	0	0
4	0	10	10.3	0.0269	0.0252	2.54e-06	0.0152	189	5.12	29.1	1070	1000	469	438	3090	2430	6.8	7.11	0	0.00845	40.7	37.3	1.28	1.05	5060	4450	235	193	0	0	0	0	0	0	0	0	0	0	0	0	0	0	0	0	0	3440	475	0	0
5	0	10	5.06	0.0265	0.0226	5.92e-06	0.0222	141	5.08	29.5	780	615	302	239	1130	807	0.404	0.966	0	0.000376	40.4	31.9	1.83	1.06	5140	3800	191	183	0	0	0	0	0	0	0	0	0	0	0	0	0	0	0	0	0	1420	271	0	0
6	0	10	2.9	0.0238	0.019	4.43e-06	0.0237	149	149	474	912	680	331	249	1260	858	0	3.54	0	0	47.9	35.7	2.11	1.09	5520	3550	126	111	0	0	0	0	0	0	0	0	0	0	0	0	0	0	0	0	0	1540	284	0	0
7	0	10	1.65	0.00959	0.00883	1.18e-06	0.00729	50.6	50.6	470	220	189	110	94.6	260	201	0	0.379	0	0	7.56	6.56	0.446	0.318	1720	1410	129	97.5	0	0	0	0	0	0	0	0	0	0	0	0	0	0	0	0	0	390	101	0	0
8	0	10	14.5	0.0627	0.0531	1.45e-05	0.0555	347	4.61	15.1	2270	1800	1090	870	3640	2640	7.11	16.2	0.00845	0.0214	75.8	58.8	3.4	1.96	15300	10300	593	487	0	0	0	0	0	0	0	0	0	0	0	0	0	0	0	0	0	4460	928	0	0
9	0	10	9.11	0.0502	0.0445	8.45e-06	0.0355	220	10.1	33.4	1640	1380	626	528	2130	1620	4.51	7.66	0.000376	0.000992	83.9	70.7	2.94	2.03	9780	7710	343	330	0	0	0	0	0	0	0	0	0	0	0	0	0	0	0	0	0	3000	599	0	0
10	0	10	17.4	0.0741	0.0715	4.24e-06	0.0415	171	10.3	25.6	2380	2260	1190	1130	3210	2740	16.6	20	0.0214	0.0426	75.2	71.3	3	2.61	15400	14100	715	679	0	0	0	0	0	0	0	0	0	0	0	0	0	0	0	0	0	5020	1200	0	0
11	0	10	2.93	0.0132	0.0109	0	0.0132	66.1	1.82	24.7	589	469	220	178	601	416	0	5.01	0	0	23.3	17.1	0.989	0.382	2530	1600	133	106	0	0	0	0	0	0	0	0	0	0	0	0	0	0	0	0	0	890	196	0	0
12	0	10	3.94	0.0239	0.0205	3.62e-06	0.0229	208	2.35	23.2	1060	834	447	351	869	615	0	6.04	0	0	20.8	15.9	1.68	0.888	6450	4220	307	227	0	0	0	0	0	0	0	0	0	0	0	0	0	0	0	0	0	1450	367	0	0
13	0	10	17.5	0.219	0.197	0	0.219	1330	47.3	74	3690	2820	1480	1140	4640	3680	12.7	27.2	0.000992	0.115	481	430	6.07	2.95	22100	14400	808	3170	0	0	0	0	0	0	0	0	0	0	0	0	0	0	0	0	0	6530	1570	0	0
14	0	10	1.71	0.00752	0.00741	2.88e-07	0.00336	40.9	1.37	32.5	1540	1530	619	616	302	283	0	1.34	0	0	11.5	11.3	0.489	0.451	1540	1490	76.8	62.6	0	0	0	0	0	0	0	0	0	0	0	0	0	0	0	0	0	1810	627	0	0
15	0	10	3.22	0.00819	0.00766	0	0.00819	10.7	10.7	193	54.3	43.4	22.1	17.7	126	99.2	0	0.278	0	0	4.63	3.62	0.171	0.027	444	316	154	133	0	0	0	0	0	0	0	0	0	0	0	0	0	0	0	0	0	143	21.4	0	0
16	0	10	6.57	0.0312	0.0261	5.33e-06	0.0305	148	4.14	31.3	2210	1930	915	805	1180	825	1.62	4.63	0	0.0578	42.9	31.9	1.87	0.907	6670	4360	292	261	0	0	0	0	0	0	0	0	0	0	0	0	0	0	0	0	0	2760	837	0	0
17	0	10	2.57	0.0157	0.0131	0	0.0157	80.8	80.8	474	341	251	168	124	544	377	0	1.5	0	0	19.3	14.4	0.846	0.393	2960	1830	174	131	0	0	0	0	0	0	0	0	0	0	0	0	0	0	0	0	0	629	138	0	0
18	0	10	3.61	0.00706	0.00697	0	0.00706	0.194	0.194	7.04	1.63	1.39	1.25	1.08	8.3	7.23	0	0.105	0	0	1.53	1.31	0.005	0	7.22	4.8	168	157	0	0	0	0	0	0	0	0	0	0	0	0	0	0	0	0	0	8.72	2.39	0	0
19	0	10	2.65	0.00528	0.00524	0	0.00528	0.0821	0.0821	4.42	0.717	0.631	0.55	0.488	4.25	3.8	0	0.0358	0	0	0.752	0.663	0.00223	0	2.97	2.21	125	120	0	0	0	0	0	0	0	0	0	0	0	0	0	0	0	0	0	4.47	1.15	0	0
20	0	10	6.57	0.0144	0.0141	0	0.0144	6.09	1.14	29.8	28.8	24.3	11.3	9.61	70.6	62.7	0.299	0.443	0	0.00405	3.16	2.68	1.66e-19	0	205	160	299	285	0	0	0	0	0	0	0	0	0	0	0	0	0	0	0	0	0	87.4	12.3	0	0
21	0	10	11.8	0.0295	0.0282	0	0.0295	55	2.21	26.3	483	429	230	205	219	180	0.547	1.45	0.00405	0.011	8.53	6.92	0.293	0	1850	1180	568	524	0	0	0	0	0	0	0	0	0	0	0	0	0	0	0	0	0	610	212	0	0
22	0	10	5.29	0.0515	0.0425	0	0.0515	479	1.83	11.6	1940	1380	982	734	1770	1210	0	87.7	0	0	48.4	37.3	3.38	0.203	15100	5720	546	399	0	0	0	0	0	0	0	0	0	0	0	0	0	0	0	0	0	2680	771	0	0
23	0	10	18.9	0.0864	0.0863	2.29e-05	0.0313	136	14.4	39.1	2290	2280	1210	1210	1810	1810	89.1	89.8	0.011	0.032	53.6	53.6	1.03	1.01	11100	11100	1130	1070	0	0	0	0	0	0	0	0	0	0	0	0	0	0	0	0	0	4180	1260	0	0
24	0	10	3.14	0.00791	0.00758	0	0.00791	6.01	6.01	141	35.1	28.2	13.4	10.8	81.2	66.8	0	0.263	0	0	3.09	2.5	0.113	0	291	202	152	142	0	0	0	0	0	0	0	0	0	0	0	0	0	0	0	0	0	95.2	13.3	0	0
25	0	10	2.25	0.0114	0.0095	0	0.0114	135	135	793	107	75.3	122	88.6	179	128	0	4.43	0	0	5.12	4.04	0.273	0	6600	2390	148	96.4	0	0	0	0	0	0	0	0	0	0	0	0	0	0	0	0	0	208	92.6	0	0
26	0	10	73.1	0.504	0.446	0	0.504	295	42	26	10500	7930	4840	3810	10200	7700	154	369	0.247	0.705	621	543	8.76	2.61	52300	24600	5630	6640	0	0	0	0	0	0	0	0	0	0	0	0	0	0	0	0	0	16000	4350	0	0
1	0	11	3.98	0.0215	0.0233	0	0.0215	75.8	75.8	249	616	697	281	314	1410	1530	0	11	0	0	40.6	44.8	1.92	0.713	3210	1960	203	315	0	0	0	0	0	0	0	0	0	0	0	0	0	0	0	0	0	2240	359	0	0
2	0	11	4.34	0.0247	0.0268	0	0.0247	45.1	45.1	139	348	422	172	207	1490	1640	0	8.63	0	0	35.2	38.7	1.74	0.625	2100	1260	260	376	0	0	0	0	0	0	0	0	0	0	0	0	0	0	0	0	0	2070	245	0	0
3	0	11	4.45	0.0582	0.059	2.39e-06	0.00954	87.1	87.1	146	673	692	308	315	1700	1720	0	0.322	0	0	51.1	52.2	1.33	1.34	3760	3610	815	830	0	0	0	0	0	0	0	0	0	0	0	0	0	0	0	0	0	2420	367	0	0
4	0	11	10.3	0.0803	0.0817	5.33e-06	0.0399	193	19.2	48.6	1770	1800	857	866	4230	4270	19.7	22.4	0	0.0587	115	114	2.09	1.92	5880	5490	1190	1120	0	0	0	0	0	0	0	0	0	0	0	0	0	0	0	0	0	6090	979	0	0
5	0	11	5.06	0.0719	0.0751	1.99e-06	0.0605	110	17.2	58.4	869	891	401	405	2230	2450	0.322	1	0	0.00172	69	70.1	1.73	1.35	4640	3840	1010	1130	0	0	0	0	0	0	0	0	0	0	0	0	0	0	0	0	0	3340	476	0	0
6	0	11	2.9	0.0545	0.0592	2.54e-06	0.05	115	115	190	902	1030	403	451	2110	2480	0	6.43	0	0	71.1	76.6	1.8	1.19	4880	3720	606	821	0	0	0	0	0	0	0	0	0	0	0	0	0	0	0	0	0	3510	527	0	0
7	0	11	1.65	0.0252	0.0258	5.91e-07	0.0243	47.2	47.2	237	294	285	168	160	1020	1050	0	0.638	0	0	33.8	32.4	0.731	0.577	1770	1140	425	423	0	0	0	0	0	0	0	0	0	0	0	0	0	0	0	0	0	1330	193	0	0
8	0	11	14.5	0.161	0.17	1.98e-05	0.135	246	16	24.1	2990	3180	1530	1600	7330	8060	22.4	53.5	0.0587	0.223	176	181	3.94	3	13900	11000	2370	2540	0	0	0	0	0	0	0	0	0	0	0	0	0	0	0	0	0	11300	1780	0	0
9	0	11	9.11	0.156	0.161	1.11e-05	0.118	174	38.1	61.9	2240	2210	1010	990	5920	6400	7.43	13.7	0.00172	0.00703	174	171	3.24	2.69	9420	8240	2250	2400	0	0	0	0	0	0	0	0	0	0	0	0	0	0	0	0	0	8620	1160	0	0
10	0	11	17.4	0.221	0.222	1.75e-05	0.101	108	36.9	43.9	3740	3720	1920	1900	9900	9990	54.1	59.7	0.223	0.393	229	226	4.1	3.83	13900	13300	3360	3350	0	0	0	0	0	0	0	0	0	0	0	0	0	0	0	0	0	13800	2130	0	0
11	0	11	2.93	0.0346	0.0365	0	0.0346	54.8	6.61	49.7	616	657	265	279	2390	2650	0	4.07	0	0	37.1	38.1	0.891	0.49	2370	1600	586	614	0	0	0	0	0	0	0	0	0	0	0	0	0	0	0	0	0	3320	317	0	0
12	0	11	3.94	0.0544	0.0573	2.07e-06	0.0485	177	7.46	35.6	995	1110	477	514	1580	1700	0	7.24	0	0	44.1	45.5	1.5	1.09	6240	4800	890	890	0	0	0	0	0	0	0	0	0	0	0	0	0	0	0	0	0	2820	560	0	0
13	0	11	17.5	0.63	0.642	1.49e-05	0.619	2830	202	113	4560	4460	2090	2040	14700	15200	17.8	47.6	0.00703	0.0337	1180	1210	6.3	4.46	19800	15100	4530	12300	0	0	0	0	0	0	0	0	0	0	0	0	0	0	0	0	0	19700	3250	0	0
14	0	11	1.71	0.0192	0.0192	1.23e-06	0.00587	27.4	3.75	48.7	1480	1510	612	625	1220	1230	0	0.838	0	0	18.8	18.6	0.434	0.417	1200	1180	329	295	0	0	0	0	0	0	0	0	0	0	0	0	0	0	0	0	0	2740	643	0	0
15	0	11	3.22	0.0214	0.0214	0	0.0214	10.6	10.6	148	69.5	69.4	34.4	33.7	1910	1910	0	0.411	0	0	7.79	7.5	0.168	0.0414	471	340	493	470	0	0	0	0	0	0	0	0	0	0	0	0	0	0	0	0	0	1980	41.2	0	0
16	0	11	6.57	0.0793	0.0835	3e-06	0.0741	103	14.1	47.4	2170	2430	959	1070	4820	5290	1.25	4.42	0	0.0327	72.2	74.6	1.67	1.15	5250	4030	1290	1430	0	0	0	0	0	0	0	0	0	0	0	0	0	0	0	0	0	7730	1140	0	0
17	0	11	2.57	0.0361	0.0384	0	0.0361	68.7	68.7	257	390	405	217	219	2070	2340	0	2.59	0	0	31	32.1	0.779	0.497	2760	1800	606	619	0	0	0	0	0	0	0	0	0	0	0	0	0	0	0	0	0	2740	251	0	0
18	0	11	3.61	0.0276	0.027	0	0.0276	5.11	5.11	29.4	50.7	45.9	43.1	39.2	839	761	0	0.392	0	0	34.4	30.4	0.47	0.122	236	152	621	601	0	0	0	0	0	0	0	0	0	0	0	0	0	0	0	0	0	807	69.6	0	0
19	0	11	2.65	0.019	0.0185	0	0.019	2.73	2.73	24.7	26.9	24.3	23.1	20.9	470	423	0	0.109	0	0	19.3	17	0.268	0.123	126	84.1	436	422	0	0	0	0	0	0	0	0	0	0	0	0	0	0	0	0	0	447	37.9	0	0
20	0	11	6.57	0.0425	0.0415	0	0.0425	7.94	5.63	42.6	62.3	56.4	38.4	34.4	561	519	0.407	0.654	0	0.00501	22	19.3	0.143	0.0747	271	190	961	957	0	0	0	0	0	0	0	0	0	0	0	0	0	0	0	0	0	576	53.7	0	0
21	0	11	11.8	0.0871	0.086	0	0.0871	50.4	12.6	44.7	548	531	293	280	1610	1520	1.05	3.14	0.00501	0.0169	57	51.3	0.456	0.101	1770	1140	1920	1870	0	0	0	0	0	0	0	0	0	0	0	0	0	0	0	0	0	2050	332	0	0
22	0	11	5.29	0.109	0.117	0	0.109	323	5.29	15.4	1810	1940	987	1080	3440	3920	0	124	0	0	85	91.1	2.92	0.339	11900	5560	1680	1840	0	0	0	0	0	0	0	0	0	0	0	0	0	0	0	0	0	5980	1180	0	0
23	0	11	18.9	0.234	0.234	1.11e-05	0.032	107	49.2	63.6	2930	2930	1630	1630	6270	6270	127	127	0.0169	0.0469	158	158	1.13	1.12	9980	9950	4230	4130	0	0	0	0	0	0	0	0	0	0	0	0	0	0	0	0	0	9330	1780	0	0
24	0	11	3.14	0.0197	0.0196	0	0.0197	5.18	5.18	66.7	38.5	38	18	17.5	138	136	0	0.299	0	0	5	4.9	0.103	0.0191	273	187	431	424	0	0	0	0	0	0	0	0	0	0	0	0	0	0	0	0	0	175	22.4	0	0
25	0	11	2.25	0.0274	0.0292	0	0.0274	223	223	757	144	151	221	209	284	330	0	6.6	0	0	8.31	9.96	0.296	0.0337	11000	4670	453	427	0	0	0	0	0	0	0	0	0	0	0	0	0	0	0	0	0	487	219	0	0
26	0	11	73.1	1.41	1.45	0	1.41	602	178	41.3	15200	14900	7580	7510	41100	43500	255	733	0.506	1.69	1760	1820	12.2	5.05	53600	30300	23200	27400	0	0	0	0	0	0	0	0	0	0	0	0	0	0	0	0	0	59100	9330	0	0
1	0	12	3.98	0.00828	0.00781	0	0.00828	18.6	18.6	246	75.6	68.6	52.4	48.6	174	139	0	1.26	0	0	5.9	5.48	0.205	0.00951	766	469	91.4	102	0	0	0	0	0	0	0	0	0	0	0	0	0	0	0	0	0	208	54.1	0	0
2	0	12	4.34	0.00925	0.00881	0	0.00925	18.4	18.4	222	72.5	66.1	54	50	193	156	0	1.31	0	0	5.55	5.28	0.212	0.0117	772	457	107	115	0	0	0	0	0	0	0	0	0	0	0	0	0	0	0	0	0	224	55.3	0	0
3	0	12	4.45	0.0528	0.0528	2.05e-06	0.00838	41.6	41.6	141	143	141	120	119	1730	1740	0	0.0564	0	0	9.41	9.29	0.203	0.198	1550	1510	1000	905	0	0	0	0	0	0	0	0	0	0	0	0	0	0	0	0	0	1880	128	0	0
4	0	12	10.3	0.0422	0.0413	2.6e-06	0.0337	76.8	6.57	37.4	613	598	363	346	1350	1330	2.57	3	0	0.0059	18.9	17.2	0.172	0.129	2130	1750	771	632	0	0	0	0	0	0	0	0	0	0	0	0	0	0	0	0	0	1930	363	0	0
5	0	12	5.06	0.0614	0.0602	0	0.0614	52.9	12.3	57.7	178	150	152	128	2180	2250	0.0564	0.147	0	0.00014	12.4	10.2	0.257	0.16	1950	1440	1060	1110	0	0	0	0	0	0	0	0	0	0	0	0	0	0	0	0	0	2400	138	0	0
6	0	12	2.9	0.0428	0.0417	0	0.0428	54.9	54.9	246	194	171	163	144	2770	3010	0	0.907	0	0	14.8	12.6	0.273	0.147	2080	1460	673	718	0	0	0	0	0	0	0	0	0	0	0	0	0	0	0	0	0	3180	156	0	0
7	0	12	1.65	0.0207	0.0204	1.86e-06	0.0177	34.6	34.6	367	190	169	165	147	1140	1140	0	0.285	0	0	9.78	8.63	0.145	0.108	983	796	441	359	0	0	0	0	0	0	0	0	0	0	0	0	0	0	0	0	0	1310	156	0	0
8	0	12	14.5	0.0994	0.0975	0	0.0994	108	7.28	21	885	818	568	514	4630	4800	3	7.65	0.0059	0.0182	30.4	26.1	0.551	0.302	5150	3530	1810	1690	0	0	0	0	0	0	0	0	0	0	0	0	0	0	0	0	0	5620	540	0	0
9	0	12	9.11	0.117	0.115	7.74e-06	0.109	87.9	23.1	56.8	389	342	331	291	6460	6650	1.05	1.88	0.00014	0.00315	27.9	24.2	0.414	0.289	3680	2880	2100	2080	0	0	0	0	0	0	0	0	0	0	0	0	0	0	0	0	0	7000	315	0	0
10	0	12	17.4	0.136	0.135	1.23e-05	0.0866	73	17.7	37.6	1080	1050	728	708	6580	6580	7.94	9.57	0.0182	0.0379	38.7	36.9	0.543	0.467	5380	4880	2410	2370	0	0	0	0	0	0	0	0	0	0	0	0	0	0	0	0	0	7640	745	0	0
11	0	12	2.93	0.0323	0.0318	0	0.0323	26	5.68	51.2	262	251	144	134	3190	3280	0	1.55	0	0	6.4	5.27	0.132	0.0646	972	705	724	604	0	0	0	0	0	0	0	0	0	0	0	0	0	0	0	0	0	3530	139	0	0
12	0	12	3.94	0.0487	0.0478	0	0.0487	86.3	5.75	36	371	336	240	212	1420	1420	0	2.05	0	0	11.5	9.53	0.298	0.173	2820	2010	1060	874	0	0	0	0	0	0	0	0	0	0	0	0	0	0	0	0	0	1750	222	0	0
13	0	12	17.5	0.397	0.398	0	0.397	1540	108	93.6	953	866	716	646	14900	15300	3.43	8.8	0.00315	0.019	525	529	0.888	0.495	7710	5970	4090	8250	0	0	0	0	0	0	0	0	0	0	0	0	0	0	0	0	0	16200	1180	0	0
14	0	12	1.71	0.0187	0.0187	1.23e-06	0.0066	13.1	3.35	50.2	1380	1380	571	574	1860	1860	0	0.589	0	0	3.42	3.4	0.0668	0.0644	503	496	420	326	0	0	0	0	0	0	0	0	0	0	0	0	0	0	0	0	0	3240	578	0	0
15	0	12	3.22	0.0314	0.0313	0	0.0314	4.6	4.6	52	14.9	12.3	13.1	10.8	3350	3320	0	0.0588	0	0	1.45	1.19	0.0256	0.0111	176	134	820	726	0	0	0	0	0	0	0	0	0	0	0	0	0	0	0	0	0	3340	12	0	0
16	0	12	6.57	0.0737	0.0725	0	0.0737	49.8	11.6	47.3	1530	1530	698	688	7040	7240	0.648	2.01	0	0.011	13.5	11.3	0.276	0.156	2190	1600	1450	1390	0	0	0	0	0	0	0	0	0	0	0	0	0	0	0	0	0	8760	699	0	0
17	0	12	2.57	0.0305	0.0299	0	0.0305	31.4	31.4	249	95.3	79.4	78.9	66	2730	2820	0	0.451	0	0	6.09	5.02	0.152	0.0778	1120	798	664	551	0	0	0	0	0	0	0	0	0	0	0	0	0	0	0	0	0	2900	71	0	0
18	0	12	3.61	0.04	0.04	0	0.04	20.6	20.6	162	176	146	169	141	1140	1120	0	1.03	0	0	10.1	8.47	0.0675	0.0122	454	332	1050	901	0	0	0	0	0	0	0	0	0	0	0	0	0	0	0	0	0	1270	150	0	0
19	0	12	2.65	0.0291	0.029	0	0.0291	11.4	11.4	126	97.3	81.1	93.8	78.4	699	690	0	0.28	0	0	5.99	5	0.0403	0.0174	260	199	756	665	0	0	0	0	0	0	0	0	0	0	0	0	0	0	0	0	0	771	83.4	0	0
20	0	12	6.57	0.0659	0.0659	0	0.0659	13.8	10.9	52.4	88.2	74.4	84.4	71.4	816	803	0.337	0.512	0	0.00178	5.73	4.93	0.0214	0.0126	285	233	1580	1580	0	0	0	0	0	0	0	0	0	0	0	0	0	0	0	0	0	878	76.3	0	0
21	0	12	11.8	0.126	0.126	0	0.126	48.6	22.1	55.9	556	517	363	329	2200	2170	1.54	3.95	0.00178	0.00483	15.2	13.3	0.0916	0.0169	1120	858	2980	2900	0	0	0	0	0	0	0	0	0	0	0	0	0	0	0	0	0	2690	342	0	0
22	0	12	5.29	0.078	0.0762	0	0.078	145	3.29	15.1	523	442	372	324	3080	3160	0	26.7	0	0	20.2	17.7	0.604	0.00391	4810	2040	1560	1300	0	0	0	0	0	0	0	0	0	0	0	0	0	0	0	0	0	3630	342	0	0
23	0	12	18.9	0.227	0.227	7.75e-06	0.032	63.4	46.2	64.1	1070	1070	733	733	5940	5940	30.6	30.9	0.00483	0.0132	35.4	35.4	0.193	0.19	4190	4180	4720	4580	0	0	0	0	0	0	0	0	0	0	0	0	0	0	0	0	0	7050	768	0	0
24	0	12	3.14	0.0289	0.0288	0	0.0289	2.38	2.38	31.1	8.52	7.11	7.22	6.06	124	122	0	0.0571	0	0	0.869	0.728	0.0157	0.004	110	86.1	709	689	0	0	0	0	0	0	0	0	0	0	0	0	0	0	0	0	0	129	6.78	0	0
25	0	12	2.25	0.0234	0.0226	0	0.0234	109	109	929	40.1	32.5	73.2	60	196	192	0	1.73	0	0	1.93	1.77	0.0813	0	5650	2470	432	370	0	0	0	0	0	0	0	0	0	0	0	0	0	0	0	0	0	226	61.8	0	0
26	0	12	73.1	1	0.997	0	1	329	110	36.4	4970	4540	3110	2860	39500	40200	55.5	153	0.0811	0.243	629	627	1.56	0.315	21900	12600	18400	20600	0	0	0	0	0	0	0	0	0	0	0	0	0	0	0	0	0	44800	3490	0	0
1	0	2009	3.98	0.00609	0.00605	0	0.00609	179	179	112	1130	1100	544	536	4910	4240	0	17.9	0	0	73.6	71.4	4.84	1.08	7330	4270	1060	1190	0	0	0	0	0	0	0	0	0	0	0	0	0	0	0	0	0	5360	608	0	0
2	0	2009	4.34	0.00695	0.00691	0	0.00695	169	169	101	841	827	471	464	5530	4770	0	16.4	0	0	64.8	62.8	4.99	1.03	7000	3980	1220	1370	0	0	0	0	0	0	0	0	0	0	0	0	0	0	0	0	0	5620	527	0	0
3	0	2009	4.45	0.0251	0.0251	4.79e-06	0.00747	376	376	94.1	2020	2000	1120	1110	7920	7930	0	1.09	0	0	113	112	4.5	4.33	14700	13900	5050	5030	0	0	0	0	0	0	0	0	0	0	0	0	0	0	0	0	0	9930	1220	0	0
4	0	2009	10.3	0.0265	0.0264	1.86e-06	0.0201	746	48.8	28.2	7100	7050	3630	3550	13900	13100	34.3	42	0	0.11	202	193	4.42	3.61	21400	18600	5720	5290	0	0	0	0	0	0	0	0	0	0	0	0	0	0	0	0	0	20200	3740	0	0
5	0	2009	5.06	0.0296	0.0294	7.42e-07	0.0281	486	62.9	37.5	2560	2310	1430	1290	10200	10200	1.09	2.94	0	0.00465	149	136	5.75	3.21	18200	13300	5910	6300	0	0	0	0	0	0	0	0	0	0	0	0	0	0	0	0	0	12500	1420	0	0
6	0	2009	2.9	0.0217	0.0216	5.85e-07	0.0213	436	436	137	2480	2310	1260	1170	14500	14500	0	14.5	0	0	156	145	8.56	2.71	17200	11500	3780	4360	0	0	0	0	0	0	0	0	0	0	0	0	0	0	0	0	0	16800	1320	0	0
7	0	2009	1.65	0.0112	0.0112	7.78e-07	0.0101	323	323	245	1330	1230	1140	1050	4870	4880	0	2.52	0	0	72.4	67.3	2.1	1.53	10400	8170	2610	2390	0	0	0	0	0	0	0	0	0	0	0	0	0	0	0	0	0	6110	1110	0	0
8	0	2009	14.5	0.0603	0.0601	3.04e-06	0.0573	1230	49.7	16.3	10900	10400	6120	5760	28300	28400	42	107	0.11	0.38	336	315	10.7	6.29	58100	39600	12800	12700	0	0	0	0	0	0	0	0	0	0	0	0	0	0	0	0	0	38900	6080	0	0
9	0	2009	9.11	0.0588	0.0586	3.65e-06	0.0531	697	127	39.8	5640	5170	3030	2780	29500	29400	17.4	32.4	0.00465	0.0234	341	317	8.23	5.91	32600	25800	12200	12600	0	0	0	0	0	0	0	0	0	0	0	0	0	0	0	0	0	34600	3090	0	0
10	0	2009	17.4	0.0819	0.0817	8.75e-06	0.0574	723	118	29.1	12700	12500	7580	7390	37000	36600	110	137	0.38	0.813	421	408	9.9	8.73	59600	54400	17400	17400	0	0	0	0	0	0	0	0	0	0	0	0	0	0	0	0	0	49200	7800	0	0
11	0	2009	2.93	0.0153	0.0152	0	0.0153	237	26.5	31.9	3330	3230	1510	1470	11600	12000	0	40.6	0	0	80	72.3	3.04	1.14	9270	5990	3670	3430	0	0	0	0	0	0	0	0	0	0	0	0	0	0	0	0	0	15200	1540	0	0
12	0	2009	3.94	0.0256	0.0254	5.57e-07	0.0249	918	31.4	26.2	4270	4090	2420	2260	7190	7150	0	38.5	0	0	96.8	89.4	4.64	2.62	30000	20200	5970	5510	0	0	0	0	0	0	0	0	0	0	0	0	0	0	0	0	0	11300	2350	0	0
13	0	2009	17.5	0.402	0.401	3.45e-06	0.401	28100	1550	83.3	13600	12400	7300	6690	78200	77500	73.1	174	0.0234	0.393	9720	9700	17.4	10.3	76000	56200	24500	104000	0	0	0	0	0	0	0	0	0	0	0	0	0	0	0	0	0	90100	16400	0	0
14	0	2009	1.71	0.00885	0.00884	7.63e-07	0.00443	127	15.9	32	16300	16500	6640	6710	6400	6360	0	16.6	0	0	40.9	40.4	1.48	1.33	4980	4830	2140	1830	0	0	0	0	0	0	0	0	0	0	0	0	0	0	0	0	0	22900	6750	0	0
15	0	2009	3.22	0.0137	0.0137	0	0.0137	45.6	45.6	67.9	211	186	127	111	10600	10500	0	1.34	0	0	17.1	15.1	0.565	0.11	1850	1310	3920	3600	0	0	0	0	0	0	0	0	0	0	0	0	0	0	0	0	0	10700	126	0	0
16	0	2009	6.57	0.0361	0.0359	6.99e-07	0.0356	487	57.7	32.3	18600	18700	7950	8060	25000	25700	17.9	55.4	0	1.02	158	145	5.6	2.75	22200	15000	7980	8090	0	0	0	0	0	0	0	0	0	0	0	0	0	0	0	0	0	44500	8200	0	0
17	0	2009	2.57	0.0161	0.016	0	0.0161	321	321	192	1210	1080	800	707	10400	10700	0	7.36	0	0	69.5	63.2	2.77	1.21	11800	7470	3760	3500	0	0	0	0	0	0	0	0	0	0	0	0	0	0	0	0	0	11800	770	0	0
18	0	2009	3.61	0.0157	0.0156	0	0.0157	163	163	146	825	698	955	814	3520	3410	0	7.05	0	0	65.5	57.3	1.01	0.155	4510	2810	4500	4160	0	0	0	0	0	0	0	0	0	0	0	0	0	0	0	0	0	4110	871	0	0
19	0	2009	2.65	0.0116	0.0115	0	0.0116	92.2	92.2	119	460	387	533	449	2130	2060	0	1.98	0	0	38.5	33.4	0.582	0.205	2630	1730	3310	3090	0	0	0	0	0	0	0	0	0	0	0	0	0	0	0	0	0	2450	483	0	0
20	0	2009	6.57	0.0276	0.0275	0	0.0276	114	39.8	34.6	491	423	508	437	2710	2620	3.2	5.05	0	0.0419	43.1	37.8	0.235	0.117	2470	1820	7510	7470	0	0	0	0	0	0	0	0	0	0	0	0	0	0	0	0	0	3050	475	0	0
21	0	2009	11.8	0.0529	0.0526	0	0.0529	406	81.6	36.2	5100	4810	3040	2830	7690	7470	12.1	32	0.0419	0.126	113	101	1.19	0.14	11400	7480	14200	13800	0	0	0	0	0	0	0	0	0	0	0	0	0	0	0	0	0	12300	2930	0	0
22	0	2009	5.29	0.0458	0.0455	0	0.0458	1690	21.9	12.4	6720	5950	4220	3870	16700	17000	0	415	0	0	196	188	9.88	0.613	56100	22400	9960	9570	0	0	0	0	0	0	0	0	0	0	0	0	0	0	0	0	0	23400	4060	0	0
23	0	2009	18.9	0.113	0.113	2.52e-05	0.0314	580	224	45.4	12200	12200	7720	7720	28500	28500	447	452	0.126	0.343	328	328	3.18	3.11	46000	45800	26700	25900	0	0	0	0	0	0	0	0	0	0	0	0	0	0	0	0	0	41200	8050	0	0
24	0	2009	3.14	0.013	0.0129	0	0.013	21.9	21.9	37.9	117	104	65.8	58.2	658	635	0	1.23	0	0	10.7	9.7	0.365	0.0299	1060	746	3480	3460	0	0	0	0	0	0	0	0	0	0	0	0	0	0	0	0	0	740	67.9	0	0
25	0	2009	2.25	0.0123	0.0122	0	0.0123	1000	1000	587	506	447	880	755	1420	1420	0	22.1	0	0	20.7	21.5	1.14	0.0439	49800	20100	2600	2490	0	0	0	0	0	0	0	0	0	0	0	0	0	0	0	0	0	1890	777	0	0
26	0	2009	73.1	0.744	0.742	0	0.744	3300	948	30.3	61500	55700	33600	31500	188000	188000	886	2500	2.57	7.92	10800	10800	28.8	9.9	219000	119000	167000	18400	0	0	0	0	0	0	0	0	0	0	0	0	0	0	0	0	0	246000	42300	0	0
1	0	1	3.98	0.00376	0.00422	0	0.00376	0.845	0.845	55	12.4	13.5	9.39	10.3	347	414	0	0.353	0	0	0.541	0.601	0.0438	0	34.6	16.8	97.7	109	0	0	0	0	0	0	0	0	0	0	0	0	0	0	0	0	0	428	10.9	0	0
2	0	1	4.34	0.00434	0.00477	0	0.00434	0.74	0.74	43.5	3.51	3.45	3.05	2.98	413	482	0	0.153	0	0	0.543	0.571	0.0445	0	31.1	15.1	114	123	0	0	0	0	0	0	0	0	0	0	0	0	0	0	0	0	0	486	3.55	0	0
3	0	1	4.45	0.0461	0.0461	1.99e-06	0.0093	41	41	49.5	117	114	125	122	742	751	0	0.0506	0	0	5.97	5.86	0.168	0.162	1580	1490	962	1030	0	0	0	0	0	0	0	0	0	0	0	0	0	0	0	0	0	866	128	0	0
4	0	1	10.3	0.032	0.0326	9.13e-07	0.0281	61.5	4.19	32.8	530	533	358	345	1380	1490	0.506	1.01	0	0.002	9.44	8.65	0.199	0.154	2120	1750	766	765	0	0	0	0	0	0	0	0	0	0	0	0	0	0	0	0	0	2030	354	0	0
5	0	1	5.06	0.0538	0.0542	1.53e-06	0.0477	46.9	11.8	54.9	132	119	142	127	931	1020	0.0506	0.134	0	0.000116	7.68	6.94	0.2	0.146	1760	1370	1200	1270	0	0	0	0	0	0	0	0	0	0	0	0	0	0	0	0	0	1130	134	0	0
6	0	1	2.9	0.0154	0.0167	0	0.0154	2.72	2.72	37	19.9	21	19	20	579	666	0	0.206	0	0	1.61	1.69	0.0625	0.00946	119	71.1	348	431	0	0	0	0	0	0	0	0	0	0	0	0	0	0	0	0	0	687	21.6	0	0
7	0	1	1.65	0.0197	0.0198	3.64e-07	0.0183	60.6	60.6	256	249	226	282	255	533	582	0	0.372	0	0	10.9	9.88	0.235	0.177	2060	1170	448	481	0	0	0	0	0	0	0	0	0	0	0	0	0	0	0	0	0	808	265	0	0
8	0	1	14.5	0.0838	0.0848	3.6e-06	0.0808	65.3	5.98	19.6	674	664	490	463	2990	3290	1.01	3.23	0.002	0.00677	18.4	16.6	0.412	0.252	4230	2600	1950	2050	0	0	0	0	0	0	0	0	0	0	0	0	0	0	0	0	0	3960	480	0	0
9	0	1	9.11	0.0847	0.0856	2.1e-06	0.0788	25.7	15.3	49.9	174	157	184	165	2220	2390	0.339	0.755	0.000116	0.00182	12	10.8	0.223	0.161	1930	1430	2010	2100	0	0	0	0	0	0	0	0	0	0	0	0	0	0	0	0	0	2550	176	0	0
10	0	1	17.4	0.12	0.12	8.77e-06	0.0811	96.8	15.4	34.6	953	938	783	759	4140	4200	3.6	5.23	0.00677	0.0195	29.2	28	0.53	0.474	4910	4490	2880	2870	0	0	0	0	0	0	0	0	0	0	0	0	0	0	0	0	0	5140	787	0	0
11	0	1	2.93	0.0286	0.0287	0	0.0286	32	5.04	48.7	272	263	181	164	1580	1740	0	1.61	0	0	5.51	4.56	0.11	0.0616	1090	620	706	729	0	0	0	0	0	0	0	0	0	0	0	0	0	0	0	0	0	2000	169	0	0
12	0	1	3.94	0.0431	0.0434	1.62e-06	0.0393	64.8	5.43	32.3	261	257	199	187	633	678	0	1.79	0	0	9.75	8.83	0.207	0.141	2570	1820	1020	1000	0	0	0	0	0	0	0	0	0	0	0	0	0	0	0	0	0	938	196	0	0
13	0	1	17.5	0.363	0.363	0	0.363	1530	94.4	89.7	589	546	507	459	6850	7130	2.36	6.02	0.00182	0.0146	519	527	0.548	0.323	4860	2990	4330	9370	0	0	0	0	0	0	0	0	0	0	0	0	0	0	0	0	0	7690	987	0	0
14	0	1	1.71	0.0165	0.0165	9.73e-07	0.0064	8.91	3.11	46.8	1360	1370	565	569	925	926	0	0.656	0	0	3.14	3.12	0.0438	0.0425	350	345	416	380	0	0	0	0	0	0	0	0	0	0	0	0	0	0	0	0	0	2300	572	0	0
15	0	1	3.22	0.027	0.0266	0	0.027	24.2	24.2	185	91.3	69.5	110	83.8	1760	1760	0	0.189	0	0	3.5	2.71	0.0354	0.0181	531	322	737	706	0	0	0	0	0	0	0	0	0	0	0	0	0	0	0	0	0	1830	86.5	0	0
16	0	1	6.57	0.0649	0.0651	2.3e-06	0.0629	50.6	10.4	44.6	1510	1550	722	725	3490	3790	0.845	2.56	0	0.0152	11.7	10.1	0.187	0.118	1670	1080	1550	1620	0	0	0	0	0	0	0	0	0	0	0	0	0	0	0	0	0	5340	735	0	0
17	0	1	2.57	0.0271	0.0273	0	0.0271	36.5	36.5	137	97.4	82.3	107	89.7	1350	1500	0	0.401	0	0	5.26	4.48	0.125	0.0722	1300	730	652	684	0	0	0	0	0	0	0	0	0	0	0	0	0	0	0	0	0	1580	94.2	0	0
18	0	1	3.61	0.0337	0.0333	0	0.0337	102	102	372	482	398	572	473	577	587	0	2.09	0	0	13.4	11.3	0.37	0.156	2910	1650	877	853	0	0	0	0	0	0	0	0	0	0	0	0	0	0	0	0	0	987	485	0	0
19	0	1	2.65	0.0244	0.024	0	0.0244	57.6	57.6	300	268	221	319	263	357	361	0	0.544	0	0	8.04	6.72	0.212	0.122	1690	984	633	617	0	0	0	0	0	0	0	0	0	0	0	0	0	0	0	0	0	583	269	0	0
20	0	1	6.57	0.0557	0.0548	0	0.0557	60.5	8.5	49	227	187	269	222	423	417	0.591	0.895	0	0.00233	7.35	6.13	0.129	0.0803	1070	654	1460	1460	0	0	0	0	0	0	0	0	0	0	0	0	0	0	0	0	0	604	228	0	0
21	0	1	11.8	0.105	0.103	0	0.105	122	16.9	51.7	897	793	834	714	1120	1110	2.98	6.41	0.00233	0.0063	18.9	16.1	0.279	0.111	2760	1600	2740	2740	0	0	0	0	0	0	0	0	0	0	0	0	0	0	0	0	0	1910	730	0	0
22	0	1	5.29	0.0681	0.0692	0	0.0681	88.4	3.02	14.1	307	286	257	239	1280	1460	0	15.4	0	0	14.6	13.6	0.384	0.0368	3620	1390	1550	1660	0	0	0	0	0	0	0	0	0	0	0	0	0	0	0	0	0	1760	252	0	0
23	0	1	18.9	0.193	0.193	8.83e-06	0.0318	43.4	38.3	58.1	1130	1130	1000	1000	2830	2830	21.8	22.1	0.0063	0.0138	32.9	32.9	0.25	0.248	4000	3990	4900	4830	0	0	0	0	0	0	0	0	0	0	0	0	0	0	0	0	0	3980	1030	0	0
24	0	1	3.14	0.0256	0.0253	0	0.0256	2.85	2.85	15.9	7.03	6.01	7.7	6.51	58.7	57.1	0	0.047	0	0	0.723	0.574	0.0156	0.00692	138	81.7	643	658	0	0	0	0	0	0	0	0	0	0	0	0	0	0	0	0	0	63.2	7.08	0	0
25	0	1	2.25	0.0227	0.0232	0	0.0227	150	150	419	50.6	43.4	127	106	106	114	0	1.6	0	0	1.66	1.68	0.0883	0.0129	7740	3270	465	539	0	0	0	0	0	0	0	0	0	0	0	0	0	0	0	0	0	159	108	0	0
26	0	1	73.1	0.875	0.872	0	0.875	350	91.3	34.2	4540	4210	3330	3040	20200	21000	39.7	114	0.0632	0.191	613	621	1.39	0.441	18400	8780	20900	22800	0	0	0	0	0	0	0	0	0	0	0	0	0	0	0	0	0	25400	3670	0	0
1	0	2	3.98	0.0015	0.00149	0	0.0015	0.0439	0.0439	8.45	0.0985	0.0751	0.0791	0.0626	1.96	1.57	0	0.0443	0	0	0.0265	0.0216	0.000594	0	1.4	0.653	36	34.3	0	0	0	0	0	0	0	0	0	0	0	0	0	0	0	0	0	1.69	0.0843	0	0
2	0	2	4.34	0.00172	0.00169	0	0.00172	0.0908	0.0908	14.1	0.177	0.129	0.141	0.107	2.33	1.83	0	0.0503	0	0	0.026	0.0207	0.000887	0	3.02	1.46	40.8	38.5	0	0	0	0	0	0	0	0	0	0	0	0	0	0	0	0	0	2.01	0.127	0	0
3	0	2	4.45	0.0522	0.0514	2.92e-06	0.01	23.6	23.6	73	66.7	63.9	65	62.4	996	989	0	0.03	0	0	4.66	4.48	0.111	0.105	926	879	913	844	0	0	0	0	0	0	0	0	0	0	0	0	0	0	0	0	0	1050	66.9	0	0
4	0	2	10.3	0.0279	0.0268	1.54e-06	0.0246	43.1	2.71	33.2	394	384	235	219	516	512	0.0946	0.287	0	0.000601	5.07	4.27	0.117	0.0814	1470	1170	539	427	0	0	0	0	0	0	0	0	0	0	0	0	0	0	0	0	0	895	223	0	0
5	0	2	5.06	0.0602	0.0575	3.69e-06	0.054	33.4	10.3	60	93.3	76.9	91.2	75.6	1260	1270	0.03	0.075	0	4.81e-05	5.96	4.95	0.147	0.0985	1250	955	1000	995	0	0	0	0	0	0	0	0	0	0	0	0	0	0	0	0	0	1350	80.5	0	0
6	0	2	2.9	0.00894	0.00859	0	0.00894	1.11	1.11	23	2.37	1.58	2.08	1.4	9.09	7.9	0	0.0426	0	0	0.29	0.197	0.0048	0	46.7	29.1	175	187	0	0	0	0	0	0	0	0	0	0	0	0	0	0	0	0	0	9.53	1.6	0	0
7	0	2	1.65	0.0206	0.0202	7.65e-07	0.0159	44.1	44.1	257	123	111	147	134	518	523	0	0.139	0	0	6.16	5.59	0.125	0.105	1460	1270	371	293	0	0	0	0	0	0	0	0	0	0	0	0	0	0	0	0	0	634	139	0	0
8	0	2	14.5	0.0838	0.0772	0	0.0838	136	4.51	20.4	620	541	463	378	2160	2140	0.287	0.88	0.000601	0.00254	11.4	8.71	0.387	0.204	5440	3260	1490	1310	0	0	0	0	0	0	0	0	0	0	0	0	0	0	0	0	0	2680	387	0	0
9	0	2	9.11	0.0817	0.0781	5.06e-06	0.0768	29.8	11.3	52.4	134	108	132	106	1940	1950	0.118	0.292	4.81e-05	0.000611	7.74	6.32	0.174	0.114	1670	1230	1460	1420	0	0	0	0	0	0	0	0	0	0	0	0	0	0	0	0	0	2060	113	0	0
10	0	2	17.4	0.115	0.115	4.36e-06	0.0889	90.9	12.1	36.7	724	711	585	564	3000	3060	1.02	2.23	0.00254	0.00672	16.5	15.6	0.406	0.361	5940	5450	1900	1820	0	0	0	0	0	0	0	0	0	0	0	0	0	0	0	0	0	3770	580	0	0
11	0	2	2.93	0.0318	0.0298	0	0.0318	15.9	4.26	50.8	200	190	107	97	1540	1540	0	1.29	0	0	3.45	2.6	0.0706	0.0369	590	394	657	546	0	0	0	0	0	0	0	0	0	0	0	0	0	0	0	0	0	1730	99.6	0	0
12	0	2	3.94	0.0481	0.0449	2.32e-06	0.0462	152	4.68	36.8	327	280	306	246	705	690	0	1.61	0	0	6.49	5.1	0.239	0.144	4610	3130	953	801	0	0	0	0	0	0	0	0	0	0	0	0	0	0	0	0	0	972	251	0	0
13	0	2	17.5	1.15	1.12	2.84e-05	1.14	6780	381	150	577	535	489	451	10200	9910	1.58	3.33	0.000611	0.00901	2270	2220	0.525	0.409	6110	5180	3330	24100	0	0	0	0	0	0	0	0	0	0	0	0	0	0	0	0	0	10500	2680	0	0
14	0	2	1.71	0.0185	0.0185	2.67e-06	0.00718	13.9	2.87	53.5	1250	1250	524	524	899	899	0	0.494	0	0	1.95	1.94	0.0484	0.0471	463	458	389	331	0	0	0	0	0	0	0	0	0	0	0	0	0	0	0	0	0	2140	526	0	0
15	0	2	3.22	0.0295	0.0292	0	0.0295	3.86	3.86	40.2	8.42	6.86	9.04	7.41	1500	1490	0	0.0381	0	0	1.34	1.03	0.0148	0.0073	146	110	702	621	0	0	0	0	0	0	0	0	0	0	0	0	0	0	0	0	0	1500	8.44	0	0
16	0	2	6.57	0.0725	0.0683	3.32e-06	0.0722	48.9	9.02	48.1	1360	1330	638	607	3410	3420	0.532	1.63	0	0.0104	7.5	5.81	0.199	0.112	2070	1360	1370	1290	0	0	0	0	0	0	0	0	0	0	0	0	0	0	0	0	0	4750	613	0	0
17	0	2	2.57	0.0299	0.0279	0	0.0299	23.2	23.2	162	48.7	36.7	50.1	37.9	1310	1310	0	0.195	0	0	3.36	2.53	0.0847	0.0438	867	558	597	481	0	0	0	0	0	0	0	0	0	0	0	0	0	0	0	0	0	1340	40.4	0	0
18	0	2	3.61	0.0358	0.0347	0	0.0358	42.8	42.8	230	130	101	167	131	486	476	0	0.584	0	0	6.92	5.25	0.102	0.0425	1260	844	799	682	0	0	0	0	0	0	0	0	0	0	0	0	0	0	0	0	0	577	136	0	0
19	0	2	2.65	0.0261	0.0254	0	0.0261	23.6	23.6	182	73.2	57.4	94.5	74.1	301	295	0	0.158	0	0	4.25	3.22	0.0595	0.034	721	497	586	506	0	0	0	0	0	0	0	0	0	0	0	0	0	0	0	0	0	352	77.3	0	0
20	0	2	6.57	0.061	0.0606	0	0.061	25.3	7.82	53.4	60.8	48.5	77.6	61.9	374	369	0.195	0.292	0	0.000928	3.66	2.88	0.0382	0.0239	551	403	1320	1290	0	0	0	0	0	0	0	0	0	0	0	0	0	0	0	0	0	418	64.8	0	0
21	0	2	11.8	0.114	0.113	0	0.114	77	15.4	56.3	450	412	339	292	980	969	0.876	2.04	0.000928	0.00291	9.19	7.31	0.116	0.0428	2080	1410	2370	2280	0	0	0	0	0	0	0	0	0	0	0	0	0	0	0	0	0	1380	300	0	0
22	0	2	5.29	0.0755	0.0682	0	0.0755	198	2.66	15.8	435	333	408	310	1620	1590	0	16.1	0	0	10.8	8.7	0.442	0.0606	6310	2540	1380	1150	0	0	0	0	0	0	0	0	0	0	0	0	0	0	0	0	0	1940	319	0	0
23	0	2	18.9	0.204	0.204	1.24e-05	0.0331	74.3	33.1	63	837	836	694	694	2860	2860	18.2	18.4	0.00291	0.00835	18.4	18.4	0.224	0.222	5800	5780	3880	3710	0	0	0	0	0	0	0	0	0	0	0	0	0	0	0	0	0	3710	712	0	0
24	0	2	3.14	0.0287	0.0283	0	0.0287	1.52	1.52	14.8	4.2	3.42	4.11	3.35	77.7	76	0	0.0372	0	0	0.518	0.412	0.00952	0.00402	70.6	51.3	639	634	0	0	0	0	0	0	0	0	0	0	0	0	0	0	0	0	0	79.5	3.77	0	0
25	0	2	2.25	0.0262	0.0237	0	0.0262	112	112	752	33.9	24.8	88.2	65.5	125	117	0	0.9	0	0	1.34	1.13	0.0674	0.0069	5960	2630	470	379	0	0	0	0	0	0	0	0	0	0	0	0	0	0	0	0	0	142	66.6	0	0
26	0	2	73.1	1.64	1.59	0	1.64	575	170	46.6	3760	3360	2670	2350	21400	20800	28.3	77.3	0.0345	0.101	2270	2240	1.3	0.591	24100	14400	32600	32300	0	0	0	0	0	0	0	0	0	0	0	0	0	0	0	0	0	24200	4580	0	0
1	0	3	3.98	0.0025	0.00252	0	0.0025	1.48	1.48	44.3	7.92	7.14	5.71	5.27	11.4	10.7	0	0.259	0	0	0.518	0.492	0.0153	0	62.1	32.1	53.4	54.3	0	0	0	0	0	0	0	0	0	0	0	0	0	0	0	0	0	18.1	5.76	0	0
2	0	3	4.34	0.00294	0.00297	0	0.00294	3.24	3.24	76.6	16.8	15.6	12.5	11.8	13.1	12.6	0	0.567	0	0	0.542	0.538	0.0243	0	125	61.4	59	63.1	0	0	0	0	0	0	0	0	0	0	0	0	0	0	0	0	0	28.8	12.4	0	0
3	0	3	4.45	0.0815	0.0822	6.01e-06	0.0142	31.4	31.4	53.7	143	142	133	133	1880	1910	0	0.0698	0	0	6.15	6.13	0.146	0.143	1040	1030	1620	1510	0	0	0	0	0	0	0	0	0	0	0	0	0	0	0	0	0	2050	139	0	0
4	0	3	10.3	0.0428	0.0442	5.64e-06	0.0353	68.2	6.54	39.4	557	571	397	400	1040	1080	0.826	1.34	0	0.00266	7.58	7.49	0.126	0.102	1690	1620	936	750	0	0	0	0	0	0	0	0	0	0	0	0	0	0	0	0	0	1660	408	0	0
5	0	3	5.06	0.0948	0.0982	1.34e-05	0.0815	38.9	25.2	70.2	180	176	168	164	2410	2520	0.0698	0.206	0	0.000251	8.11	7.96	0.185	0.147	1290	1220	1780	1820	0	0	0	0	0	0	0	0	0	0	0	0	0	0	0	0	0	2690	172	0	0
6	0	3	2.9	0.0151	0.0154	0	0.0151	4.65	4.65	30.3	21.4	19.2	19	17.1	396	452	0	0.195	0	0	1.67	1.51	0.0289	0.0089	191	122	296	339	0	0	0	0	0	0	0	0	0	0	0	0	0	0	0	0	0	472	18.6	0	0
7	0	3	1.65	0.0313	0.032	4.82e-06	0.021	66.7	66.7	262	278	275	339	336	1050	1070	0	0.367	0	0	8.4	8.33	0.134	0.121	1540	1490	668	532	0	0	0	0	0	0	0	0	0	0	0	0	0	0	0	0	0	1350	344	0	0
8	0	3	14.5	0.127	0.134	0	0.127	116	11.1	23.3	842	851	671	670	4360	4740	1.34	4.29	0.00266	0.00891	16.3	16.2	0.382	0.254	4890	4070	2530	2330	0	0	0	0	0	0	0	0	0	0	0	0	0	0	0	0	0	5600	686	0	0
9	0	3	9.11	0.136	0.141	1.43e-05	0.117	43.8	31.5	61.9	264	258	246	241	4240	4420	0.401	1.01	0.000251	0.00189	12.9	12.7	0.23	0.188	1820	1720	2640	2620	0	0	0	0	0	0	0	0	0	0	0	0	0	0	0	0	0	4680	254	0	0
10	0	3	17.4	0.19	0.192	2.62e-05	0.098	102	29.8	42.9	1200	1200	1080	1080	6470	6500	4.66	6.58	0.00891	0.0236	27.2	27.1	0.456	0.428	6330	6170	3400	3310	0	0	0	0	0	0	0	0	0	0	0	0	0	0	0	0	0	7710	1100	0	0
11	0	3	2.93	0.0507	0.053	0	0.0507	20.4	11.5	60	264	270	156	157	3140	3340	0	1.65	0	0	4.35	4.18	0.0934	0.0604	661	575	1180	1020	0	0	0	0	0	0	0	0	0	0	0	0	0	0	0	0	0	3610	161	0	0
12	0	3	3.94	0.0724	0.076	5.46e-06	0.0696	118	11.2	41.6	374	375	341	337	1360	1450	0	2.14	0	0	8.17	8.05	0.192	0.141	3300	2930	1640	1370	0	0	0	0	0	0	0	0	0	0	0	0	0	0	0	0	0	1830	345	0	0
13	0	3	17.5	1.15	1.16	7.91e-05	1.12	6840	465	146	864	857	726	721	16500	16700	2.66	6.68	0.00189	0.0198	2300	2330	0.602	0.509	5600	5250	5960	25300	0	0	0	0	0	0	0	0	0	0	0	0	0	0	0	0	0	17600	3050	0	0
14	0	3	1.71	0.0295	0.0295	3.9e-06	0.00712	9.69	6.71	62.8	1380	1380	577	578	1840	1840	0	0.56	0	0	2.43	2.44	0.0471	0.0459	316	315	698	567	0	0	0	0	0	0	0	0	0	0	0	0	0	0	0	0	0	3230	581	0	0
15	0	3	3.22	0.051	0.0521	0	0.051	6.05	6.05	28.4	23.1	20.7	24.7	22	3170	3190	0	0.0767	0	0	1.5	1.36	0.02	0.0121	159	135	1300	1200	0	0	0	0	0	0	0	0	0	0	0	0	0	0	0	0	0	3210	23.4	0	0
16	0	3	6.57	0.116	0.121	8.15e-06	0.112	45.7	24.1	56.2	1530	1600	724	753	7000	7370	0.636	2.04	0	0.0145	9.72	9.62	0.198	0.143	1540	1400	2450	2350	0	0	0	0	0	0	0	0	0	0	0	0	0	0	0	0	0	8970	763	0	0
17	0	3	2.57	0.0462	0.0485	0	0.0462	32.3	32.3	114	99.1	95.6	98	94.8	2680	2870	0	0.471	0	0	4.23	4.1	0.107	0.0697	1020	871	1050	885	0	0	0	0	0	0	0	0	0	0	0	0	0	0	0	0	0	2970	98.9	0	0
18	0	3	3.61	0.0605	0.0623	0	0.0605	69.9	69.9	197	345	316	451	414	1030	1050	0	1.6	0	0	9.52	8.89	0.111	0.0648	1310	1080	1500	1250	0	0	0	0	0	0	0	0	0	0	0	0	0	0	0	0	0	1370	423	0	0
19	0	3	2.65	0.0442	0.0455	0	0.0442	38.1	38.1	152	190	173	248	227	638	650	0	0.409	0	0	5.7	5.25	0.0625	0.045	739	620	1090	934	0	0	0	0	0	0	0	0	0	0	0	0	0	0	0	0	0	824	232	0	0
20	0	3	6.57	0.107	0.109	2.14e-05	0.0916	40.1	22.5	62.6	182	171	234	221	803	805	0.471	0.814	0	0.00242	5.84	5.57	0.0507	0.0411	684	613	2430	2380	0	0	0	0	0	0	0	0	0	0	0	0	0	0	0	0	0	977	227	0	0
21	0	3	11.8	0.2	0.204	0	0.2	114	45.2	67.8	820	773	797	733	2120	2130	2.41	5.82	0.00242	0.00707	15.7	14.5	0.149	0.0845	2320	1870	4340	4270	0	0	0	0	0	0	0	0	0	0	0	0	0	0	0	0	0	2910	748	0	0
22	0	3	5.29	0.107	0.115	0	0.107	164	5.15	15.8	506	486	468	466	3100	3430	0	27.2	0	0	13.6	14.6	0.396	0.0501	4810	2690	2280	1960	0	0	0	0	0	0	0	0	0	0	0	0	0	0	0	0	0	3950	481	0	0
23	0	3	18.9	0.352	0.352	1.78e-05	0.0324	97.3	89	75.1	1360	1360	1300	1300	6140	6140	33	33.2	0.00707	0.0188	31.9	31.9	0.243	0.241	6000	5990	6970	6770	0	0	0	0	0	0	0	0	0	0	0	0	0	0	0	0	0	7530	1330	0	0
24	0	3	3.14	0.0478	0.0487	0	0.0478	1.91	1.91	9.19	9.02	8.2	8.3	7.55	146	147	0	0.0623	0	0	0.606	0.559	0.0113	0.00573	74.4	63.2	1130	1160	0	0	0	0	0	0	0	0	0	0	0	0	0	0	0	0	0	155	8.11	0	0
25	0	3	2.25	0.0363	0.0387	0	0.0363	150	150	585	56.2	54.1	134	132	219	237	0	2.34	0	0	1.51	1.77	0.0738	0.00474	6810	4130	733	648	0	0	0	0	0	0	0	0	0	0	0	0	0	0	0	0	0	294	134	0	0
26	0	3	73.1	2.03	2.07	0	2.03	801	293	48.8	5550	5320	4420	4290	41300	42500	53.5	158	0.0767	0.237	2410	2470	1.54	0.884	26700	19100	40700	42200	0	0	0	0	0	0	0	0	0	0	0	0	0	0	0	0	0	48000	6760	0	0
1	0	4	3.98	0.00122	0.00121	0	0.00122	5.17e-07	5.17e-07	0.000165	7.96e-06	7.29e-06	2.39e-05	2.36e-05	0.494	0.491	0	0.0614	0	0	7.97e-06	2.38e-05	1.65e-17	0	0	0	29.3	28.4	0	0	0	0	0	0	0	0	0	0	0	0	0	0	0	0	0	0.553	4.74e-05	0	0
2	0	4	4.34	0.00137	0.00137	0	0.00137	4.05e-07	4.05e-07	0.000114	7.37e-06	6.77e-06	2.21e-05	2.19e-05	0.693	0.689	0	0.0678	0	0	7.39e-06	2.21e-05	1.34e-17	0	0	0	33.2	32	0	0	0	0	0	0	0	0	0	0	0	0	0	0	0	0	0	0.757	4.4e-05	0	0
3	0	4	4.45	0.0316	0.0316	4.6e-06	0.00697	5.93	5.93	22.1	31.7	31.6	19.7	19.7	182	182	0	0.0169	0	0	5.34	5.33	0.115	0.112	264	262	583	609	0	0	0	0	0	0	0	0	0	0	0	0	0	0	0	0	0	213	25	0	0
4	0	4	10.3	0.0207	0.0206	8.95e-07	0.0206	22.5	1.78	28.5	381	377	172	168	253	257	0.129	0.395	0	0.00118	3.98	3.43	0.0908	0.0474	712	481	441	411	0	0	0	0	0	0	0	0	0	0	0	0	0	0	0	0	0	634	171	0	0
5	0	4	5.06	0.0368	0.0367	0	0.0368	6.8	5.3	49.5	35.9	31.3	22.6	19.7	239	226	0.0169	0.0469	0	0.000148	7.07	6.21	0.145	0.0614	300	187	715	754	0	0	0	0	0	0	0	0	0	0	0	0	0	0	0	0	0	257	25.9	0	0
6	0	4	2.9	0.00714	0.00715	0	0.00714	0.0116	0.0116	0.598	0.136	0.133	0.0537	0.0533	14.3	14.2	0	0.0508	0	0	0.052	0.0538	0.00234	0	0.253	0.199	148	167	0	0	0	0	0	0	0	0	0	0	0	0	0	0	0	0	0	14.4	0.107	0	0
7	0	4	1.65	0.0151	0.015	1.21e-06	0.0141	17.4	17.4	162	56.2	49.6	41.1	36.6	234	237	0	0.111	0	0	4.34	3.88	0.0736	0.0531	563	455	313	286	0	0	0	0	0	0	0	0	0	0	0	0	0	0	0	0	0	286	40.5	0	0
8	0	4	14.5	0.0633	0.0627	0	0.0633	37.9	3.44	18.7	452	438	226	218	813	834	0.395	1.23	0.00118	0.00377	10.8	9.44	0.233	0.0788	1770	1050	1300	1250	0	0	0	0	0	0	0	0	0	0	0	0	0	0	0	0	0	1270	227	0	0
9	0	4	9.11	0.053	0.0528	0	0.053	6.94	6.51	44.8	40.1	35.2	25.3	22.3	344	326	0.0976	0.257	0.000148	0.00114	9.26	8.16	0.119	0.0501	259	169	1110	1120	0	0	0	0	0	0	0	0	0	0	0	0	0	0	0	0	0	362	30.4	0	0
10	0	4	17.4	0.0912	0.0901	1.65e-05	0.0794	35.6	8.93	34.1	518	508	278	270	1250	1240	1.34	2.69	0.00377	0.0114	15.6	14.6	0.194	0.153	2010	1730	1810	1790	0	0	0	0	0	0	0	0	0	0	0	0	0	0	0	0	0	1750	285	0	0
11	0	4	2.93	0.0192	0.0192	0	0.0192	3.68	2.22	40.5	185	187	78.3	79.3	149	148	0	1.88	0	0	3.47	3.11	0.0723	0.0142	163	102	415	398	0	0	0	0	0	0	0	0	0	0	0	0	0	0	0	0	0	337	82.4	0	0
12	0	4	3.94	0.0341	0.0338	0	0.0341	24	3.13	31.2	182	175	91.5	87.2	360	366	0	1.76	0	0	5.66	4.85	0.119	0.0522	910	572	719	673	0	0	0	0	0	0	0	0	0	0	0	0	0	0	0	0	0	543	92	0	0
13	0	4	17.5	0.435	0.448	0	0.435	2430	117	100	288	284	151	147	2670	2720	2.14	4.91	0.00114	0.0203	836	866	0.312	0.158	1230	932	2540	9840	0	0	0	0	0	0	0	0	0	0	0	0	0	0	0	0	0	3010	1010	0	0
14	0	4	1.71	0.0111	0.0111	5.23e-06	0.00675	1.04	1.49	46.5	1300	1300	520	520	82.4	82.2	0	0.676	0	0	1.96	1.96	0.038	0.0354	45.5	44.9	247	224	0	0	0	0	0	0	0	0	0	0	0	0	0	0	0	0	0	1380	522	0	0
15	0	4	3.22	0.0186	0.0185	0	0.0186	0.349	0.349	6.14	1.69	1.56	1.09	1.01	86	86.4	0	0.0363	0	0	0.809	0.749	0.0152	0.000961	14.5	11.5	440	419	0	0	0	0	0	0	0	0	0	0	0	0	0	0	0	0	0	88	1.76	0	0
16	0	4	6.57	0.0453	0.0452	0	0.0453	8.17	5.12	40	1320	1350	536	551	385	386	0.712	2.22	0	0.0197	7.9	7.15	0.142	0.0454	309	197	952	933	0	0	0	0	0	0	0	0	0	0	0	0	0	0	0	0	0	1740	558	0	0
17	0	4	2.57	0.0203	0.0202	0	0.0203	15.5	15.5	130	38	32.1	28.6	24.4	217	221	0	0.279	0	0	3.36	2.94	0.0874	0.0269	521	322	430	401	0	0	0	0	0	0	0	0	0	0	0	0	0	0	0	0	0	254	27.4	0	0
18	0	4	3.61	0.0234	0.0232	0	0.0234	1.71	1.71	21.6	9.11	7.88	9.41	8.23	169	165	0	0.157	0	0	3.64	3.16	0.0157	0	56.8	39	549	514	0	0	0	0	0	0	0	0	0	0	0	0	0	0	0	0	0	173	11.4	0	0
19	0	4	2.65	0.017	0.0168	0	0.017	0.961	0.961	17.3	5.1	4.47	5.28	4.65	103	101	0	0.0495	0	0	2.22	1.94	0.00974	0.00233	32.3	23.7	395	375	0	0	0	0	0	0	0	0	0	0	0	0	0	0	0	0	0	105	6.6	0	0
20	0	4	6.57	0.0414	0.0411	0	0.0414	1.31	4.64	42.9	6.25	5.78	5.78	5.36	116	113	0.0979	0.152	0	0.00125	2.4	2.23	0.00233	0.00101	38.1	32.4	937	930	0	0	0	0	0	0	0	0	0	0	0	0	0	0	0	0	0	119	7.59	0	0
21	0	4	11.8	0.0778	0.0771	0	0.0778	13.4	10	49.8	313	304	138	135	384	375	0.309	0.89	0.00125	0.00366	6.68	6.13	0.0347	0	326	236	1740	1680	0	0	0	0	0	0	0	0	0	0	0	0	0	0	0	0	0	680	141	0	0
22	0	4	5.29	0.058	0.0573	0	0.058	52.5	2.33	14.9	205	179	125	114	800	826	0	13.5	0	0	10.7	9.44	0.256	0	1860	635	1200	1120	0	0	0	0	0	0	0	0	0	0	0	0	0	0	0	0	0	1020	123	0	0
23	0	4	18.9	0.154	0.154	2.45e-05	0.0317	30.4	23.8	55.4	528	528	279	279	1460	1460	14.4	14.6	0.00366	0.0108	18.6	18.6	0.0798	0.078	1530	1520	3200	3140	0	0	0	0	0	0	0	0	0	0	0	0	0	0	0	0	0	2000	298	0	0
24	0	4	3.14	0.02	0.02	0	0.02	0.347	0.347	5.95	1.93	1.79	1.22	1.13	16.1	15.6	0	0.0484	0	0	0.483	0.458	0.00997	0	17.7	14.4	440	452	0	0	0	0	0	0	0	0	0	0	0	0	0	0	0	0	0	17.5	1.59	0	0
25	0	4	2.25	0.0176	0.0176	0	0.0176	30.9	30.9	240	18.8	15.6	23.6	20	75.4	75.1	0	0.83	0	0	1.21	1.12	0.0451	0	1970	733	331	332	0	0	0	0	0	0	0	0	0	0	0	0	0	0	0	0	0	91.6	21.1	0	0
26	0	4	73.1	0.863	0.871	0	0.863	205	82.4	35.5	2890	2730	1380	1350	6470	6500	27.3	80.5	0.0622	0.191	915	933	0.513	0.0406	6010	3020	17100	18700	0	0	0	0	0	0	0	0	0	0	0	0	0	0	0	0	0	9320	2280	0	0
1	0	5	3.98	0.00113	0.00113	0	0.00113	5.35e-07	5.35e-07	0.000178	8.22e-06	7.36e-06	2.47e-05	2.43e-05	0.81	0.803	0	0.0781	0	0	8.23e-06	2.46e-05	1.97e-17	0	0	0	26.7	25.7	0	0	0	0	0	0	0	0	0	0	0	0	0	0	0	0	0	0.881	4.88e-05	0	0
2	0	5	4.34	0.00128	0.00127	0	0.00128	4.19e-07	4.19e-07	0.000123	7.62e-06	6.84e-06	2.29e-05	2.25e-05	1.12	1.11	0	0.0863	0	0	7.63e-06	2.28e-05	1.59e-17	0	0	0	30.2	29	0	0	0	0	0	0	0	0	0	0	0	0	0	0	0	0	0	1.19	4.53e-05	0	0
3	0	5	4.45	0.0595	0.0595	8.43e-06	0.0106	9.27	9.27	12.6	49.6	48.3	29.9	29.2	532	538	0	0.0293	0	0	11	10.8	0.153	0.146	419	395	1080	1140	0	0	0	0	0	0	0	0	0	0	0	0	0	0	0	0	0	587	40	0	0
4	0	5	10.3	0.0354	0.0355	5.14e-06	0.0298	33.1	4.96	36.3	457	455	208	205	579	592	0.164	0.515	0	0.00174	11.4	10.4	0.172	0.137	1160	970	729	630	0	0	0	0	0	0	0	0	0	0	0	0	0	0	0	0	0	1050	216	0	0
5	0	5	5.06	0.0691	0.0692	1.23e-05	0.0592	12.1	16.7	60.6	62.2	54.8	38.2	33.7	669	691	0.0293	0.078	0	9.01e-05	14.3	12.7	0.194	0.149	524	412	1320	1360	0	0	0	0	0	0	0	0	0	0	0	0	0	0	0	0	0	746	46.5	0	0
6	0	5	2.9	0.00748	0.00748	0	0.00748	0.356	0.356	9.18	2.01	1.81	1.15	1.04	48.5	44	0	0.0867	0	0	0.591	0.539	0.023	0	13.6	9.04	147	164	0	0	0	0	0	0	0	0	0	0	0	0	0	0	0	0	0	45.9	1.58	0	0
7	0	5	1.65	0.0279	0.028	4.15e-06	0.0254	25.5	25.5	107	109	88.9	68.1	57.2	573	607	0	0.225	0	0	13.4	11.8	0.155	0.112	905	564	554	523	0	0	0	0	0	0	0	0	0	0	0	0	0	0	0	0	0	696	69	0	0
8	0	5	14.5	0.11	0.111	1.74e-05	0.107	131	8.7	22	807	727	438	391	2260	2400	0.515	1.64	0.00174	0.00627	27.3	23.5	0.588	0.378	5030	3160	2120	2040	0	0	0	0	0	0	0	0	0	0	0	0	0	0	0	0	0	3130	415	0	0
9	0	5	9.11	0.0938	0.094	1.7e-05	0.0845	22.5	18.3	53.4	85.1	74.1	52.4	45.7	1110	1150	0.165	0.408	9.01e-05	0.00207	19.4	17.2	0.236	0.175	667	499	1850	1890	0	0	0	0	0	0	0	0	0	0	0	0	0	0	0	0	0	1220	62.9	0	0
10	0	5	17.4	0.162	0.163	4.32e-05	0.0952	75.6	23.7	40	932	926	527	522	3420	3450	1.87	3.68	0.00627	0.0183	40.3	39.6	0.632	0.591	5100	4870	3010	2940	0	0	0	0	0	0	0	0	0	0	0	0	0	0	0	0	0	4380	562	0	0
11	0	5	2.93	0.0361	0.0361	0	0.0361	5.69	6.9	51.4	202	203	87.6	87.2	1090	1180	0	1.96	0	0	7.82	6.42	0.096	0.0583	254	158	774	746	0	0	0	0	0	0	0	0	0	0	0	0	0	0	0	0	0	1380	93.6	0	0
12	0	5	3.94	0.0617	0.0619	7.73e-06	0.0565	82.5	8.58	38.5	401	361	216	194	812	838	0	2.45	0	0	14.8	12.9	0.323	0.232	2830	2030	1280	1140	0	0	0	0	0	0	0	0	0	0	0	0	0	0	0	0	0	1200	207	0	0
13	0	5	17.5	1.12	1.11	9.5e-05	1.1	7210	440	147	557	509	320	292	8780	8700	2.37	4.85	0.00207	0.0244	2460	2440	0.71	0.532	3770	2920	4380	23800	0	0	0	0	0	0	0	0	0	0	0	0	0	0	0	0	0	9220	2730	0	0
14	0	5	1.71	0.021	0.021	7.37e-06	0.00694	3.43	4.29	56.1	1350	1350	545	545	636	637	0	0.719	0	0	4.42	4.41	0.0554	0.0543	153	151	452	410	0	0	0	0	0	0	0	0	0	0	0	0	0	0	0	0	0	1990	550	0	0
15	0	5	3.22	0.0348	0.0349	0	0.0348	0.679	0.679	5.3	3.56	2.82	2.17	1.72	1200	1200	0	0.0446	0	0	2.83	2.23	0.0194	0.0105	30.8	21.3	823	786	0	0	0	0	0	0	0	0	0	0	0	0	0	0	0	0	0	1210	3.96	0	0
16	0	5	6.57	0.0841	0.0843	1.12e-05	0.0813	26.3	14.6	48.7	1430	1460	598	610	2500	2670	0.764	2.41	0	0.0262	17.4	14.7	0.237	0.158	990	642	1720	1710	0	0	0	0	0	0	0	0	0	0	0	0	0	0	0	0	0	4130	625	0	0
17	0	5	2.57	0.0367	0.0368	0	0.0367	23.2	23.2	85.9	73.1	57	49.5	39.3	1090	1180	0	0.335	0	0	7.78	6.43	0.132	0.0818	849	516	773	715	0	0	0	0	0	0	0	0	0	0	0	0	0	0	0	0	0	1240	45.7	0	0
18	0	5	3.61	0.0449	0.0451	0	0.0449	4.12	4.12	15.6	23.6	19.6	23.5	19.5	462	460	0	0.214	0	0	13.4	11.1	0.0729	0.0327	166	109	1010	958	0	0	0	0	0	0	0	0	0	0	0	0	0	0	0	0	0	480	30.6	0	0
19	0	5	2.65	0.0325	0.0326	0	0.0325	2.27	2.27	12.4	12.9	10.7	12.9	10.7	284	282	0	0.0651	0	0	8.24	6.79	0.0445	0.0266	91.4	61.9	736	704	0	0	0	0	0	0	0	0	0	0	0	0	0	0	0	0	0	292	17.5	0	0
20	0	5	6.57	0.0767	0.0769	1.71e-05	0.0761	3.16	13.4	55.9	13.2	11	12.4	10.4	319	309	0.123	0.19	0	0.00155	7.78	6.51	0.0343	0.0226	89.6	64.2	1710	1710	0	0	0	0	0	0	0	0	0	0	0	0	0	0	0	0	0	320	16.9	0	0
21	0	5	11.8	0.146	0.147	0	0.146	41.9	27.4	60	414	390	196	183	994	975	0.405	1.16	0.00155	0.00499	20.9	17.5	0.152	0.0645	967	628	3200	3140	0	0	0	0	0	0	0	0	0	0	0	0	0	0	0	0	0	1370	201	0	0
22	0	5	5.29	0.101	0.102	0	0.101	185	4.65	16	608	478	387	321	1830	1950	0	30.4	0	0	24.8	21.8	0.642	0.0756	5940	2190	2000	1830	0	0	0	0	0	0	0	0	0	0	0	0	0	0	0	0	0	2450	343	0	0
23	0	5	18.9	0.281	0.281	3.42e-05	0.0322	95	64.1	69.6	1110	1100	633	633	3470	3470	31.6	31.9	0.00499	0.0149	47	47	0.383	0.38	4900	4890	5650	5530	0	0	0	0	0	0	0	0	0	0	0	0	0	0	0	0	0	4600	680	0	0
24	0	5	3.14	0.0352	0.0353	0	0.0352	0.773	0.773	4.7	3.03	2.48	2.02	1.64	39.3	36.3	0	0.0577	0	0	1.14	0.941	0.0144	0.00731	37	24.6	764	791	0	0	0	0	0	0	0	0	0	0	0	0	0	0	0	0	0	38.9	2.58	0	0
25	0	5	2.25	0.0306	0.0306	0	0.0306	41	41	129	37	29.1	40.5	32.7	148	150	0	1.4	0	0	2.75	2.45	0.0812	0.00811	2780	1090	601	573	0	0	0	0	0	0	0	0	0	0	0	0	0	0	0	0	0	181	35.1	0	0
26	0	5	73.1	1.84	1.83	0	1.84	615	245	47.2	4450	3950	2320	2100	20500	20600	47	128	0.0838	0.255	2560	2570	1.98	0.891	17000	8830	36400	38700	0	0	0	0	0	0	0	0	0	0	0	0	0	0	0	0	0	24600	4670	0	0
1	0	6	3.98	0.00105	0.00104	0	0.00105	5.17e-07	5.17e-07	0.000192	7.96e-06	6.84e-06	2.39e-05	2.33e-05	0.0285	0.0283	0	0.104	0	0	7.97e-06	2.37e-05	2.23e-17	0	0	0	21.9	20.8	0	0	0	0	0	0	0	0	0	0	0	0	0	0	0	0	0	0.132	4.7e-05	0	0
2	0	6	4.34	0.00118	0.00117	0	0.00118	4.05e-07	4.05e-07	0.000133	7.37e-06	6.37e-06	2.21e-05	2.17e-05	0.0416	0.0412	0	0.115	0	0	7.39e-06	2.2e-05	1.8e-17	0	0	0	24.8	23.5	0	0	0	0	0	0	0	0	0	0	0	0	0	0	0	0	0	0.156	4.36e-05	0	0
3	0	6	4.45	0.0211	0.0211	8.7e-06	0.00678	5.3e-07	5.3e-07	9.7e-06	9.8e-06	0	2.94e-05	0	3.84	3.84	0	0.00235	0	0	9.81e-06	0	9.56e-20	0	0	0	384	423	0	0	0	0	0	0	0	0	0	0	0	0	0	0	0	0	0	3.84	0	0	0
4	0	6	10.3	0.0134	0.0135	0	0.0134	1.7e-06	0.753	21.5	320	320	128	129	40	40.1	0.219	0.658	0	0.00431	5.04e-05	0.000152	3.63e-20	0	0	0	280	270	0	0	0	0	0	0	0	0	0	0	0	0	0	0	0	0	0	360	129	0	0
5	0	6	5.06	0.0235	0.0235	0	0.0235	9.83e-07	2.44	40.1	1.35e-06	0	4.05e-06	0	4.68	4.69	0.00235	0.00706	0	8.3e-05	1.35e-06	0	1.64e-20	0	0	0	473	472	0	0	0	0	0	0	0	0	0	0	0	0	0	0	0	0	0	4.7	0	0	0
6	0	6	2.9	0.00613	0.00613	0	0.00613	4.06e-07	4.06e-07	2.56e-05	4.35e-06	0	1.31e-05	0	2.09	2.09	0	0.0819	0	0	4.36e-06	0	2.78e-19	0	0	0	110	123	0	0	0	0	0	0	0	0	0	0	0	0	0	0	0	0	0	2.17	0	0	0
7	0	6	1.65	0.00923	0.00926	0	0.00923	7e-07	7e-07	2.92e-05	3.55e-06	0	1.07e-05	0	35.6	35.7	0	0.0108	0	0	3.56e-06	0	2.32e-20	0	0	0	191	186	0	0	0	0	0	0	0	0	0	0	0	0	0	0	0	0	0	35.8	0	0	0
8	0	6	14.5	0.0377	0.0379	0	0.0377	0.753	1.55	15.8	320	311	129	129	142	142	0.658	1.98	0.00431	0.013	0.000161	0.000484	7.11e-20	0	0	0	780	759	0	0	0	0	0	0	0	0	0	0	0	0	0	0	0	0	0	455	129	0	0
9	0	6	9.11	0.0341	0.0342	0	0.0341	2.44	3.49	39.4	2.18e-06	0	6.55e-06	0	9.64	9.65	0.089	0.177	8.3e-05	0.00223	2.19e-06	0	2.42e-20	0	0	0	688	685	0	0	0	0	0	0	0	0	0	0	0	0	0	0	0	0	0	9.83	0	0	0
10	0	6	17.4	0.0547	0.0549	0	0.0547	1.55	4.1	28.9	311	311	129	129	215	215	1.99	3.5	0.013	0.0391	0.000487	0.00147	2.77e-20	0	0	0	1100	1100	0	0	0	0	0	0	0	0	0	0	0	0	0	0	0	0	0	529	129	0	0
11	0	6	2.93	0.0137	0.0137	0	0.0137	4.65e-07	1.2	33.7	165	162	65.9	65.9	10.1	10.1	0	2.76	0	0	5.32e-06	0	3.44e-20	0	0	0	288	275	0	0	0	0	0	0	0	0	0	0	0	0	0	0	0	0	0	175	65.9	0	0
12	0	6	3.94	0.0218	0.0218	0	0.0218	1.33e-06	1.46	25.8	128	126	51.2	51.3	59.8	60	0	2.31	0	0	1.02e-05	0	1.22e-19	0	0	0	457	438	0	0	0	0	0	0	0	0	0	0	0	0	0	0	0	0	0	189	51.3	0	0
13	0	6	17.5	0.126	0.149	0	0.126	401	21.9	56.6	162	185	65.9	77	356	448	2.94	8.47	0.00223	0.054	134	157	1.25e-19	0	0	0	1520	2990	0	0	0	0	0	0	0	0	0	0	0	0	0	0	0	0	0	642	234	0	0
14	0	6	1.71	0.00791	0.0079	9.95e-06	0.00664	4.48e-07	0.871	42.5	1290	1290	516	516	5.75	5.74	0	1.01	0	0	3.16e-06	0	2.16e-20	0	0	0	166	158	0	0	0	0	0	0	0	0	0	0	0	0	0	0	0	0	0	1300	516	0	0
15	0	6	3.22	0.0168	0.0168	0	0.0168	4.83e-07	4.83e-07	1.11e-05	5.42e-06	0	1.63e-05	0	12	12.1	0	0.0462	0	0	5.43e-06	0	1.98e-20	0	0	0	351	337	0	0	0	0	0	0	0	0	0	0	0	0	0	0	0	0	0	12.1	0	0	0
16	0	6	6.57	0.0313	0.0313	0	0.0313	0.871	2.71	33.4	1290	1270	516	516	34.1	34.1	1.06	3.17	0	0.0578	2.93e-06	0	3.52e-20	0	0	0	633	627	0	0	0	0	0	0	0	0	0	0	0	0	0	0	0	0	0	1310	516	0	0
17	0	6	2.57	0.0133	0.0134	0	0.0133	1.13e-06	1.13e-06	3.25e-05	4.26e-06	0	1.28e-05	0	36.4	36.5	0	0.0487	0	0	4.27e-06	0	2.49e-20	0	0	0	279	268	0	0	0	0	0	0	0	0	0	0	0	0	0	0	0	0	0	36.5	0	0	0
18	0	6	3.61	0.0195	0.0195	0	0.0195	1.85e-07	1.85e-07	3.66e-06	9.48e-06	0	2.84e-05	0	3.09	3.1	0	0.117	0	0	9.49e-06	0	6.89e-20	0	0	0	409	391	0	0	0	0	0	0	0	0	0	0	0	0	0	0	0	0	0	3.21	0	0	0
19	0	6	2.65	0.0144	0.0144	0	0.0144	1.85e-07	1.85e-07	4.96e-06	7.1e-06	0	2.13e-05	0	1.89	1.89	0	0.0435	0	0	7.11e-06	0	5.31e-20	0	0	0	299	289	0	0	0	0	0	0	0	0	0	0	0	0	0	0	0	0	0	1.93	0	0	0
20	0	6	6.57	0.0373	0.0374	0	0.0373	1.21e-06	3.86	39.8	2.38e-06	0	7.13e-06	0	2.26	2.27	0.105	0.159	0	0.00286	2.38e-06	0	2.06e-20	0	0	0	752	749	0	0	0	0	0	0	0	0	0	0	0	0	0	0	0	0	0	2.43	0	0	0
21	0	6	11.8	0.0667	0.0669	0	0.0667	3.86	8.4	48.5	282	277	113	113	26	26.1	0.276	0.828	0.00286	0.00861	4.63e-06	0	3.73e-20	0	0	0	1350	1340	0	0	0	0	0	0	0	0	0	0	0	0	0	0	0	0	0	304	113	0	0
22	0	6	5.29	0.0317	0.0319	0	0.0317	1.34e-06	1.1	13.3	98.9	87.9	39.5	39.3	148	148	0	11.4	0	0	1.25e-05	0	1.06e-19	0	0	0	667	639	0	0	0	0	0	0	0	0	0	0	0	0	0	0	0	0	0	248	39.3	0	0
23	0	6	18.9	0.111	0.111	4.69e-05	0.0316	9.5	13.6	47.3	365	364	152	152	234	234	12.2	12.4	0.00861	0.0258	4.58e-06	0	3.35e-20	0	0	0	2230	2200	0	0	0	0	0	0	0	0	0	0	0	0	0	0	0	0	0	610	152	0	0
24	0	6	3.14	0.0185	0.0186	0	0.0185	9.09e-07	9.09e-07	1.89e-05	8.66e-06	0	2.6e-05	0	0.346	0.347	0	0.0617	0	0	8.67e-06	0	6.63e-20	0	0	0	358	372	0	0	0	0	0	0	0	0	0	0	0	0	0	0	0	0	0	0.408	0	0	0
25	0	6	2.25	0.0114	0.0114	0	0.0114	1.22e-06	1.22e-06	4.14e-05	5.98e-06	0	1.79e-05	0	8.66	8.67	0	0.0848	0	0	5.98e-06	0	1.09e-19	0	0	0	237	229	0	0	0	0	0	0	0	0	0	0	0	0	0	0	0	0	0	8.76	0	0	0
26	0	6	73.1	0.431	0.455	0	0.431	43.7	32.2	26.8	2260	2110	925	956	1040	1150	30	94.3	0.177	0.545	157	174	5.89e-23	0	0	0	7850	9090	0	0	0	0	0	0	0	0	0	0	0	0	0	0	0	0	0	3360	1130	0	0
1	0	7	3.98	0.000973	0.000962	0	0.000973	5.35e-07	5.35e-07	0.000208	8.22e-06	6.84e-06	2.47e-05	2.4e-05	0.0255	0.0252	0	0.128	0	0	8.23e-06	2.44e-05	2.67e-17	0	0	0	20.1	19	0	0	0	0	0	0	0	0	0	0	0	0	0	0	0	0	0	0.153	4.85e-05	0	0
2	0	7	4.34	0.0011	0.00109	0	0.0011	4.19e-07	4.19e-07	0.000144	7.62e-06	6.37e-06	2.29e-05	2.23e-05	0.0372	0.0368	0	0.141	0	0	7.63e-06	2.27e-05	2.16e-17	0	0	0	22.8	21.5	0	0	0	0	0	0	0	0	0	0	0	0	0	0	0	0	0	0.178	4.49e-05	0	0
3	0	7	4.45	0.0196	0.0196	9.22e-06	0.00677	5.48e-07	5.48e-07	1.04e-05	1.01e-05	0	3.04e-05	0	3.41	3.41	0	0.0029	0	0	1.01e-05	0	1.15e-19	0	0	0	353	387	0	0	0	0	0	0	0	0	0	0	0	0	0	0	0	0	0	3.41	0	0	0
4	0	7	10.3	0.0123	0.0123	0	0.0123	1.76e-06	0.652	19.8	331	329	132	133	19.3	19.3	0.269	0.809	0	0.00711	5.2e-05	0.000156	4.37e-20	0	0	0	254	243	0	0	0	0	0	0	0	0	0	0	0	0	0	0	0	0	0	349	133	0	0
5	0	7	5.06	0.0218	0.0218	0	0.0218	1.02e-06	2.18	37.2	1.4e-06	0	4.18e-06	0	4.16	4.17	0.0029	0.0087	0	0.000139	1.4e-06	0	1.97e-20	0	0	0	434	432	0	0	0	0	0	0	0	0	0	0	0	0	0	0	0	0	0	4.18	0	0	0
6	0	7	2.9	0.00569	0.00569	0	0.00569	4.19e-07	4.19e-07	2.75e-05	4.5e-06	0	1.35e-05	0	1.87	1.87	0	0.101	0	0	4.5e-06	0	3.33e-19	0	0	0	102	113	0	0	0	0	0	0	0	0	0	0	0	0	0	0	0	0	0	1.97	0	0	0
7	0	7	1.65	0.00847	0.00848	0	0.00847	7.24e-07	7.24e-07	3.19e-05	3.67e-06	0	1.1e-05	0	20.1	20.1	0	0.0132	0	0	3.68e-06	0	2.79e-20	0	0	0	173	168	0	0	0	0	0	0	0	0	0	0	0	0	0	0	0	0	0	20.1	0	0	0
8	0	7	14.5	0.0344	0.0344	0	0.0344	0.652	1.33	14.5	329	317	133	132	66.9	66.9	0.809	2.43	0.00711	0.0213	0.000165	0.000497	8.58e-20	0	0	0	703	680	0	0	0	0	0	0	0	0	0	0	0	0	0	0	0	0	0	386	132	0	0
9	0	7	9.11	0.0317	0.0317	0	0.0317	2.18	3.11	36.6	2.26e-06	0	6.77e-06	0	8.59	8.6	0.11	0.217	0.000139	0.00059	2.26e-06	0	2.89e-20	0	0	0	631	627	0	0	0	0	0	0	0	0	0	0	0	0	0	0	0	0	0	8.82	0	0	0
10	0	7	17.4	0.0497	0.0498	0	0.0497	1.33	3.75	28.1	317	316	132	132	103	103	2.44	4.19	0.0213	0.0641	0.0005	0.0015	3.34e-20	0	0	0	990	981	0	0	0	0	0	0	0	0	0	0	0	0	0	0	0	0	0	423	132	0	0
11	0	7	2.93	0.0127	0.0127	0	0.0127	4.8e-07	1.07	31.3	170	167	68.1	68.1	9.04	9.06	0	3.44	0	0	5.5e-06	0	4.13e-20	0	0	0	265	252	0	0	0	0	0	0	0	0	0	0	0	0	0	0	0	0	0	180	68.1	0	0
12	0	7	3.94	0.02	0.02	0	0.02	1.37e-06	1.56	29.2	132	130	53	52.9	26.8	26.8	0	2.37	0	0	1.06e-05	0	1.47e-19	0	0	0	415	395	0	0	0	0	0	0	0	0	0	0	0	0	0	0	0	0	0	159	52.9	0	0
13	0	7	17.5	0.069	0.0703	0	0.069	4.18	8.13	43.3	167	164	68.1	69.2	50.1	51.2	3.66	10.2	0.00059	0.00191	1.26e-05	0	1.5e-19	0	0	0	1390	1390	0	0	0	0	0	0	0	0	0	0	0	0	0	0	0	0	0	225	69.2	0	0
14	0	7	1.71	0.00735	0.00734	1.06e-05	0.00664	4.63e-07	0.776	39.5	1330	1330	534	533	5.13	5.13	0	1.26	0	0	3.26e-06	0	2.59e-20	0	0	0	153	145	0	0	0	0	0	0	0	0	0	0	0	0	0	0	0	0	0	1340	533	0	0
15	0	7	3.22	0.0156	0.0156	0	0.0156	4.99e-07	4.99e-07	1.2e-05	5.6e-06	0	1.68e-05	0	10.8	10.8	0	0.057	0	0	5.61e-06	0	2.38e-20	0	0	0	323	308	0	0	0	0	0	0	0	0	0	0	0	0	0	0	0	0	0	10.8	0	0	0
16	0	7	6.57	0.029	0.029	0	0.029	0.776	2.41	31	1330	1310	533	533	25	25	1.31	3.95	0	0.0955	3.02e-06	0	4.22e-20	0	0	0	579	572	0	0	0	0	0	0	0	0	0	0	0	0	0	0	0	0	0	1340	533	0	0
17	0	7	2.57	0.0123	0.0123	0	0.0123	1.16e-06	1.16e-06	3.54e-05	4.4e-06	0	1.32e-05	0	20.1	20.1	0	0.06	0	0	4.41e-06	0	3e-20	0	0	0	255	243	0	0	0	0	0	0	0	0	0	0	0	0	0	0	0	0	0	20.1	0	0	0
18	0	7	3.61	0.0181	0.0181	0	0.0181	1.91e-07	1.91e-07	3.94e-06	9.8e-06	0	2.94e-05	0	2.77	2.77	0	0.144	0	0	9.81e-06	0	8.25e-20	0	0	0	377	358	0	0	0	0	0	0	0	0	0	0	0	0	0	0	0	0	0	2.92	0	0	0
19	0	7	2.65	0.0134	0.0134	0	0.0134	1.91e-07	1.91e-07	5.34e-06	7.33e-06	0	2.2e-05	0	1.69	1.69	0	0.0531	0	0	7.34e-06	0	6.37e-20	0	0	0	276	265	0	0	0	0	0	0	0	0	0	0	0	0	0	0	0	0	0	1.75	0	0	0
20	0	7	6.57	0.0346	0.0347	0	0.0346	1.26e-06	3.44	37	2.46e-06	0	7.37e-06	0	2.02	2.03	0.129	0.194	0	0.00467	2.46e-06	0	2.47e-20	0	0	0	689	686	0	0	0	0	0	0	0	0	0	0	0	0	0	0	0	0	0	2.23	0	0	0
21	0	7	11.8	0.0619	0.062	0	0.0619	3.44	7.46	44.9	292	284	117	117	13.1	13.1	0.338	1.02	0.00467	0.014	4.79e-06	0	4.49e-20	0	0	0	1230	1230	0	0	0	0	0	0	0	0	0	0	0	0	0	0	0	0	0	299	117	0	0
22	0	7	5.29	0.0288	0.0288	0	0.0288	1.39e-06	0.988	12.8	102	88.6	40.9	40.4	66.8	66.7	0	13.6	0	0	1.3e-05	0	1.28e-19	0	0	0	599	570	0	0	0	0	0	0	0	0	0	0	0	0	0	0	0	0	0	169	40.4	0	0
23	0	7	18.9	0.102	0.102	4.98e-05	0.0316	8.45	11.9	43.8	373	373	157	157	106	106	14.6	14.9	0.014	0.0421	4.73e-06	0	4.05e-20	0	0	0	2020	1990	0	0	0	0	0	0	0	0	0	0	0	0	0	0	0	0	0	493	157	0	0
24	0	7	3.14	0.0172	0.0172	0	0.0172	9.4e-07	9.4e-07	2.04e-05	8.95e-06	0	2.69e-05	0	0.308	0.309	0	0.0761	0	0	8.96e-06	0	7.94e-20	0	0	0	330	341	0	0	0	0	0	0	0	0	0	0	0	0	0	0	0	0	0	0.385	0	0	0
25	0	7	2.25	0.0105	0.0105	0	0.0105	1.26e-06	1.26e-06	4.48e-05	6.17e-06	0	1.85e-05	0	3.79	3.79	0	0.105	0	0	6.18e-06	0	1.31e-19	0	0	0	217	208	0	0	0	0	0	0	0	0	0	0	0	0	0	0	0	0	0	3.9	0	0	0
26	0	7	73.1	0.329	0.331	0	0.329	27.8	20.9	23.6	2290	2000	944	937	336	337	35.8	108	0.204	0.613	0.0015	0.00453	5.89e-23	0	0	0	5780	6500	0	0	0	0	0	0	0	0	0	0	0	0	0	0	0	0	0	2450	938	0	0
1	0	8	3.98	0.000903	0.000893	0	0.000903	5.35e-07	5.35e-07	0.000224	8.22e-06	6.75e-06	2.47e-05	2.4e-05	0.022	0.0218	0	0.126	0	0	8.23e-06	2.44e-05	3.1e-17	0	0	0	18.7	17.7	0	0	0	0	0	0	0	0	0	0	0	0	0	0	0	0	0	0.148	4.84e-05	0	0
2	0	8	4.34	0.00102	0.00101	0	0.00102	4.19e-07	4.19e-07	0.000155	7.62e-06	6.29e-06	2.29e-05	2.23e-05	0.0321	0.0318	0	0.14	0	0	7.63e-06	2.27e-05	2.51e-17	0	0	0	21.2	20	0	0	0	0	0	0	0	0	0	0	0	0	0	0	0	0	0	0.171	4.49e-05	0	0
3	0	8	4.45	0.0182	0.0182	8.21e-06	0.00667	5.48e-07	5.48e-07	1.13e-05	1.01e-05	0	3.04e-05	0	2.94	2.94	0	0.00284	0	0	1.01e-05	0	1.33e-19	0	0	0	328	360	0	0	0	0	0	0	0	0	0	0	0	0	0	0	0	0	0	2.94	0	0	0
4	0	8	10.3	0.0116	0.0116	0	0.0116	1.76e-06	0.581	18.6	331	329	132	133	40	40	0.266	0.799	0	0.0072	5.2e-05	0.000156	5.07e-20	0	0	0	240	230	0	0	0	0	0	0	0	0	0	0	0	0	0	0	0	0	0	370	133	0	0
5	0	8	5.06	0.0202	0.0203	0	0.0202	1.02e-06	1.87	34.5	1.4e-06	0	4.18e-06	0	3.59	3.6	0.00284	0.00852	0	0.000142	1.4e-06	0	2.29e-20	0	0	0	403	401	0	0	0	0	0	0	0	0	0	0	0	0	0	0	0	0	0	3.61	0	0	0
6	0	8	2.9	0.00528	0.00528	0	0.00528	4.19e-07	4.19e-07	2.97e-05	4.5e-06	0	1.35e-05	0	1.61	1.61	0	0.0997	0	0	4.5e-06	0	3.88e-19	0	0	0	94.3	105	0	0	0	0	0	0	0	0	0	0	0	0	0	0	0	0	0	1.71	0	0	0
7	0	8	1.65	0.00801	0.00802	0	0.00801	7.24e-07	7.24e-07	3.37e-05	3.67e-06	0	1.1e-05	0	37.3	37.3	0	0.0131	0	0	3.68e-06	0	3.24e-20	0	0	0	164	159	0	0	0	0	0	0	0	0	0	0	0	0	0	0	0	0	0	37.3	0	0	0
8	0	8	14.5	0.0327	0.0328	0	0.0327	0.581	1.21	13.8	329	317	133	132	127	127	0.799	2.4	0.0072	0.0216	0.000166	0.000497	9.96e-20	0	0	0	669	648	0	0	0	0	0	0	0	0	0	0	0	0	0	0	0	0	0	446	132	0	0
9	0	8	9.11	0.0294	0.0294	0	0.0294	1.87	2.68	33.9	2.26e-06	0	6.77e-06	0	7.41	7.42	0.108	0.214	0.000142	0.000427	2.26e-06	0	3.36e-20	0	0	0	586	582	0	0	0	0	0	0	0	0	0	0	0	0	0	0	0	0	0	7.64	0	0	0
10	0	8	17.4	0.0473	0.0474	0	0.0473	1.21	3.39	26.7	317	315	132	132	196	196	2.41	4.23	0.0216	0.065	0.0005	0.0015	3.88e-20	0	0	0	943	935	0	0	0	0	0	0	0	0	0	0	0	0	0	0	0	0	0	515	132	0	0
11	0	8	2.93	0.0118	0.0118	0	0.0118	4.8e-07	1	31.8	170	167	68.1	68.1	7.81	7.82	0	3.44	0	0	5.5e-06	0	4.79e-20	0	0	0	246	234	0	0	0	0	0	0	0	0	0	0	0	0	0	0	0	0	0	178	68.1	0	0
12	0	8	3.94	0.0189	0.0189	0	0.0189	1.37e-06	1.43	28.2	132	130	53	52.9	56.5	56.5	0	2.43	0	0	1.06e-05	0	1.7e-19	0	0	0	393	374	0	0	0	0	0	0	0	0	0	0	0	0	0	0	0	0	0	189	52.9	0	0
13	0	8	17.5	0.0644	0.0644	0	0.0644	3.68	8.35	48.4	167	162	68.1	68	75.1	75.1	3.66	9.24	0.000427	0.00128	1.26e-05	0	1.74e-19	0	0	0	1300	1270	0	0	0	0	0	0	0	0	0	0	0	0	0	0	0	0	0	246	68	0	0
14	0	8	1.71	0.00682	0.00681	8.16e-06	0.00663	4.63e-07	0.668	36.6	1330	1330	534	533	4.43	4.43	0	1.34	0	0	3.26e-06	0	3.01e-20	0	0	0	142	135	0	0	0	0	0	0	0	0	0	0	0	0	0	0	0	0	0	1340	533	0	0
15	0	8	3.22	0.0144	0.0145	0	0.0144	4.99e-07	4.99e-07	1.29e-05	5.6e-06	0	1.68e-05	0	9.29	9.31	0	0.0559	0	0	5.61e-06	0	2.76e-20	0	0	0	300	286	0	0	0	0	0	0	0	0	0	0	0	0	0	0	0	0	0	9.36	0	0	0
16	0	8	6.57	0.027	0.027	0	0.027	0.668	2.22	30.7	1330	1310	533	533	27.8	27.8	1.4	4.21	0	0.101	3.02e-06	0	4.91e-20	0	0	0	540	533	0	0	0	0	0	0	0	0	0	0	0	0	0	0	0	0	0	1340	533	0	0
17	0	8	2.57	0.0115	0.0115	0	0.0115	1.16e-06	1.16e-06	3.76e-05	4.4e-06	0	1.32e-05	0	33.2	33.2	0	0.0592	0	0	4.41e-06	0	3.48e-20	0	0	0	240	229	0	0	0	0	0	0	0	0	0	0	0	0	0	0	0	0	0	33.3	0	0	0
18	0	8	3.61	0.0168	0.0168	0	0.0168	1.91e-07	1.91e-07	4.25e-06	9.8e-06	0	2.94e-05	0	2.39	2.39	0	0.142	0	0	9.81e-06	0	9.59e-20	0	0	0	350	332	0	0	0	0	0	0	0	0	0	0	0	0	0	0	0	0	0	2.53	0	0	0
19	0	8	2.65	0.0124	0.0124	0	0.0124	1.91e-07	1.91e-07	5.76e-06	7.33e-06	0	2.2e-05	0	1.46	1.46	0	0.0523	0	0	7.34e-06	0	7.4e-20	0	0	0	256	246	0	0	0	0	0	0	0	0	0	0	0	0	0	0	0	0	0	1.51	0	0	0
20	0	8	6.57	0.0321	0.0322	0	0.0321	1.26e-06	3.76	43.7	2.46e-06	0	7.37e-06	0	1.75	1.75	0.127	0.192	0	0.00378	2.46e-06	0	2.87e-20	0	0	0	640	637	0	0	0	0	0	0	0	0	0	0	0	0	0	0	0	0	0	1.95	0	0	0
21	0	8	11.8	0.0575	0.0576	0	0.0575	3.76	6.45	41.8	292	284	117	117	22	22.1	0.334	1	0.00378	0.0114	4.79e-06	0	5.21e-20	0	0	0	1150	1140	0	0	0	0	0	0	0	0	0	0	0	0	0	0	0	0	0	307	117	0	0
22	0	8	5.29	0.0276	0.0276	0	0.0276	1.39e-06	0.954	12.9	102	88.9	40.9	40.4	131	131	0	13.4	0	0	1.3e-05	0	1.48e-19	0	0	0	575	547	0	0	0	0	0	0	0	0	0	0	0	0	0	0	0	0	0	233	40.4	0	0
23	0	8	18.9	0.0957	0.0956	4.47e-05	0.0314	7.41	12.8	49.9	373	372	157	157	205	205	14.4	14.6	0.0114	0.0341	4.73e-06	0	4.7e-20	0	0	0	1910	1870	0	0	0	0	0	0	0	0	0	0	0	0	0	0	0	0	0	592	157	0	0
24	0	8	3.14	0.016	0.016	0	0.016	9.4e-07	9.4e-07	2.2e-05	8.95e-06	0	2.69e-05	0	0.266	0.266	0	0.0747	0	0	8.96e-06	0	9.23e-20	0	0	0	306	317	0	0	0	0	0	0	0	0	0	0	0	0	0	0	0	0	0	0.341	0	0	0
25	0	8	2.25	0.00982	0.00983	0	0.00982	1.26e-06	1.26e-06	4.8e-05	6.17e-06	0	1.85e-05	0	7.45	7.45	0	0.102	0	0	6.18e-06	0	1.52e-19	0	0	0	203	195	0	0	0	0	0	0	0	0	0	0	0	0	0	0	0	0	0	7.55	0	0	0
26	0	8	73.1	0.307	0.308	0	0.307	28.1	19.6	23.8	2290	2000	943	933	601	602	34.9	105	0.202	0.606	0.0015	0.00452	6.85e-23	0	0	0	5410	6040	0	0	0	0	0	0	0	0	0	0	0	0	0	0	0	0	0	2700	933	0	0
1	0	9	3.98	0.000838	0.00083	0	0.000838	5.17e-07	5.17e-07	0.000241	7.96e-06	6.6e-06	2.39e-05	2.33e-05	0.0184	0.0183	0	0.103	0	0	7.97e-06	2.37e-05	3.48e-17	0	0	0	17.6	16.7	0	0	0	0	0	0	0	0	0	0	0	0	0	0	0	0	0	0.121	4.7e-05	0	0
2	0	9	4.34	0.000947	0.000938	0	0.000947	4.05e-07	4.05e-07	0.000167	7.37e-06	6.14e-06	2.21e-05	2.16e-05	0.0269	0.0266	0	0.114	0	0	7.39e-06	2.2e-05	2.82e-17	0	0	0	19.9	18.9	0	0	0	0	0	0	0	0	0	0	0	0	0	0	0	0	0	0.14	4.35e-05	0	0
3	0	9	4.45	0.0169	0.0169	6.71e-06	0.00667	5.3e-07	5.3e-07	1.21e-05	9.8e-06	0	2.94e-05	0	2.46	2.46	0	0.0023	0	0	9.81e-06	0	1.49e-19	0	0	0	308	339	0	0	0	0	0	0	0	0	0	0	0	0	0	0	0	0	0	2.46	0	0	0
4	0	9	10.3	0.0108	0.0108	0	0.0108	1.7e-06	0.485	17.3	320	319	128	128	26.8	26.8	0.216	0.65	0	0.00522	5.04e-05	0.000152	5.69e-20	0	0	0	225	217	0	0	0	0	0	0	0	0	0	0	0	0	0	0	0	0	0	346	128	0	0
5	0	9	5.06	0.0188	0.0188	0	0.0188	9.83e-07	1.56	32.1	1.35e-06	0	4.05e-06	0	3.01	3.01	0.0023	0.00692	0	0.000103	1.35e-06	0	2.57e-20	0	0	0	380	379	0	0	0	0	0	0	0	0	0	0	0	0	0	0	0	0	0	3.02	0	0	0
6	0	9	2.9	0.0049	0.0049	0	0.0049	4.06e-07	4.06e-07	3.19e-05	4.35e-06	0	1.31e-05	1.08e-05	1.35	1.35	0	0.081	0	0	4.36e-06	0	4.35e-19	0	0	0	88.6	98.6	0	0	0	0	0	0	0	0	0	0	0	0	0	0	0	0	0	1.43	1.08e-05	0	0
7	0	9	1.65	0.00742	0.00744	0	0.00742	7e-07	7e-07	3.64e-05	3.55e-06	0	1.07e-05	0	23.8	23.9	0	0.0105	0	0	3.56e-06	0	3.63e-20	0	0	0	154	150	0	0	0	0	0	0	0	0	0	0	0	0	0	0	0	0	0	23.9	0	0	0
8	0	9	14.5	0.0303	0.0304	0	0.0303	0.485	1.14	14.5	319	309	128	128	87.9	87.9	0.65	1.96	0.00522	0.0157	0.000161	0.000483	1.12e-19	0	0	0	628	611	0	0	0	0	0	0	0	0	0	0	0	0	0	0	0	0	0	399	128	0	0
9	0	9	9.11	0.0273	0.0273	0	0.0273	1.56	2.23	31.5	2.18e-06	0	1.74e-05	0	6.2	6.21	0.0879	0.174	0.000103	0.000309	2.19e-06	0	3.77e-20	0	0	0	552	550	0	0	0	0	0	0	0	0	0	0	0	0	0	0	0	0	0	6.39	0	0	0
10	0	9	17.4	0.0439	0.044	0	0.0439	1.14	2.83	24.8	309	308	128	129	134	134	1.97	3.68	0.0157	0.0472	0.000486	0.00146	4.35e-20	0	0	0	888	883	0	0	0	0	0	0	0	0	0	0	0	0	0	0	0	0	0	446	129	0	0
11	0	9	2.93	0.011	0.011	0	0.011	4.65e-07	1.16	40.9	165	163	65.9	66	6.53	6.54	0	2.27	0	0	5.32e-06	0	5.38e-20	0	0	0	231	221	0	0	0	0	0	0	0	0	0	0	0	0	0	0	0	0	0	172	66	0	0
12	0	9	3.94	0.0175	0.0175	0	0.0175	1.33e-06	1.19	26.1	128	126	51.2	51.3	37.9	38	0	2.26	0	0	1.02e-05	0	1.91e-19	0	0	0	368	352	0	0	0	0	0	0	0	0	0	0	0	0	0	0	0	0	0	166	51.3	0	0
13	0	9	17.5	0.0597	0.0598	0	0.0597	3.4	6.97	44.9	163	158	66	65.8	54.1	54.2	2.44	7.33	0.000309	0.000928	1.22e-05	0	1.95e-19	0	0	0	1220	1200	0	0	0	0	0	0	0	0	0	0	0	0	0	0	0	0	0	219	65.8	0	0
14	0	9	1.71	0.00633	0.00634	0	0.00633	4.48e-07	0.56	34	1290	1290	516	517	3.71	3.72	0	1.25	0	0	3.16e-06	0	3.38e-20	0	0	0	133	128	0	0	0	0	0	0	0	0	0	0	0	0	0	0	0	0	0	1300	517	0	0
15	0	9	3.22	0.0134	0.0134	0	0.0134	4.83e-07	4.83e-07	1.39e-05	5.42e-06	0	1.63e-05	0	7.78	7.79	0	0.0452	0	0	5.43e-06	0	3.1e-20	0	0	0	281	270	0	0	0	0	0	0	0	0	0	0	0	0	0	0	0	0	0	7.84	0	0	0
16	0	9	6.57	0.0251	0.0251	0	0.0251	0.56	2.34	35.9	1290	1280	517	517	21.6	21.6	1.3	3.9	0	0.0651	2.93e-06	0	5.5e-20	0	0	0	509	503	0	0	0	0	0	0	0	0	0	0	0	0	0	0	0	0	0	1300	517	0	0
17	0	9	2.57	0.0107	0.0107	0	0.0107	1.13e-06	1.13e-06	4.06e-05	4.26e-06	0	1.28e-05	0	23.3	23.4	0	0.0481	0	0	4.27e-06	0	3.91e-20	0	0	0	225	216	0	0	0	0	0	0	0	0	0	0	0	0	0	0	0	0	0	23.4	0	0	0
18	0	9	3.61	0.0156	0.0156	0	0.0156	1.85e-07	1.85e-07	4.57e-06	9.48e-06	0	2.84e-05	0	2	2	0	0.115	0	0	9.49e-06	0	1.08e-19	0	0	0	328	314	0	0	0	0	0	0	0	0	0	0	0	0	0	0	0	0	0	2.12	0	0	0
19	0	9	2.65	0.0115	0.0115	0	0.0115	1.85e-07	1.85e-07	6.2e-06	7.1e-06	0	2.13e-05	0	1.22	1.22	0	0.0425	0	0	7.11e-06	0	8.3e-20	0	0	0	240	232	0	0	0	0	0	0	0	0	0	0	0	0	0	0	0	0	0	1.26	0	0	0
20	0	9	6.57	0.0298	0.0299	0	0.0298	1.21e-06	3.32	42.8	2.38e-06	0	7.13e-06	0	1.46	1.47	0.103	0.156	0	0.00257	2.38e-06	0	3.22e-20	0	0	0	604	601	0	0	0	0	0	0	0	0	0	0	0	0	0	0	0	0	0	1.62	0	0	0
21	0	9	11.8	0.0534	0.0535	0	0.0534	3.32	5.38	38.8	282	275	113	113	15.6	15.6	0.271	0.813	0.00257	0.00772	4.63e-06	0	5.85e-20	0	0	0	1080	1080	0	0	0	0	0	0	0	0	0	0	0	0	0	0	0	0	0	292	113	0	0
22	0	9	5.29	0.0256	0.0256	0	0.0256	1.34e-06	0.808	12.2	98.9	86.8	39.5	39.2	90.5	90.5	0	12.3	0	0	1.25e-05	0	1.66e-19	0	0	0	538	515	0	0	0	0	0	0	0	0	0	0	0	0	0	0	0	0	0	190	39.2	0	0
23	0	9	18.9	0.0888	0.0887	3.66e-05	0.0313	6.19	11	47.6	362	362	152	152	143	143	13.1	13.3	0.00772	0.0232	4.58e-06	0	5.27e-20	0	0	0	1800	1770	0	0	0	0	0	0	0	0	0	0	0	0	0	0	0	0	0	517	152	0	0
24	0	9	3.14	0.0148	0.0149	0	0.0148	9.09e-07	9.09e-07	2.36e-05	8.66e-06	0	2.6e-05	0	0.223	0.223	0	0.0603	0	0	8.67e-06	0	1.04e-19	0	0	0	288	299	0	0	0	0	0	0	0	0	0	0	0	0	0	0	0	0	0	0.283	0	0	0
25	0	9	2.25	0.00913	0.00914	0	0.00913	1.22e-06	1.22e-06	5.17e-05	5.98e-06	0	1.79e-05	0	5.2	5.21	0	0.0828	0	0	5.98e-06	0	1.71e-19	0	0	0	190	184	0	0	0	0	0	0	0	0	0	0	0	0	0	0	0	0	0	5.29	0	0	0
26	0	9	73.1	0.286	0.287	0	0.286	24.3	16.6	22.3	2230	1960	915	907	419	419	30.6	92.1	0.136	0.41	0.00146	0.0044	7.67e-23	0	0	0	5110	5720	0	0	0	0	0	0	0	0	0	0	0	0	0	0	0	0	0	2470	907	0	0
1	0	10	3.98	0.000779	0.000774	0	0.000779	5.35e-07	5.35e-07	0.000258	8.22e-06	7e-06	2.47e-05	2.42e-05	0.0165	0.0164	0	0.0778	0	0	8.23e-06	2.46e-05	4.17e-17	0	0	0	18.3	17.6	0	0	0	0	0	0	0	0	0	0	0	0	0	0	0	0	0	0.0941	4.87e-05	0	0
2	0	10	4.34	0.000879	0.000874	0	0.000879	4.19e-07	4.19e-07	0.000179	7.62e-06	6.51e-06	2.29e-05	2.24e-05	0.024	0.0239	0	0.0859	0	0	7.63e-06	2.28e-05	3.38e-17	0	0	0	20.7	19.9	0	0	0	0	0	0	0	0	0	0	0	0	0	0	0	0	0	0.11	4.52e-05	0	0
3	0	10	4.45	0.0157	0.0157	4.3e-06	0.00667	0.00101	0.00101	0.0237	0.00524	0.00522	0.00252	0.00249	15.4	15.3	0	0.00174	0	0	0.000432	0.000485	7.67e-07	7.04e-07	0.000495	0.000489	321	356	0	0	0	0	0	0	0	0	0	0	0	0	0	0	0	0	0	15.4	0.00298	0	0
4	0	10	10.3	0.0102	0.0102	0	0.0102	0.0858	0.451	16.4	331	330	133	133	11.2	11.2	0.164	0.492	0	0.00297	0.00298	0.00672	8.73e-05	0	0.76	0.712	240	232	0	0	0	0	0	0	0	0	0	0	0	0	0	0	0	0	0	342	133	0	0
5	0	10	5.06	0.0175	0.0175	0	0.0175	0.00101	1.75	37.5	0.00522	0.00517	0.0025	0.00249	16.3	16.3	0.00174	0.00524	0	2.87e-05	0.000487	0.00125	7.04e-07	0	0.000489	0.000439	398	398	0	0	0	0	0	0	0	0	0	0	0	0	0	0	0	0	0	16.3	0.00374	0	0
6	0	10	2.9	0.00455	0.00456	0	0.00455	4.19e-07	4.19e-07	3.44e-05	4.5e-06	0	1.35e-05	1.35e-05	1.21	1.21	0	0.0611	0	0	4.5e-06	0	5.21e-19	0	0	0	92.4	104	0	0	0	0	0	0	0	0	0	0	0	0	0	0	0	0	0	1.27	1.35e-05	0	0
7	0	10	1.65	0.00693	0.00694	0	0.00693	0.0293	0.0293	1.58	0.125	0.125	0.0753	0.0752	9.19	9.18	0	0.00843	0	0	0.00168	0.00197	2.53e-05	6.23e-06	0.154	0.146	161	158	0	0	0	0	0	0	0	0	0	0	0	0	0	0	0	0	0	9.32	0.0771	0	0
8	0	10	14.5	0.0289	0.029	0	0.0289	0.502	1.1	14.2	330	321	133	133	50.1	50	0.492	1.48	0.00297	0.00892	0.0119	0.0293	5.9e-05	0	0.986	0.753	673	656	0	0	0	0	0	0	0	0	0	0	0	0	0	0	0	0	0	373	133	0	0
9	0	10	9.11	0.0254	0.0254	0	0.0254	1.75	1.99	29.3	0.00517	0.00513	0.00251	0.0025	20.7	20.7	0.0664	0.132	2.87e-05	0.00171	0.00127	0.0028	1.76e-10	0	0.000439	0.000394	579	577	0	0	0	0	0	0	0	0	0	0	0	0	0	0	0	0	0	20.8	0.0053	0	0
10	0	10	17.4	0.0418	0.0418	0	0.0418	1.15	2.65	23.6	322	321	133	133	69.5	69.3	1.49	3.03	0.00892	0.0268	0.0336	0.0412	3.69e-05	1.55e-05	1.02	0.969	953	948	0	0	0	0	0	0	0	0	0	0	0	0	0	0	0	0	0	393	133	0	0
11	0	10	2.93	0.0102	0.0102	0	0.0102	0.00695	1.04	38	170	169	68.2	68.2	8.48	8.49	0	2.05	0	0	0.000223	0.000656	9.6e-06	0	0.0912	0.0815	241	232	0	0	0	0	0	0	0	0	0	0	0	0	0	0	0	0	0	179	68.2	0	0
12	0	10	3.94	0.0166	0.0166	0	0.0166	0.0364	1.1	24.8	133	131	53	53	16.8	16.7	0	2	0	0	0.00467	0.00926	7.2e-05	0	0.349	0.301	392	377	0	0	0	0	0	0	0	0	0	0	0	0	0	0	0	0	0	149	53	0	0
13	0	10	17.5	0.146	0.144	0	0.146	713	25.2	65.3	169	163	68.2	67.1	541	533	2.18	5.37	0.00171	0.0282	241	238	4.97e-05	0	0.3	0.252	1290	3270	0	0	0	0	0	0	0	0	0	0	0	0	0	0	0	0	0	702	305	0	0
14	0	10	1.71	0.00588	0.00589	0	0.00588	0.00613	0.499	31.6	1330	1340	534	535	5.62	5.63	0	1.14	0	0	0.000321	0.000955	1.51e-05	1.21e-05	0.0934	0.0926	139	134	0	0	0	0	0	0	0	0	0	0	0	0	0	0	0	0	0	1340	535	0	0
15	0	10	3.22	0.0125	0.0125	0	0.0125	0.0149	0.0149	0.44	0.00824	0.00819	0.0176	0.0175	10.7	10.8	0	0.0341	0	0	0.0005	0.00103	2.23e-05	0	0.198	0.184	294	284	0	0	0	0	0	0	0	0	0	0	0	0	0	0	0	0	0	10.8	0.0186	0	0
16	0	10	6.57	0.0233	0.0234	0	0.0233	0.524	2.09	33.4	1340	1320	535	535	26.9	26.9	1.17	3.52	0	0.0448	0.00307	0.0092	3.4e-05	0	0.353	0.312	534	529	0	0	0	0	0	0	0	0	0	0	0	0	0	0	0	0	0	1350	535	0	0
17	0	10	2.57	0.0101	0.0101	0	0.0101	0.024	0.024	0.898	0.127	0.124	0.0624	0.0621	13.7	13.7	0	0.0386	0	0	0.00144	0.00232	2.61e-05	0	0.124	0.101	238	230	0	0	0	0	0	0	0	0	0	0	0	0	0	0	0	0	0	13.8	0.0644	0	0
18	0	10	3.61	0.0145	0.0145	0	0.0145	1.91e-07	1.91e-07	4.92e-06	9.8e-06	0	2.94e-05	0	2.4	2.4	0	0.0862	0	0	9.81e-06	0	1.29e-19	0	0	0	342	329	0	0	0	0	0	0	0	0	0	0	0	0	0	0	0	0	0	2.49	0	0	0
19	0	10	2.65	0.0107	0.0107	0	0.0107	1.91e-07	1.91e-07	6.67e-06	7.33e-06	0	2.2e-05	0	1.47	1.47	0	0.0321	0	0	7.34e-06	0	9.94e-20	0	0	0	251	243	0	0	0	0	0	0	0	0	0	0	0	0	0	0	0	0	0	1.5	0	0	0
20	0	10	6.57	0.0277	0.0278	0	0.0277	1.26e-06	2.96	39.7	2.46e-06	0	7.37e-06	0	1.87	1.87	0.0776	0.118	0	0.00148	2.46e-06	0	3.86e-20	0	0	0	633	631	0	0	0	0	0	0	0	0	0	0	0	0	0	0	0	0	0	1.99	0	0	0
21	0	10	11.8	0.0498	0.0498	0	0.0498	3	4.83	36.1	292	285	117	117	10.8	10.8	0.204	0.614	0.00148	0.00446	0.00225	0.00673	7.91e-05	0	0.456	0.363	1140	1130	0	0	0	0	0	0	0	0	0	0	0	0	0	0	0	0	0	297	117	0	0
22	0	10	5.29	0.0246	0.0246	0	0.0246	0.0757	0.813	12.3	102	92.3	41	40.7	49.8	49.6	0	10.2	0	0	0.00881	0.0239	0.000118	0	0.561	0.217	580	558	0	0	0	0	0	0	0	0	0	0	0	0	0	0	0	0	0	152	40.7	0	0
23	0	10	18.9	0.0838	0.0838	2.35e-05	0.0313	5.67	10.1	44.9	378	377	157	157	77.2	77.2	10.8	11	0.00446	0.0134	0.0347	0.0362	5.61e-05	5.21e-05	0.789	0.784	1910	1890	0	0	0	0	0	0	0	0	0	0	0	0	0	0	0	0	0	466	157	0	0
24	0	10	3.14	0.0138	0.0138	0	0.0138	9.4e-07	9.4e-07	2.55e-05	8.95e-06	0	2.69e-05	0	0.382	0.383	0	0.0455	0	0	1.02e-05	0	4.66e-11	0	0	0	300	314	0	0	0	0	0	0	0	0	0	0	0	0	0	0	0	0	0	0.428	0	0	0
25	0	10	2.25	0.00854	0.00855	0	0.00854	0.0131	0.0131	0.572	0.0847	0.0781	0.0367	0.0364	3.78	3.77	0	0.0688	0	0	0.000903	0.00206	1.81e-05	0	0.111	0.0501	200	194	0	0	0	0	0	0	0	0	0	0	0	0	0	0	0	0	0	3.92	0.0385	0	0
26	0	10	73.1	0.376	0.374	0	0.376	41.1	25.6	25.5	2310	2100	945	932	741	736	25	74.7	0.113	0.336	238	241	6.75e-05	0	2.77	1.14	7440	8480	0	0	0	0	0	0	0	0	0	0	0	0	0	0	0	0	0	2910	1170	0	0
1	0	11	3.98	0.000723	0.000721	0	0.000723	5.17e-07	5.17e-07	0.000277	7.96e-06	6.97e-06	2.39e-05	2.35e-05	0.0138	0.0137	0	0.0515	0	0	7.97e-06	2.38e-05	4.68e-17	0	0	0	18.3	17.7	0	0	0	0	0	0	0	0	0	0	0	0	0	0	0	0	0	0.0652	4.73e-05	0	0
2	0	11	4.34	0.000817	0.000814	0	0.000817	4.05e-07	4.05e-07	0.000192	7.37e-06	6.48e-06	2.21e-05	2.18e-05	0.0201	0.02	0	0.0569	0	0	7.39e-06	2.21e-05	3.79e-17	0	0	0	20.7	20	0	0	0	0	0	0	0	0	0	0	0	0	0	0	0	0	0	0.0769	4.39e-05	0	0
3	0	11	4.45	0.0146	0.0146	2.78e-06	0.00659	0.00914	0.00914	0.232	0.0579	0.0578	0.0238	0.0238	18.3	18.3	0	0.0012	0	0	0.0335	0.0336	4.71e-05	4.38e-05	0.04	0.0397	321	358	0	0	0	0	0	0	0	0	0	0	0	0	0	0	0	0	0	18.3	0.0574	0	0
4	0	11	10.3	0.00922	0.00924	0	0.00922	0.0758	0.526	22.1	321	320	128	129	8.9	8.89	0.108	0.326	0	0.0011	0.00847	0.0134	0.000129	0	0.815	0.768	233	226	0	0	0	0	0	0	0	0	0	0	0	0	0	0	0	0	0	329	129	0	0
5	0	11	5.06	0.0162	0.0163	0	0.0162	0.0124	1.77	41.9	0.0802	0.0797	0.0327	0.0327	21.1	21.1	0.0012	0.00359	0	0	0.0379	0.0397	4.69e-05	0	0.0469	0.0439	400	400	0	0	0	0	0	0	0	0	0	0	0	0	0	0	0	0	0	21.2	0.0724	0	0
6	0	11	2.9	0.00423	0.00423	0	0.00423	4.06e-07	4.06e-07	3.7e-05	4.35e-06	0	1.31e-05	1.3e-05	3.26	3.26	0	0.0404	0	0	4.36e-06	0	5.84e-19	0	0	0	92.3	104	0	0	0	0	0	0	0	0	0	0	0	0	0	0	0	0	0	3.3	1.3e-05	0	0
7	0	11	1.65	0.00631	0.00633	0	0.00631	0.0328	0.0328	1.92	0.149	0.148	0.0852	0.0851	7.48	7.48	0	0.0058	0	0	0.00749	0.00779	7.94e-05	2.26e-05	0.26	0.249	158	155	0	0	0	0	0	0	0	0	0	0	0	0	0	0	0	0	0	7.63	0.0928	0	0
8	0	11	14.5	0.0258	0.0258	0	0.0258	0.675	0.875	13.1	321	314	129	129	41.2	41.2	0.326	0.98	0.0011	0.00331	0.0456	0.0718	0.000226	0	1.91	1.51	647	633	0	0	0	0	0	0	0	0	0	0	0	0	0	0	0	0	0	356	129	0	0
9	0	11	9.11	0.0236	0.0236	0	0.0236	1.77	1.67	27.2	0.124	0.123	0.0521	0.052	30.8	30.8	0.044	0.0891	0	0.00105	0.048	0.0511	9.32e-06	0	0.0634	0.0576	582	581	0	0	0	0	0	0	0	0	0	0	0	0	0	0	0	0	0	31	0.103	0	0
10	0	11	17.4	0.0373	0.0374	0	0.0373	0.923	2.04	21	314	313	129	129	57	57.1	0.985	2.3	0.00331	0.00996	0.0857	0.0952	0.00012	5.46e-05	1.92	1.84	919	916	0	0	0	0	0	0	0	0	0	0	0	0	0	0	0	0	0	372	129	0	0
11	0	11	2.93	0.00945	0.00947	0	0.00945	0.0126	0.866	35.3	165	164	66	66	9.61	9.61	0	1.67	0	0	0.00894	0.0143	8.71e-06	0	0.12	0.108	241	233	0	0	0	0	0	0	0	0	0	0	0	0	0	0	0	0	0	175	66	0	0
12	0	11	3.94	0.0149	0.0149	0	0.0149	0.104	0.864	22.3	129	127	51.5	51.5	13.3	13.2	0	1.68	0	0	0.0154	0.0217	0.000181	0	0.977	0.855	379	366	0	0	0	0	0	0	0	0	0	0	0	0	0	0	0	0	0	142	51.5	0	0
13	0	11	17.5	0.218	0.216	0	0.218	1280	41.2	73.6	164	161	66.3	65.6	938	928	1.75	3.97	0.00105	0.0031	432	428	0.000176	0	1.03	0.834	1280	5320	0	0	0	0	0	0	0	0	0	0	0	0	0	0	0	0	0	1090	494	0	0
14	0	11	1.71	0.00546	0.00547	0	0.00546	0.0158	0.417	29.4	1290	1290	516	517	6.79	6.79	0	0.927	0	0	0.00695	0.00991	1.66e-05	1.35e-05	0.188	0.186	139	134	0	0	0	0	0	0	0	0	0	0	0	0	0	0	0	0	0	1300	517	0	0
15	0	11	3.22	0.0116	0.0116	0	0.0116	0.0159	0.0159	0.509	0.0214	0.0213	0.0202	0.0202	8.43	8.44	0	0.0227	0	0	0.0044	0.00531	1.91e-05	0	0.24	0.225	293	285	0	0	0	0	0	0	0	0	0	0	0	0	0	0	0	0	0	8.49	0.0255	0	0
16	0	11	6.57	0.0216	0.0216	0	0.0216	0.463	1.74	30.9	1290	1280	517	518	30.7	30.7	0.95	2.86	0	0.0256	0.0357	0.0712	9.56e-05	0	0.637	0.57	534	531	0	0	0	0	0	0	0	0	0	0	0	0	0	0	0	0	0	1310	518	0	0
17	0	11	2.57	0.00915	0.00917	0	0.00915	0.0371	0.0371	1.5	0.189	0.187	0.0963	0.0961	12.7	12.7	0	0.026	0	0	0.00977	0.011	0.000101	0	0.296	0.259	232	225	0	0	0	0	0	0	0	0	0	0	0	0	0	0	0	0	0	12.9	0.107	0	0
18	0	11	3.61	0.0134	0.0135	0	0.0134	1.85e-07	1.85e-07	5.3e-06	9.48e-06	0	2.84e-05	0	1.65	1.65	0	0.0569	0	0	9.49e-06	0	1.45e-19	0	0	0	342	331	0	0	0	0	0	0	0	0	0	0	0	0	0	0	0	0	0	1.71	0	0	0
19	0	11	2.65	0.00992	0.00994	0	0.00992	1.85e-07	1.85e-07	7.19e-06	7.1e-06	0	2.13e-05	0	1.01	1.01	0	0.0212	0	0	7.11e-06	0	1.12e-19	0	0	0	250	245	0	0	0	0	0	0	0	0	0	0	0	0	0	0	0	0	0	1.03	0	0	0
20	0	11	6.57	0.0257	0.0258	0	0.0257	0.000473	2.47	36.9	0.00339	0.00338	0.00133	0.00132	1.83	1.84	0.0513	0.0784	0	0.000687	0.0019	0.0029	4.33e-20	0	0.00117	0.00111	636	634	0	0	0	0	0	0	0	0	0	0	0	0	0	0	0	0	0	1.92	0.00422	0	0
21	0	11	11.8	0.046	0.0461	0	0.046	2.52	4	33.4	283	277	113	113	7.39	7.4	0.135	0.407	0.000687	0.00206	0.00732	0.0194	7.06e-05	0	0.644	0.525	1140	1130	0	0	0	0	0	0	0	0	0	0	0	0	0	0	0	0	0	285	113	0	0
22	0	11	5.29	0.0216	0.0217	0	0.0216	0.222	0.639	11.4	99.7	91.4	40	39.8	42	41.9	0	8.39	0	0	0.0462	0.0741	0.000326	0	1.8	0.785	549	530	0	0	0	0	0	0	0	0	0	0	0	0	0	0	0	0	0	142	39.8	0	0
23	0	11	18.9	0.076	0.0759	1.54e-05	0.0313	4.72	8.01	40.7	369	369	153	153	63.2	63.2	8.8	8.97	0.00206	0.00619	0.103	0.105	0.000167	0.000156	2.03	2.02	1870	1860	0	0	0	0	0	0	0	0	0	0	0	0	0	0	0	0	0	441	153	0	0
24	0	11	3.14	0.0128	0.0128	0	0.0128	0.000473	0.000473	0.0138	0.00342	0.00339	0.00134	0.00132	0.806	0.808	0	0.0301	0	0	0.0011	0.00189	7.31e-07	0	0.00126	0.00117	299	315	0	0	0	0	0	0	0	0	0	0	0	0	0	0	0	0	0	0.841	0.00321	0	0
25	0	11	2.25	0.00786	0.00787	0	0.00786	0.0165	0.0165	0.777	0.0989	0.0926	0.0456	0.0453	4.38	4.38	0	0.0471	0	0	0.00458	0.00618	6.29e-05	0	0.21	0.104	198	193	0	0	0	0	0	0	0	0	0	0	0	0	0	0	0	0	0	4.52	0.0515	0	0
26	0	11	73.1	0.412	0.411	0	0.412	53.9	28.5	26.8	2250	2100	917	907	1110	1100	19.9	59.3	0.0448	0.134	429	431	0.000211	0	6.48	3.18	9410	10100	0	0	0	0	0	0	0	0	0	0	0	0	0	0	0	0	0	3260	1340	0	0
1	0	12	3.98	0.000826	0.000824	0	0.000826	0.162	0.162	31.3	1.19	2.59	0.561	0.857	1800	1570	0	0.0913	0	0	0.402	0.195	1.03	0	6.6	2.71	21.7	21.3	0	0	0	0	0	0	0	0	0	0	0	0	0	0	0	0	0	1580	1.05	0	0
2	0	12	4.34	0.000918	0.000916	0	0.000918	0.0441	0.0441	9.2	0.125	0.312	0.0941	0.235	2040	1740	0	0.0533	0	0	0.278	0.0411	1.04	0	1.82	0.691	25.8	24.6	0	0	0	0	0	0	0	0	0	0	0	0	0	0	0	0	0	1740	0.276	0	0
3	0	12	4.45	0.0337	0.0337	1.89e-06	0.00796	40.9	40.9	97.8	232	231	132	131	1670	1660	0	0.0845	0	0	26	25.9	1.78	1.75	1830	1760	548	580	0	0	0	0	0	0	0	0	0	0	0	0	0	0	0	0	0	1890	157	0	0
4	0	12	10.3	0.018	0.018	2.69e-07	0.0163	39.7	2.09	30.3	462	471	229	229	3800	3910	0.145	0.458	0	0.000668	8.18	7.82	0.531	0.338	1520	1150	362	357	0	0	0	0	0	0	0	0	0	0	0	0	0	0	0	0	0	4380	236	0	0
5	0	12	5.06	0.0407	0.0407	6.56e-07	0.0362	55.8	8.76	49.8	305	284	177	167	2170	1750	0.0845	0.237	0	0.000209	33	31.2	2.29	1.46	2420	1840	690	778	0	0	0	0	0	0	0	0	0	0	0	0	0	0	0	0	0	2040	198	0	0
6	0	12	2.9	0.00677	0.00677	0	0.00677	7.79	7.79	92.4	37.2	35.2	21.7	20	7430	6710	0	0.333	0	0	3.04	2.58	6.23	0.842	346	193	129	163	0	0	0	0	0	0	0	0	0	0	0	0	0	0	0	0	0	6740	22.6	0	0
7	0	12	1.65	0.0127	0.0127	5.86e-07	0.0106	27.9	27.9	261	122	115	84.1	79.4	350	301	0	0.182	0	0	8.52	8.28	0.395	0.293	1080	870	251	242	0	0	0	0	0	0	0	0	0	0	0	0	0	0	0	0	0	416	87.7	0	0
8	0	12	14.5	0.0634	0.0635	1.56e-06	0.0614	180	4.4	16.4	1110	1090	649	629	5770	5920	0.458	1.56	0.000668	0.00249	36.6	34.7	2.63	1.44	7670	5020	1140	1270	0	0	0	0	0	0	0	0	0	0	0	0	0	0	0	0	0	7010	663	0	0
9	0	12	9.11	0.06	0.06	9.06e-07	0.0544	44	10.2	37.5	443	413	268	250	9330	8780	0.57	1.54	0.000209	0.0014	45.5	42.7	3.23	2.15	3250	2510	1140	1230	0	0	0	0	0	0	0	0	0	0	0	0	0	0	0	0	0	9190	293	0	0
10	0	12	17.4	0.0905	0.0905	4.17e-06	0.0608	93.3	11.3	29	1430	1410	853	835	6780	6530	1.74	4.01	0.00249	0.00741	51.9	50.3	2.43	2.06	8080	7320	1760	1790	0	0	0	0	0	0	0	0	0	0	0	0	0	0	0	0	0	7940	886	0	0
11	0	12	2.93	0.0196	0.0196	0	0.0196	24.7	2.99	39.9	317	317	148	147	1060	854	0	2.06	0	0	16.5	15.4	1.12	0.51	1110	713	384	410	0	0	0	0	0	0	0	0	0	0	0	0	0	0	0	0	0	1170	163	0	0
12	0	12	3.94	0.0305	0.0305	6.74e-07	0.029	121	3.4	27.3	437	431	289	278	824	678	0	2.73	0	0	14.1	13.5	1.02	0.597	4260	2980	577	605	0	0	0	0	0	0	0	0	0	0	0	0	0	0	0	0	0	1110	292	0	0
13	0	12	17.5	0.519	0.513	0	0.519	3200	149	104	1470	1360	868	805	15000	14300	3.59	9.17	0.0014	0.0158	1130	1120	6.4	4.15	10300	7670	2600	12400	0	0	0	0	0	0	0	0	0	0	0	0	0	0	0	0	0	15700	1920	0	0
14	0	12	1.71	0.0114	0.0114	3.92e-07	0.00571	17.4	1.95	36.9	1420	1430	586	591	595	586	0	0.787	0	0	8.29	8.24	0.63	0.603	767	756	220	197	0	0	0	0	0	0	0	0	0	0	0	0	0	0	0	0	0	2020	599	0	0
15	0	12	3.22	0.0134	0.0134	0	0.0134	3.57	3.57	52.7	16.9	15.3	10.5	9.55	245	210	0	0.073	0	0	3.58	3.25	0.235	0.0531	164	119	340	323	0	0	0	0	0	0	0	0	0	0	0	0	0	0	0	0	0	225	12.8	0	0
16	0	12	6.57	0.0468	0.0468	1e-06	0.0449	66.7	6.94	37.1	1710	1780	771	798	2330	1890	0.86	2.73	0	0.018	32.4	30.3	2.33	1.32	3450	2420	849	950	0	0	0	0	0	0	0	0	0	0	0	0	0	0	0	0	0	3670	828	0	0
17	0	12	2.57	0.0207	0.0207	0	0.0207	36.4	36.4	216	144	132	95.9	87.3	889	728	0	0.688	0	0	12.7	12	0.936	0.488	1510	948	393	423	0	0	0	0	0	0	0	0	0	0	0	0	0	0	0	0	0	860	99.3	0	0
18	0	12	3.61	0.0132	0.0133	0	0.0132	2	2	39.8	19.8	17.9	16.5	15.1	9.83	9.21	0	0.227	0	0	3.23	2.96	0.0122	0	73	52.8	367	349	0	0	0	0	0	0	0	0	0	0	0	0	0	0	0	0	0	27.3	18	0	0
19	0	12	2.65	0.00973	0.00974	0	0.00973	1.25	1.25	34.2	12.2	11.1	10.2	9.27	6.35	5.95	0	0.0682	0	0	2.14	1.96	0.00814	7.63e-05	46.7	35.8	268	257	0	0	0	0	0	0	0	0	0	0	0	0	0	0	0	0	0	17.1	11.2	0	0
20	0	12	6.57	0.0261	0.0261	0	0.0261	3.55	2.54	36	22.7	21	16.2	15	132	124	0.158	0.248	0	0.00115	3.95	3.68	0.0091	0.00373	128	107	671	668	0	0	0	0	0	0	0	0	0	0	0	0	0	0	0	0	0	145	18.6	0	0
21	0	12	11.8	0.0504	0.0505	0	0.0504	35	5.65	40.6	423	409	214	206	325	292	0.474	1.37	0.00115	0.00341	9.6	8.98	0.242	0.0072	1250	904	1250	1220	0	0	0	0	0	0	0	0	0	0	0	0	0	0	0	0	0	703	215	0	0
22	0	12	5.29	0.0625	0.0625	0	0.0625	253	2.72	12.8	966	901	635	603	2660	2220	0	42	0	0	41.7	40.4	3.11	0.29	9170	3960	1080	1230	0	0	0	0	0	0	0	0	0	0	0	0	0	0	0	0	0	3160	643	0	0
23	0	12	18.9	0.131	0.131	9.76e-06	0.0316	83.2	22.2	48	1550	1550	979	978	2910	2910	43.4	43.7	0.00341	0.0102	56.5	56.5	0.873	0.861	7600	7570	2780	2720	0	0	0	0	0	0	0	0	0	0	0	0	0	0	0	0	0	4500	1040	0	0
[truncated: 1,069 more rows]
